# Supplementary material for: Causal associations between circulating inflammatory cytokines and blinding eye diseases: a bidirectional Mendelian randomization analysis
Source: Front Aging Neurosci. 2024 Jan 23;16:1324651. doi: 10.3389/fnagi.2024.1324651 (PMC10848324; doi:10.3389/fnagi.2024.1324651)
Supplement: Supplementary file 1 [file Table_1.XLSX]

## Sheet: Supplementary Table 1
Supplementary Table 1. The sample size for 41 circulating inflammatory cytokines used in this study acquired from the GWAS.
Cytokines	Abbreviation	Sample size
Cutaneous T-cell attracting (CCL27)	CTACK	3631
Beta nerve growth factor	bNGF	3531
Vascular endothelial growth factor	VEGF	7118.01
Macrophage migration inhibitory factor (glycosylation-inhibiting factor)	MMIF	3494.01
TNF-related apoptosis inducing ligand	TRAIL	8186.01
Tumor necrosis factor-beta	TNFb	1559
Tumor necrosis factor-alpha	TNFa	3454
Stromal cell-derived factor-1 alpha (CXCL12)	SDF1a	5998
Stem cell growth factor beta	SCGFb	3682.01
Stem cell factor	SCF	8290.01
Interleukin-16	IL-16	3483.01
Regulated on activation, normal T cell expressed and secreted (CCL5)	RANTES	3421
Platelet derived growth factor BB	PDGFbb	8293.01
Macrophage inflammatory protein-1β (CCL4)	MIP1b	8243.01
Macrophage inflammatory protein-1α (CCL3)	MIP1a	3522.01
Monokine induced by interferon-gamma (CXCL9)	MIG	3685.01
Macrophage colony-stimulating factor	MCSF	839.98
Monocyte specific chemokine 3 (CCL7)	MCP3	843
Monocyte chemotactic protein-1 (CCL2)	MCP1	8293.01
Interleukin-12p70	IL-12p70	8270.01
Interferon gamma-induced protein 10 (CXCL10)	IP10	3685.01
Interleukin-18	IL-18	3636
Interleukin-17	IL-17	7760
Interleukin-13	IL-13	3557.01
Interleukin-10	IL-10	7681.01
Interleukin-8 (CXCL8)	IL-8	3526.01
Interleukin-6	IL-6	8189.01
Interleukin-1 receptor antagonist	IL1ra	3638.01
Interleukin-1-beta	IL-1b	3309.01
Hepatocyte growth factor	HGF	8292.01
Interleukin-9	IL-9	3634.01
Interleukin-7	IL-7	3409.01
Interleukin-5	IL-5	3364.01
Interleukin-4	IL-4	8124.01
Interleukin-2 receptor, alpha subunit	IL2ra	3677.01
Interleukin-2	IL-2	3475.01
Interferon-gamma	IFNg	7701.01
Growth-regulated protein alpha	GRPa	3505
Granulocyte colony-stimulating factor	GCSF	7904.01
Basic fibroblast growth factor	FGFBasic	7565.01
Eotaxin (CCL11)	Eotaxin	8153.01

## Sheet: Supplementary Table 2
Supplementary Table 2. Detailed information on the summary data for glaucoma, cataract and macular degeneration used in this study
Trait	Case	Controls	Sample size	SNP (n)	Sex	Year	Dataset ID
Glaucoma	1715	359479	361194	10233350	Male and female	2018	ukb-d-H40
Cataract	2651	334548	337199	10894596	Male and female	2017	ukb-a-529
Macular degeneration	3553	147089	150642	9851867	Male and female	2018	ukb-b-17194

## Sheet: Supplementary Table 3
Supplementary Table 3. Detailed information on initially selected instrumental variables of 41 circulating inflammatory cytokines and three blinding eye diseases.
Exposure	SNP	Effect allele	Other allele	Beta	SE	EAF	P-value	R2	F-statistics
CTACK	rs113436108	C	G	-0.5249	0.1119	0.0278	3.42e-06	0.014893	22.0036
CTACK	rs115348265	T	A	-0.3199	0.0675	0.0477	2.14e-06	0.00929717	22.4606
CTACK	rs116303454	A	G	0.383	0.0816	0.0288	3.27e-06	0.00820595	22.0301
CTACK	rs135555	G	C	0.186	0.0268	0.7515	4.6e-12	0.0129215	48.1677
CTACK	rs145902143	G	A	0.2838	0.0581	0.0378	1.03e-06	0.00585884	23.8601
CTACK	rs2070074	G	A	-0.4467	0.0374	0.1024	1.78e-32	0.0366813	142.656
CTACK	rs2731674	G	T	0.1333	0.0267	0.7753	5.63e-07	0.00619103	24.9251
CTACK	rs3766110	C	A	0.1287	0.0278	0.2326	3.85e-06	0.00591315	21.4322
CTACK	rs55764737	C	T	-0.5313	0.0972	0.0229	4.62e-08	0.0126323	29.8777
CTACK	rs57338032	G	A	-0.1583	0.0317	0.1799	6.23e-07	0.00739418	24.9369
CTACK	rs7333764	T	C	0.2773	0.0593	0.0268	2.85e-06	0.00401113	21.8671
CTACK	rs76395525	A	G	0.5277	0.1083	0.0149	9.55e-07	0.00817468	23.742
bNGF	rs28637706	T	G	-0.1589	0.0263	0.3171	1.42e-09	0.0109353	36.5037
bNGF	rs396960	A	T	-0.1601	0.0346	0.2684	3.59e-06	0.0100663	21.4107
bNGF	rs67476890	T	C	0.1769	0.0379	0.1362	3.13e-06	0.00736336	21.786
bNGF	rs71641308	T	C	0.2043	0.0432	0.0537	2.3e-06	0.00424199	22.365
bNGF	rs72780728	A	G	0.1883	0.0403	0.1193	2.99e-06	0.00745073	21.8319
bNGF	rs73472576	C	T	0.1181	0.0252	0.6044	2.69e-06	0.00666976	21.9634
bNGF	rs74966328	A	G	-0.293	0.0618	0.0229	2.13e-06	0.00384184	22.478
bNGF	rs7970581	G	T	-0.138	0.0282	0.7644	9.27e-07	0.00685937	23.9475
bNGF	rs9436119	A	G	-0.1121	0.0246	0.3837	3.91e-06	0.00594327	20.7654
VEGF	rs10153304	A	G	0.1547	0.0325	0.1123	1.94e-06	0.00477152	22.6576
VEGF	rs10761731	T	A	0.1187	0.0174	0.4324	1.01e-11	0.00691607	46.5375
VEGF	rs10934631	C	T	0.1151	0.0245	0.1799	2.47e-06	0.00390912	22.0708
VEGF	rs10967186	C	T	-0.0898	0.017	0.4324	1.23e-07	0.00395832	27.9033
VEGF	rs13209117	A	G	0.1302	0.0201	0.2843	5.28e-11	0.00689858	41.9595
VEGF	rs143479231	A	G	-0.2598	0.0491	0.0219	1.9e-07	0.00289158	27.9972
VEGF	rs4082730	A	G	0.2522	0.0534	0.0457	2.64e-06	0.00554781	22.3053
VEGF	rs6921438	A	G	-0.49	0.0175	0.4672	2.09e-171	0.119533	784
VEGF	rs7030781	T	A	-0.1368	0.0173	0.4185	2.57e-15	0.00910851	62.5288
VEGF	rs73418461	A	G	-0.2492	0.0521	0.0606	1.67e-06	0.00707049	22.8781
VEGF	rs8045833	A	G	0.108	0.0211	0.2634	2.83e-07	0.00452611	26.1989
VEGF	rs9472183	G	A	0.1282	0.017	0.4891	5.19e-14	0.00821371	56.8693
MMIF	rs113218956	A	G	-0.8948	0.1879	0.0109	2.26e-06	0.0172643	22.6777
MMIF	rs11551183	G	C	-0.3715	0.0797	0.0328	2.53e-06	0.00875665	21.7271
MMIF	rs118055855	C	T	-0.6907	0.15	0.0129	4.13e-06	0.0121495	21.203
MMIF	rs12594190	G	A	-0.1355	0.0267	0.2465	3.7e-07	0.00682038	25.7547
MMIF	rs13142904	T	C	-0.223	0.0425	0.0686	2.56e-07	0.00635477	27.5316
MMIF	rs141009259	C	T	0.6178	0.1322	0.0129	2.47e-06	0.00972023	21.839
MMIF	rs2330634	G	C	-0.1556	0.0249	0.6233	4.53e-10	0.0113695	39.05
MMIF	rs28994873	T	A	-0.1337	0.026	0.0169	9.66e-07	0.000593987	26.4433
MMIF	rs78098071	C	T	0.4867	0.0918	0.0189	1.78e-07	0.00878472	28.1085
TRAIL	rs10075741	G	C	-0.0881	0.0189	0.2276	3.34e-06	0.00272895	21.7284
TRAIL	rs11618126	G	A	-0.8908	0.1914	0.0149	1.46e-06	0.0232947	21.6609
TRAIL	rs11657269	G	A	-0.1188	0.026	0.1193	4.78e-06	0.00296573	20.8779
TRAIL	rs11699445	G	T	-0.0746	0.0161	0.3867	3.27e-06	0.0026397	21.4697
TRAIL	rs13185784	A	G	0.0846	0.0183	0.2903	3.9e-06	0.00294912	21.3717
TRAIL	rs13278062	T	G	0.0801	0.0157	0.503	3.57e-07	0.00320789	26.0295
TRAIL	rs138987090	G	A	0.7497	0.0752	0.0129	4.5e-23	0.0143138	99.3892
TRAIL	rs146783010	G	A	0.6016	0.135	0.0109	4.83e-06	0.00780391	19.8586
TRAIL	rs148051545	T	C	-0.3921	0.0848	0.0129	3.86e-06	0.00391539	21.3797
TRAIL	rs193112415	C	T	1.0421	0.0623	0.0139	2.15e-62	0.0297704	279.797
TRAIL	rs28431810	G	C	0.1195	0.0253	0.0348	2.52e-06	0.000959317	22.3098
TRAIL	rs28521641	T	A	0.7019	0.0447	0.0477	1.3e-56	0.0447582	246.567
TRAIL	rs57396456	C	T	0.5626	0.0518	0.0338	1.25e-27	0.0206735	117.961
TRAIL	rs62093514	T	C	1.0618	0.0552	0.0258	6.86e-82	0.0566739	370.005
TRAIL	rs73039026	C	A	0.2999	0.0635	0.0159	2.02e-06	0.00281462	22.3052
TRAIL	rs747324	C	T	0.0855	0.0178	0.6412	1.61e-06	0.00336363	23.0724
TRAIL	rs74778900	T	C	0.5906	0.0532	0.0139	2.59e-28	0.00956209	123.243
TRAIL	rs75928541	A	G	0.275	0.0593	0.0169	4.24e-06	0.00251293	21.5058
TRAIL	rs79287178	A	G	-0.4317	0.0421	0.0258	9.12e-25	0.00936832	105.148
TNF-b	rs10925040	T	C	0.1755	0.0373	0.3887	2.67e-06	0.014637	22.1379
TNF-b	rs75240021	C	G	0.3705	0.0772	0.0795	1.61e-06	0.0200908	23.0325
TNF-b	rs753274	T	C	-0.1736	0.0371	0.5358	2.77e-06	0.0149912	21.8953
TNF-b	rs7629875	G	A	-0.3766	0.0774	0.0577	1.37e-06	0.0154225	23.6744
TNF-b	rs78296352	T	G	1.2215	0.1366	0.0288	4.76e-21	0.0834676	79.9623
TNF-a	rs10834997	A	G	-0.1247	0.0258	0.6402	1.33e-06	0.00716374	23.3611
TNF-a	rs111332265	G	A	0.3766	0.0754	0.0716	6.63e-07	0.0188555	24.947
TNF-a	rs115669577	A	G	0.9889	0.1995	0.0119	8.28e-07	0.0229976	24.5708
TNF-a	rs79105320	A	G	0.5605	0.1179	0.0209	3.59e-06	0.0128574	22.6008
TNF-a	rs8121916	A	C	0.1306	0.0278	0.2256	2.72e-06	0.00595965	22.0697
SDF1a	rs10013755	T	A	-0.5302	0.1	0.0149	1.5e-07	0.00825232	28.1112
SDF1a	rs10474392	G	A	-0.0962	0.0178	0.7306	1.24e-06	0.00364299	29.2086
SDF1a	rs12407262	A	G	0.1179	0.0266	0.1342	3.99e-06	0.00323019	19.6456
SDF1a	rs13400104	G	A	0.0647	0.0189	0.1799	4.53e-06	0.0012352	11.7188
SDF1a	rs139840550	A	G	0.1834	0.0549	0.0477	3.79e-06	0.00305577	11.1597
SDF1a	rs149893336	G	A	0.5034	0.1081	0.0199	4.52e-06	0.00988507	21.6858
SDF1a	rs4581824	G	T	0.0701	0.0173	0.3111	3.05e-06	0.00210631	16.4189
SDF1a	rs482700	A	G	-0.0893	0.0203	0.7137	1.57e-06	0.00325889	19.3513
SDF1a	rs67689854	A	C	-0.0681	0.0195	0.1153	3.07e-06	0.000946127	12.1962
SDF1a	rs9267091	A	G	0.0781	0.0203	0.1779	3.63e-06	0.00178416	14.8016
SCGFb	rs112346514	T	C	-0.3314	0.0711	0.0239	2.37e-06	0.00512421	21.7253
SCGFb	rs116924815	T	C	0.6079	0.0738	0.0358	1.74e-16	0.025512	67.8503
SCGFb	rs117716477	A	C	0.8384	0.0841	0.0209	1.34e-23	0.0287677	99.3826
SCGFb	rs12480722	C	T	-0.1624	0.0355	0.0974	4.72e-06	0.00463721	20.9274
SCGFb	rs13287050	T	A	0.1242	0.0264	0.3042	2.2e-06	0.00653005	22.1327
SCGFb	rs139413256	A	G	-0.5377	0.1084	0.0239	7.04e-07	0.0134897	24.6049
SCGFb	rs143829871	C	T	0.1902	0.04	0.0596	1.9e-06	0.00405518	22.61
SCGFb	rs151194174	A	G	0.4635	0.0942	0.0209	1.13e-06	0.00879231	24.2102
SCGFb	rs17876031	G	A	0.1514	0.0255	0.6889	2.25e-09	0.00982512	35.251
SCGFb	rs264162	G	A	-0.1097	0.0234	0.5229	2.68e-06	0.00600442	21.9777
SCGFb	rs34911860	A	G	-0.3675	0.0789	0.0119	3.24e-06	0.00317609	21.6951
SCGFb	rs4656185	A	G	0.205	0.0256	0.3151	1.16e-15	0.018139	64.1251
SCGFb	rs4737732	G	A	0.1147	0.0252	0.2276	4.68e-06	0.00462563	20.7169
SCGFb	rs7762066	C	T	-0.1389	0.0299	0.3131	3.5e-06	0.00829872	21.5805
SCGFb	rs78217154	C	T	-0.3997	0.0864	0.0229	3.77e-06	0.00714945	21.4013
SCF	rs113127926	A	C	0.1982	0.042	0.0626	2.27e-06	0.00461038	22.2694
SCF	rs13412535	A	G	-0.1067	0.0213	0.2256	6.04e-07	0.00397799	25.094
SCF	rs1557570	T	G	0.1186	0.017	0.3151	2.74e-12	0.00607121	48.6711
SCF	rs1568119	T	C	-0.5906	0.1129	0.0129	1.24e-07	0.00888317	27.3652
SCF	rs1942355	T	C	-0.0716	0.0157	0.5467	4.7e-06	0.00254092	20.7982
SCF	rs4841899	C	T	0.1004	0.0178	0.3241	1.78e-08	0.0044163	31.8147
SCF	rs635634	T	C	-0.1032	0.0191	0.1849	6.74e-08	0.00321024	29.1939
SCF	rs7039247	G	C	-0.0806	0.0168	0.2982	1.6e-06	0.00271907	23.0171
SCF	rs72678285	T	A	-0.1092	0.0232	0.168	2.25e-06	0.00333356	22.1549
SCF	rs78666213	G	T	0.2744	0.0576	0.0258	2.59e-06	0.003785	22.6946
SCF	rs80271436	A	G	-0.237	0.0485	0.0497	9.95e-07	0.00530571	23.8788
IL-16	rs115981497	A	T	-0.8306	0.1681	0.0179	3.59e-06	0.0242562	24.4145
IL-16	rs117217798	T	C	-0.2036	0.0444	0.0686	4.15e-06	0.00529719	21.0276
IL-16	rs117916513	A	G	-0.502	0.0986	0.0209	3.79e-07	0.0103136	25.9211
IL-16	rs1255143	T	C	0.1306	0.0242	0.5656	7.1e-08	0.00838138	29.1243
IL-16	rs12765671	A	G	-0.6023	0.1318	0.0169	4.84e-06	0.0120542	20.8831
IL-16	rs144691581	A	G	0.4882	0.0967	0.0149	4.2e-07	0.00699668	25.4884
IL-16	rs1801020	G	A	-0.1733	0.0272	0.7753	4.53e-10	0.0104641	40.5938
IL-16	rs4253283	C	T	-0.146	0.0262	0.6998	1.75e-08	0.00895613	31.053
IL-16	rs4513633	A	C	-0.2239	0.0453	0.8757	7.44e-07	0.0109135	24.4293
IL-16	rs4778636	A	G	-0.7272	0.0633	0.0746	1.11e-30	0.073014	131.978
IL-16	rs9706053	T	C	0.4582	0.0932	0.0159	7.01e-07	0.00657017	24.1701
RANTES	rs112072646	A	G	0.4286	0.0862	0.0308	6.48e-07	0.0109673	24.7224
RANTES	rs147509526	T	C	-0.358	0.0717	0.0129	6.93e-07	0.00326398	24.9303
RANTES	rs2702950	C	G	-0.1658	0.0321	0.1571	2.4e-07	0.00728033	26.6784
RANTES	rs4940620	G	A	0.2494	0.054	0.0636	3.54e-06	0.00740869	21.3307
RANTES	rs62438851	G	A	0.1957	0.0414	0.1352	2.33e-06	0.00895579	22.345
RANTES	rs7000423	T	C	-0.1318	0.0253	0.674	1.82e-07	0.00763376	27.1387
RANTES	rs7170339	G	C	0.4203	0.0912	0.9871	4.41e-06	0.00449883	21.2388
RANTES	rs72793342	A	G	-0.1487	0.0308	0.2078	1.48e-06	0.00728002	23.3088
RANTES	rs74472919	T	C	0.3313	0.0605	0.0189	3.97e-08	0.0040705	29.9869
RANTES	rs75613039	T	C	0.37	0.081	0.0308	4.81e-06	0.0081733	20.8657
RANTES	rs818452	T	C	0.2381	0.0505	0.0616	2.36e-06	0.00655417	22.2298
PDGFbb	rs11247305	G	C	0.1692	0.0364	0.0328	1.9e-06	0.00181644	21.6072
PDGFbb	rs116445074	T	G	0.2931	0.0587	0.0159	3.11e-07	0.00268843	24.9319
PDGFbb	rs11766649	G	A	-0.0908	0.0196	0.2614	3.53e-06	0.00318359	21.4615
PDGFbb	rs11916118	G	A	-0.0889	0.0194	0.1352	4.93e-06	0.0018481	20.9991
PDGFbb	rs12289510	G	A	0.078	0.0158	0.5328	7.69e-07	0.00302891	24.3711
PDGFbb	rs13412535	A	G	0.3352	0.0214	0.2256	2.46e-55	0.0392593	245.347
PDGFbb	rs2324229	C	T	-0.0894	0.0161	0.3936	3.48e-08	0.00381522	30.8335
PDGFbb	rs35859699	A	G	-0.3952	0.0842	0.0229	2.07e-06	0.00698938	22.0298
PDGFbb	rs4965869	T	C	0.184	0.0181	0.2763	5.66e-24	0.0135396	103.342
PDGFbb	rs55680718	T	C	-0.1383	0.0246	0.1372	1.86e-08	0.00452834	31.6063
PDGFbb	rs72777070	G	T	0.1069	0.02	0.1998	8.98e-08	0.00365409	28.569
PDGFbb	rs73162807	A	C	-0.2391	0.0499	0.0129	1.74e-06	0.00145593	22.9593
PDGFbb	rs9936075	G	A	0.0782	0.0164	0.3559	1.76e-06	0.00280366	22.7366
PDGFbb	rs9941733	G	A	-0.1161	0.0228	0.175	3.31e-07	0.00389212	25.9295
MIP1b	rs11130043	A	G	-0.0731	0.0157	0.4145	3.22e-06	0.00259368	21.6788
MIP1b	rs113010081	C	T	0.5954	0.0236	0.1083	3.85e-140	0.0684691	636.493
MIP1b	rs113877493	T	C	-0.6124	0.0218	0.1223	1.62e-173	0.0805143	789.146
MIP1b	rs116237296	A	G	0.5437	0.1115	0.0159	7.23e-07	0.00925092	23.7777
MIP1b	rs117453826	G	A	0.5774	0.0593	0.0159	5.07e-22	0.0104333	94.8078
MIP1b	rs141102180	T	G	0.3225	0.0393	0.0179	1.08e-16	0.00365677	67.3402
MIP1b	rs17138331	G	A	0.1391	0.0295	0.0944	2.26e-06	0.00330821	22.2336
MIP1b	rs17641689	G	A	0.2448	0.0293	0.0835	1.28e-16	0.00917216	69.8052
MIP1b	rs2079664	G	A	-0.0995	0.0176	0.2763	1.51e-08	0.00395927	31.961
MIP1b	rs281749	C	T	-0.0799	0.0171	0.7087	3.17e-06	0.00263589	21.8324
MIP1b	rs34437725	C	T	0.2633	0.0483	0.0239	7.67e-08	0.00323462	29.7172
MIP1b	rs4609608	C	G	-0.0936	0.0202	0.1471	3.62e-06	0.00219833	21.4708
MIP1b	rs72791296	T	C	0.2369	0.0466	0.0586	3.78e-07	0.00619201	25.8439
MIP1b	rs72799710	T	C	-0.1014	0.0218	0.166	3.21e-06	0.00284695	21.6353
MIP1b	rs74810984	C	T	-0.2206	0.0474	0.0219	1.96e-06	0.00208482	21.6598
MIP1b	rs76356863	T	A	0.3494	0.0667	0.0437	1.67e-07	0.0102036	27.4406
MIP1b	rs76582507	A	G	0.3175	0.0677	0.0268	3.26e-06	0.00525841	21.9943
MIP1b	rs76583883	T	G	-0.2317	0.0511	0.0318	4.99e-06	0.00330578	20.5594
MIP1b	rs76776296	G	A	-0.2997	0.0598	0.0368	5.55e-07	0.00636748	25.1172
MIP1b	rs79068918	C	G	0.2752	0.0271	0.1183	3.2e-24	0.0157991	103.124
MIP1b	rs9793308	G	A	-0.0835	0.0178	0.3718	2.52e-06	0.00325694	22.0056
MIP1a	rs10835056	G	T	-0.1194	0.0254	0.7555	2.6e-06	0.00526686	22.0974
MIP1a	rs116615337	A	G	0.1278	0.0279	0.7087	4.82e-06	0.00674364	20.9823
MIP1a	rs12690897	A	G	0.1248	0.0262	0.2813	2.11e-06	0.00629762	22.6896
MIP1a	rs184154340	A	G	0.331	0.0693	0.0408	1.86e-06	0.00857542	22.8134
MIP1a	rs34771762	G	A	-0.249	0.0523	0.0736	2.13e-06	0.00845483	22.6671
MIP1a	rs57786342	A	G	0.1314	0.0285	0.2157	4.05e-06	0.00584189	21.257
MIP1a	rs60198979	A	G	-0.2146	0.0458	0.0865	2.61e-06	0.00727803	21.9547
MIP1a	rs6900267	A	C	-0.2429	0.0519	0.9254	2.89e-06	0.00814617	21.9038
MIP1a	rs7232268	G	A	-0.2821	0.0599	0.9523	2.55e-06	0.00722983	22.1795
MIG	rs111607343	A	G	-0.521	0.1119	0.0378	2.83e-06	0.0197452	21.6778
MIG	rs11177248	A	G	0.3073	0.067	0.0606	4.45e-06	0.0107517	21.0366
MIG	rs112337562	G	T	0.37	0.0796	0.0169	2.98e-06	0.00454902	21.6061
MIG	rs112861654	G	A	0.2765	0.0529	0.0865	1.81e-07	0.0120822	27.3199
MIG	rs117831247	T	C	-0.8334	0.1754	0.0189	2.16e-06	0.025758	22.576
MIG	rs13143163	C	G	0.2706	0.0586	0.0467	4.02e-06	0.00651977	21.3236
MIG	rs139010077	T	C	0.4322	0.095	0.0109	3.55e-06	0.00402778	20.6977
MIG	rs1796086	C	T	0.2096	0.0403	0.0944	2.23e-07	0.0075114	27.0503
MIG	rs41272086	A	G	-0.2226	0.0415	0.0855	7.43e-08	0.00774872	28.7709
MIG	rs55876513	G	T	-0.166	0.0255	0.2475	8.23e-11	0.0102643	42.3775
MIG	rs5752128	C	T	0.1685	0.0369	0.0954	4.34e-06	0.00490044	20.852
MIG	rs62562991	A	G	0.6236	0.126	0.0199	8.4e-07	0.0151693	24.4946
MIG	rs6679677	A	C	0.162	0.0329	0.0915	8.86e-07	0.00436321	24.2459
MIG	rs75880256	G	C	0.2703	0.0586	0.0437	3.89e-06	0.00610657	21.2763
MIG	rs77086208	T	C	0.3226	0.0698	0.0189	3.83e-06	0.00385952	21.3608
MIG	rs816960	T	C	-0.1224	0.0244	0.2594	5.01e-07	0.00575634	25.1642
MIG	rs902851	T	A	-0.8205	0.1884	0.9781	4.68e-06	0.0288413	18.9669
MCSF	rs116274860	G	T	-0.819	0.1741	0.0159	2.74e-06	0.020991	22.1294
MCSF	rs117867915	C	T	-0.5272	0.1098	0.0139	1.61e-06	0.00761933	23.054
MCSF	rs12962919	T	C	0.3052	0.0662	0.0934	4.65e-06	0.0157747	21.2546
MCSF	rs145778765	T	C	-0.7993	0.1689	0.0328	2.2e-06	0.0405359	22.3955
MCSF	rs4269021	G	C	0.235	0.0507	0.1272	3.66e-06	0.0122622	21.4842
MCSF	rs56367447	T	C	-0.4967	0.0883	0.0338	1.72e-08	0.016114	31.6422
MCSF	rs62294910	A	G	0.3431	0.0691	0.0527	6.82e-07	0.0117536	24.6539
MCSF	rs78296352	T	G	0.527	0.1112	0.0288	1.05e-06	0.0155365	22.4601
MCSF	rs9387100	C	T	0.1352	0.0292	0.673	4.07e-06	0.00804537	21.4382
MCP3	rs10892381	T	C	0.2412	0.0476	0.6998	3.56e-07	0.0244438	25.6768
MCP3	rs28394764	T	A	-0.6012	0.1282	0.0388	3.01e-06	0.0269596	21.9919
MCP3	rs62492260	T	G	-0.2788	0.058	0.1491	1.54e-06	0.0197229	23.1063
MCP3	rs73669117	G	A	0.6238	0.131	0.0149	2.56e-06	0.0114232	22.675
MCP1	rs10145849	A	G	-0.0755	0.0162	0.3489	3.41e-06	0.00258984	21.7202
MCP1	rs10744620	C	T	-0.0788	0.0161	0.6392	9.91e-07	0.00286408	23.9552
MCP1	rs111995966	G	T	-0.1452	0.031	0.0258	2.53e-06	0.00105982	21.9386
MCP1	rs112313229	A	G	-0.1646	0.0313	0.0477	1.43e-07	0.0024614	27.6548
MCP1	rs12073356	A	G	-0.1426	0.0311	0.0855	4.17e-06	0.00317994	21.0241
MCP1	rs12075	A	G	0.2185	0.0155	0.6024	1.44e-44	0.0228699	198.719
MCP1	rs12493471	C	T	-0.1163	0.0162	0.667	6.81e-13	0.00600841	51.5382
MCP1	rs146522229	T	C	-0.5976	0.1177	0.0239	3.56e-07	0.0166626	25.7791
MCP1	rs2228467	C	T	0.2637	0.0291	0.0696	9.19e-20	0.00900594	82.1172
MCP1	rs2712431	A	C	-0.0787	0.0172	0.7147	4.75e-06	0.00252584	20.9359
MCP1	rs56212190	T	C	0.181	0.0373	0.0547	9.85e-07	0.00338801	23.5472
MCP1	rs62243917	T	A	0.3171	0.0331	0.0984	7.94e-22	0.0178415	91.7776
MCP1	rs7197349	G	A	-0.0968	0.0206	0.1372	2.62e-06	0.00221843	22.0809
MCP1	rs7517040	G	A	0.0987	0.0191	0.7177	2.44e-07	0.00394746	26.7035
MCP1	rs9317045	C	A	-0.1134	0.0236	0.1461	1.52e-06	0.00320858	23.0888
IL-12p70	rs10761731	T	A	0.1001	0.0162	0.4324	6.23e-10	0.00491843	38.1802
IL-12p70	rs13209117	A	G	0.1002	0.0186	0.2843	5.57e-08	0.00408576	29.0208
IL-12p70	rs17229494	G	A	0.1172	0.0257	0.0865	4.93e-06	0.00217075	20.7964
IL-12p70	rs200751	C	G	-0.0986	0.0214	0.1233	3.98e-06	0.00210183	21.2288
IL-12p70	rs2375980	G	C	-0.0937	0.0159	0.4225	4.55e-09	0.00428438	34.7284
IL-12p70	rs282258	C	T	-0.073	0.0156	0.5746	3.21e-06	0.00260519	21.8976
IL-12p70	rs41282644	A	G	0.1473	0.0304	0.0636	1.05e-06	0.00258437	23.4779
IL-12p70	rs4349809	G	T	-0.3777	0.0159	0.4513	2.56e-124	0.070652	564.287
IL-12p70	rs6993770	T	A	-0.0918	0.0189	0.2972	1.12e-06	0.00352043	23.5918
IL-12p70	rs71361173	G	T	-0.111	0.0239	0.1133	3.06e-06	0.00247561	21.57
IL-12p70	rs72831623	A	G	0.1913	0.037	0.0527	2.42e-07	0.00365391	26.7317
IL-12p70	rs782107	A	G	0.075	0.0156	0.5547	1.6e-06	0.00277884	23.1139
IL-12p70	rs79121401	C	T	-0.5548	0.1206	0.0189	4.24e-06	0.0114151	21.1631
IL-12p70	rs9472183	G	A	0.1019	0.0157	0.4891	8.61e-11	0.00518934	42.1259
IP-10	rs10809307	C	T	-0.1305	0.0282	0.6958	3.64e-06	0.00720933	21.4152
IP-10	rs113831257	A	G	0.3592	0.0644	0.0417	2.53e-08	0.0103119	31.1101
IP-10	rs11626201	A	C	0.1162	0.0245	0.6342	1.93e-06	0.00626487	22.4947
IP-10	rs143799975	G	A	0.7984	0.1637	0.0129	1e-06	0.0162339	23.7872
IP-10	rs188759467	A	T	0.4504	0.0964	0.0427	3.21e-06	0.0165845	21.8294
IP-10	rs34383175	T	C	-0.3153	0.0657	0.0268	1.51e-06	0.00518579	23.0312
IP-10	rs75970138	A	G	-0.485	0.104	0.0129	1.53e-06	0.00599052	21.7479
IP-10	rs7645625	G	T	0.1086	0.0237	0.4324	4.41e-06	0.00578919	20.9973
IP-10	rs79848609	C	A	-0.2603	0.0537	0.0318	8.75e-07	0.00417225	23.4963
IP-10	rs8112909	A	G	-0.1426	0.0299	0.8082	1.94e-06	0.00630429	22.7456
IP-10	rs9450351	C	T	0.2768	0.0489	0.0616	1.48e-08	0.0088579	32.0416
IL-18	rs10414578	T	C	-0.1771	0.035	0.1213	4.16e-07	0.00668603	25.6036
IL-18	rs115267715	T	C	0.4508	0.08	0.0179	1.72e-08	0.00714507	31.7532
IL-18	rs116383510	C	A	0.5426	0.1056	0.0199	3e-07	0.0114845	26.4017
IL-18	rs11700536	T	C	0.1156	0.025	0.3618	4.21e-06	0.00617122	21.3814
IL-18	rs117266781	T	C	0.6841	0.1468	0.0109	3.15e-06	0.010091	21.7164
IL-18	rs143370787	G	C	0.3116	0.066	0.0775	2.35e-06	0.0138833	22.2898
IL-18	rs144841621	T	C	0.518	0.1141	0.0109	3.81e-06	0.0057857	20.6105
IL-18	rs1656939	T	A	-0.1132	0.0236	0.5199	1.56e-06	0.00639697	23.0075
IL-18	rs17229943	C	A	0.312	0.0463	0.0497	1.62e-11	0.0091951	45.4096
IL-18	rs1852105	C	T	-0.3036	0.0661	0.9513	4.32e-06	0.00854043	21.096
IL-18	rs1979967	T	C	0.1402	0.0286	0.2594	9.45e-07	0.00755231	24.0306
IL-18	rs2729385	A	G	0.1231	0.0262	0.325	3.79e-06	0.00664865	22.0757
IL-18	rs385076	C	T	0.2432	0.0248	0.6471	1.66e-22	0.0270135	96.1665
IL-18	rs4414903	C	G	-0.1161	0.025	0.3996	3.31e-06	0.00646786	21.5667
IL-18	rs4482818	G	A	-0.1286	0.0244	0.3588	1.45e-07	0.00760953	27.7781
IL-18	rs658805	A	G	0.1226	0.0244	0.3131	4.94e-07	0.00646528	25.2465
IL-18	rs71478720	T	C	-0.2669	0.0276	0.2177	3.71e-22	0.0242638	93.5145
IL-18	rs78623212	T	C	0.8705	0.1778	0.0239	6.71e-07	0.0353557	23.9703
IL-18	rs78716465	A	G	0.3265	0.0682	0.0378	1.63e-06	0.00775449	22.9191
IL-17	rs11640734	G	C	0.1187	0.0241	0.0905	5.35e-07	0.00231944	24.2587
IL-17	rs117029961	A	G	0.4585	0.1015	0.0109	4.94e-06	0.00453289	20.4055
IL-17	rs117556572	T	C	-0.5102	0.1099	0.0109	3.28e-06	0.00561277	21.5519
IL-17	rs148562661	G	C	-0.2128	0.0435	0.0159	1e-06	0.00141713	23.9312
IL-17	rs1530455	C	T	-0.108	0.0173	0.5915	4.87e-10	0.00563669	38.9722
IL-17	rs17106604	T	C	0.1129	0.0225	0.1243	6.37e-07	0.00277488	25.1781
IL-17	rs17282552	C	T	0.2001	0.0405	0.0268	8.21e-07	0.00208863	24.4109
IL-17	rs184080173	C	T	-0.2384	0.0471	0.0626	4.19e-07	0.00667024	25.6195
IL-17	rs187475560	T	C	-0.2434	0.052	0.0119	3.29e-06	0.00139322	21.9096
IL-17	rs62191444	T	G	-0.1136	0.0247	0.166	4.22e-06	0.00357323	21.1526
IL-17	rs78296352	T	G	0.3027	0.0646	0.0288	4.27e-06	0.00512573	21.9563
IL-17	rs78612928	C	T	-0.1037	0.0222	0.1968	2.62e-06	0.00339967	21.8198
IL-13	rs117795020	A	G	-0.3522	0.0716	0.0179	9.86e-07	0.00436131	24.1965
IL-13	rs12623722	A	G	-0.1185	0.0258	0.2823	4.19e-06	0.00569011	21.0959
IL-13	rs139083458	T	C	0.9902	0.2107	0.0159	2.81e-06	0.030684	22.086
IL-13	rs142167313	C	T	0.313	0.0617	0.0189	3.98e-07	0.00363324	25.7347
IL-13	rs147747784	C	G	0.3671	0.0768	0.0457	1.49e-06	0.0117544	22.8479
IL-13	rs27949	T	C	-0.1168	0.0252	0.6312	3.43e-06	0.00635146	21.4825
IL-13	rs6799107	C	T	0.1459	0.0301	0.2137	1.25e-06	0.00715374	23.4951
IL-13	rs7073807	C	T	-0.1682	0.0356	0.8827	2.37e-06	0.00585859	22.323
IL-13	rs75383097	C	G	-0.536	0.1165	0.0119	4.28e-06	0.00675628	21.1679
IL-13	rs75995699	A	G	0.3319	0.0698	0.0239	2.64e-06	0.00513969	22.6102
IL-13	rs76339001	T	A	0.4313	0.0886	0.0209	1.15e-06	0.00761311	23.6969
IL-13	rs9472168	G	A	-0.4244	0.0248	0.4493	1.08e-65	0.0891317	292.851
IL-10	rs10457128	A	G	-0.0865	0.0172	0.6392	5.24e-07	0.00345116	25.2915
IL-10	rs10493718	A	C	-0.11	0.0222	0.2913	7.16e-07	0.00499595	24.5516
IL-10	rs111913416	T	A	0.085	0.0172	0.496	7.23e-07	0.00361227	24.422
IL-10	rs11206302	T	C	-0.1189	0.0251	0.9205	2.2e-06	0.00206911	22.4397
IL-10	rs2086656	T	C	-0.0789	0.0171	0.6948	3.78e-06	0.00264015	21.2893
IL-10	rs2375980	G	C	-0.0824	0.0165	0.4225	7.07e-07	0.00331332	24.9394
IL-10	rs282258	C	T	-0.0992	0.0162	0.5746	1e-09	0.00481079	37.4967
IL-10	rs3025021	C	T	-0.0947	0.0195	0.6322	1.46e-06	0.00417058	23.5847
IL-10	rs41282660	G	A	0.1194	0.0255	0.1322	3.72e-06	0.00327107	21.9244
IL-10	rs4349809	G	T	-0.2853	0.0165	0.4513	5.77e-67	0.040312	298.976
IL-10	rs465757	A	G	0.084	0.0174	0.667	1.17e-06	0.00313443	23.3056
IL-10	rs7088799	G	T	0.0852	0.0167	0.4344	3.23e-07	0.00356704	26.0283
IL-8	rs11634944	C	T	0.1214	0.0252	0.3469	1.29e-06	0.00667808	23.2079
IL-8	rs12075	A	G	0.12	0.0236	0.6024	3.88e-07	0.00689801	25.8546
IL-8	rs141926526	C	A	0.6149	0.1308	0.0477	2.57e-06	0.0343503	22.1001
IL-8	rs2673604	A	C	-0.1266	0.0255	0.7008	7.02e-07	0.0067213	24.6483
IL-6	rs10752777	A	T	0.1098	0.0236	0.1163	3.25e-06	0.0024781	21.6462
IL-6	rs1333040	T	C	0.0738	0.0158	0.5736	3.17e-06	0.00266421	21.8172
IL-6	rs13412535	A	G	-0.1164	0.0215	0.2256	7.34e-08	0.00473413	29.3109
IL-6	rs1884910	G	C	-0.079	0.0169	0.3628	3.26e-06	0.00288554	21.8515
IL-6	rs72831623	A	G	0.1973	0.0372	0.0527	1.08e-07	0.00388671	28.1299
IL-6	rs73273528	T	C	0.2672	0.0553	0.0338	9.58e-07	0.00466323	23.3465
IL-6	rs75101555	G	C	0.3667	0.0781	0.0179	2.6e-06	0.00472782	22.0455
IL-6	rs76856708	C	T	-0.3289	0.07	0.0378	2.61e-06	0.00786892	22.0766
IL-1ra	rs1054402	C	T	-0.1311	0.027	0.7336	1.13e-06	0.00671783	23.5764
IL-1ra	rs11627423	C	A	-0.1171	0.0247	0.3897	2.12e-06	0.00652255	22.476
IL-1ra	rs11869294	G	C	0.2274	0.0474	0.0318	1.5e-06	0.00318422	23.0157
IL-1ra	rs12121840	T	C	0.2692	0.0571	0.0845	2.43e-06	0.0112123	22.2268
IL-1ra	rs147747784	C	G	0.3651	0.0757	0.0457	1.46e-06	0.0116267	23.2612
IL-1ra	rs2809154	T	C	-0.1786	0.0388	0.162	3.74e-06	0.00866068	21.1885
IL-1ra	rs56134659	G	A	0.1117	0.0237	0.4742	2.44e-06	0.00622183	22.2131
IL-1ra	rs61335305	A	C	0.4453	0.0908	0.0109	1e-06	0.00427565	24.051
IL-1ra	rs9623661	T	C	-0.1966	0.0426	0.0924	3.86e-06	0.00648281	21.2984
IL-1b	rs143319329	T	C	0.2801	0.0715	0.0239	2e-06	0.00366057	15.3467
IL-1b	rs1942793	T	G	0.0717	0.0187	0.4742	4.98e-06	0.0025636	14.7013
IL-1b	rs61335305	A	C	0.2966	0.0724	0.0109	1.9e-06	0.00189688	16.7828
IL-1b	rs62015704	G	A	-0.1082	0.0283	0.1213	2.09e-06	0.00249566	14.6178
IL-1b	rs9898641	C	T	0.2032	0.0454	0.3598	3.59e-06	0.0190219	20.0325
HGF	rs11060254	A	G	-0.08	0.0167	0.3429	1.58e-06	0.00288409	22.9481
HGF	rs150322232	G	A	-0.2104	0.0463	0.0318	4.89e-06	0.00272592	20.6504
HGF	rs1698249	C	A	0.1698	0.0372	0.0954	4.09e-06	0.00497634	20.8348
HGF	rs180840563	A	T	-0.2002	0.0416	0.0288	1.53e-06	0.00224212	23.1602
HGF	rs2003620	T	C	0.2279	0.0489	0.0606	2.83e-06	0.00591346	21.7206
HGF	rs3748034	T	G	0.1495	0.0234	0.1362	1.81e-10	0.00525899	40.8179
HGF	rs5745687	T	C	-0.3072	0.0406	0.0567	2.75e-14	0.010095	57.252
HGF	rs6077285	C	G	-0.1393	0.0274	0.163	3.19e-07	0.00529475	25.8465
HGF	rs62481625	C	T	-0.1091	0.0225	0.2624	1.18e-06	0.00460749	23.5117
IL-9	rs117807175	C	G	-0.5143	0.1113	0.0179	4.29e-06	0.00929976	21.3522
IL-9	rs3736858	G	C	0.1374	0.0293	0.1779	2.76e-06	0.0055221	21.9907
IL-9	rs41294750	T	C	0.3514	0.0748	0.0278	2.36e-06	0.00667473	22.0699
IL-9	rs4880409	T	C	-0.3355	0.0723	0.9722	3.5e-06	0.00608437	21.5332
IL-9	rs61867538	T	C	0.3566	0.0774	0.0268	3.93e-06	0.0066333	21.2266
IL-9	rs7232268	G	A	-0.2759	0.0587	0.9523	2.52e-06	0.00691553	22.0916
IL-9	rs7242404	A	G	-0.1228	0.0264	0.2982	3.27e-06	0.00631172	21.6366
IL-9	rs76963786	T	C	-0.2865	0.0557	0.0865	4.5e-07	0.0129719	26.4569
IL-7	rs117509142	C	T	0.327	0.0688	0.0567	1.99e-06	0.0114382	22.5901
IL-7	rs141425475	C	T	0.4781	0.1016	0.0288	2.53e-06	0.012787	22.1437
IL-7	rs144701438	A	G	-0.4819	0.0989	0.0358	9.75e-07	0.0160322	23.7422
IL-7	rs147747784	C	G	0.4134	0.0778	0.0457	9.12e-08	0.0149064	28.2346
IL-7	rs17091524	C	T	-0.4924	0.1013	0.0427	1.91e-06	0.0198218	23.6275
IL-7	rs218247	C	G	-0.1352	0.0286	0.2117	2.31e-06	0.00610093	22.3471
IL-7	rs28793375	T	C	0.1638	0.0361	0.167	4.46e-06	0.00746482	20.588
IL-7	rs4320361	T	G	-0.3245	0.0249	0.4523	6.87e-39	0.0521709	169.836
IL-7	rs62006410	T	C	-0.1557	0.0303	0.2147	3.39e-07	0.00817476	26.4054
IL-7	rs75904417	C	A	0.1698	0.0349	0.1412	1.16e-06	0.00699249	23.6714
IL-7	rs77981494	C	T	0.5178	0.1064	0.0159	1.07e-06	0.00839055	23.6832
IL-7	rs78346957	A	G	0.4588	0.1007	0.0229	4.51e-06	0.00942001	20.7581
IL-7	rs8175379	A	T	0.1307	0.0285	0.6958	4.38e-06	0.00723144	21.0311
IL-5	rs11680908	G	A	-0.2634	0.0554	0.0547	2.03e-06	0.00717494	22.6054
IL-5	rs6737109	C	T	-0.116	0.0247	0.4254	2.4e-06	0.00657823	22.0558
IL-5	rs72831687	A	G	-0.5239	0.1109	0.0169	1.69e-06	0.00912034	22.3169
IL-5	rs73040130	C	T	-0.2638	0.0529	0.0646	6e-07	0.00841026	24.8678
IL-5	rs7578892	G	C	0.1173	0.0249	0.5358	2.44e-06	0.00684438	22.192
IL-5	rs7767396	G	A	-0.1515	0.0246	0.4513	7.69e-10	0.0113673	37.9276
IL-4	rs10512267	C	T	0.0824	0.0161	0.33	2.94e-07	0.00300243	26.1941
IL-4	rs116705532	G	T	0.4678	0.0978	0.0169	1.76e-06	0.00727168	22.8793
IL-4	rs117146485	C	T	0.2924	0.0629	0.0149	2.71e-06	0.00250987	21.6099
IL-4	rs13106889	A	T	-0.1161	0.0225	0.1431	2.27e-07	0.00330571	26.6256
IL-4	rs17713451	A	G	0.1274	0.0253	0.165	4.97e-07	0.00447239	25.357
IL-4	rs2849346	G	C	-0.077	0.0165	0.4463	2.87e-06	0.00293031	21.7778
IL-4	rs4444693	A	T	0.0881	0.0184	0.7982	1.7e-06	0.00250043	22.9254
IL-4	rs73023729	A	G	-0.1796	0.0366	0.0229	9.03e-07	0.0014435	24.0797
IL-4	rs7613691	G	A	-0.1775	0.0384	0.0527	4.05e-06	0.00314575	21.3665
IL-4	rs79597994	T	C	-0.5831	0.127	0.0278	4.32e-06	0.0183788	21.0804
IL-4	rs9508291	C	T	0.1676	0.0359	0.0646	3.03e-06	0.00339475	21.7951
IL-4	rs9941733	G	A	-0.114	0.0229	0.175	6.88e-07	0.0037526	24.7821
IL-2ra	rs11241559	G	T	0.1264	0.0266	0.7813	2e-06	0.00545998	22.5804
IL-2ra	rs115360066	G	A	-0.1867	0.0379	0.1103	8.06e-07	0.00684129	24.2667
IL-2ra	rs117244812	A	G	-0.7064	0.1488	0.0139	2.1e-06	0.0136794	22.537
IL-2ra	rs12722497	A	C	0.6279	0.0485	0.1441	1.57e-38	0.0972519	167.609
IL-2ra	rs185231391	C	T	-0.8503	0.1809	0.0149	1.47e-06	0.0212247	22.0936
IL-2ra	rs4733117	C	A	-0.1369	0.0292	0.164	2.63e-06	0.0051391	21.9807
IL-2ra	rs61705228	T	C	0.3303	0.0716	0.0368	3.99e-06	0.00773413	21.281
IL-2ra	rs759244	A	T	-0.1126	0.0239	0.4374	2.43e-06	0.00624001	22.1963
IL-2ra	rs929551	G	C	-0.1686	0.0352	0.1173	1.61e-06	0.00588649	22.9419
IL-2	rs10903540	A	G	-0.1581	0.0343	0.9662	4.19e-06	0.00163259	21.2459
IL-2	rs12051139	C	T	0.1131	0.0247	0.4006	4.76e-06	0.00614303	20.9668
IL-2	rs13412535	A	G	0.1764	0.0332	0.2256	1.18e-07	0.0108726	28.2307
IL-2	rs170117	T	C	-0.1617	0.0349	0.1203	3.87e-06	0.00553414	21.4669
IL-2	rs2807544	G	A	-0.1175	0.0253	0.5656	3.41e-06	0.0067843	21.5692
IL-2	rs4634519	G	A	0.1261	0.0269	0.3121	2.77e-06	0.00682778	21.9748
IL-2	rs56254584	G	C	-0.1303	0.0285	0.3767	4.84e-06	0.00797281	20.9025
IL-2	rs61335305	A	C	0.4514	0.0918	0.0109	7.32e-07	0.00439359	24.179
IL-2	rs62124990	T	G	-0.6961	0.1495	0.0159	3.22e-06	0.0151639	21.6801
IL-2	rs7615304	G	A	0.1172	0.0242	0.6511	1.21e-06	0.00624071	23.4544
IL-2	rs7806875	T	A	-0.1192	0.0248	0.4404	1.47e-06	0.00700338	23.102
IL-2	rs80336398	C	T	-0.4001	0.0858	0.0209	2.82e-06	0.0065515	21.7452
IFNg	rs10487554	A	G	-0.0895	0.0183	0.2624	1.09e-06	0.00310071	23.919
IFNg	rs10761731	T	A	0.0826	0.0167	0.4324	8.09e-07	0.00334902	24.464
IFNg	rs112783231	A	G	-0.2408	0.0511	0.0288	1.96e-06	0.00324373	22.206
IFNg	rs113600793	A	C	0.1829	0.0373	0.0398	8.95e-07	0.00255683	24.0442
IFNg	rs115729819	G	A	-0.2484	0.0515	0.0209	1.38e-06	0.00252526	23.2642
IFNg	rs11843756	G	T	-0.184	0.0393	0.0288	3.09e-06	0.00189394	21.9205
IFNg	rs12420286	C	T	-0.2376	0.0501	0.0288	2.08e-06	0.00315809	22.4914
IFNg	rs1867282	T	C	0.0774	0.0166	0.326	3.15e-06	0.00263263	21.7403
IFNg	rs2073438	A	G	0.0898	0.0188	0.2714	1.68e-06	0.0031892	22.8159
IFNg	rs2188420	G	C	-0.0987	0.0202	0.1352	1.03e-06	0.00227802	23.8744
IFNg	rs73479333	C	G	-0.1159	0.024	0.1133	1.34e-06	0.002699	23.3209
IFNg	rs74148555	T	C	-0.3732	0.0774	0.0527	2.64e-06	0.0139063	23.2488
IFNg	rs78296352	T	G	0.343	0.0652	0.0288	1.38e-07	0.00658142	27.6753
GRPa	rs1113500	T	G	0.1174	0.0244	0.6302	1.57e-06	0.00642409	23.1503
GRPa	rs118158560	A	G	0.2703	0.0594	0.0626	3.42e-06	0.00857475	20.7071
GRPa	rs12075	A	G	0.3751	0.0237	0.6024	1.24e-55	0.0673993	250.494
GRPa	rs140734053	A	G	0.7257	0.1561	0.0249	3.58e-06	0.0255737	21.6127
GRPa	rs185768063	G	A	-0.3998	0.076	0.0139	1.46e-07	0.00438179	27.6731
GRPa	rs188345231	T	C	0.623	0.1323	0.0119	4.34e-06	0.00912754	22.1746
GRPa	rs2422841	A	G	-0.1657	0.0361	0.8767	4.66e-06	0.00593593	21.0684
GRPa	rs508977	G	T	0.3802	0.028	0.2336	7.56e-42	0.0517586	184.378
GRPa	rs62024303	G	A	0.3053	0.0666	0.0457	4.41e-06	0.00812989	21.0138
GRPa	rs78653452	T	G	-0.7362	0.1558	0.0119	1.21e-06	0.0127459	22.3284
GCSF	rs115256310	G	A	0.6821	0.136	0.0199	6.73e-07	0.0181489	25.1547
GCSF	rs11903143	G	A	-0.087	0.0176	0.2575	6.35e-07	0.00289429	24.435
GCSF	rs139692213	A	T	-0.6028	0.1336	0.0219	4.8e-06	0.015567	20.3579
GCSF	rs145756094	G	C	0.7408	0.1479	0.0109	5.53e-07	0.0118331	25.088
GCSF	rs147128865	T	C	0.27	0.0587	0.0129	4.92e-06	0.00185656	21.1569
GCSF	rs1817411	T	C	0.089	0.0191	0.327	3.1e-06	0.00348636	21.7127
GCSF	rs2324653	C	G	-0.0808	0.0161	0.5616	5.03e-07	0.00321477	25.1867
GCSF	rs2671444	A	G	-0.0784	0.0166	0.6352	2.48e-06	0.00284857	22.3057
GCSF	rs74148555	T	C	-0.3715	0.0755	0.0527	1.55e-06	0.0137799	24.2116
GCSF	rs76287671	T	C	0.0938	0.0189	0.1909	6.92e-07	0.00271796	24.631
GCSF	rs77318030	C	T	0.2045	0.0428	0.0517	2.21e-06	0.00410065	22.8296
FGFBasic	rs116920326	C	G	-0.2435	0.0534	0.0149	4.95e-06	0.00174058	20.7929
FGFBasic	rs13412535	A	G	-0.1112	0.0225	0.2256	7.34e-07	0.0043206	24.4256
FGFBasic	rs145577605	A	G	0.2081	0.0428	0.0109	9.64e-07	0.000933772	23.6405
FGFBasic	rs16873997	G	C	0.4922	0.1048	0.0179	2.99e-06	0.00851769	22.0577
FGFBasic	rs61990749	C	G	0.1116	0.0229	0.1252	1.24e-06	0.00272817	23.7497
FGFBasic	rs747334	G	A	-0.0751	0.0164	0.5219	4.53e-06	0.00281459	20.9697
FGFBasic	rs75168112	C	T	0.1001	0.0214	0.1779	3e-06	0.00293088	21.8797
FGFBasic	rs9907295	T	C	-0.1319	0.0269	0.0964	7.95e-07	0.00303091	24.0428
Eotaxin	rs11087905	A	C	0.0941	0.0189	0.3419	5.48e-07	0.00398474	24.7888
Eotaxin	rs112347425	T	C	0.158	0.0277	0.1074	8.65e-09	0.00478636	32.5353
Eotaxin	rs12075	A	G	0.1671	0.0156	0.6024	1.33e-26	0.0133756	114.737
Eotaxin	rs1476670	C	A	0.1007	0.0217	0.7932	3.51e-06	0.00332677	21.5347
Eotaxin	rs187131	G	C	-0.1291	0.0254	0.1332	3.57e-07	0.00384863	25.8336
Eotaxin	rs2024050	G	A	-0.1728	0.0303	0.8996	1.1e-08	0.00539387	32.5239
Eotaxin	rs2210755	C	T	0.1104	0.0242	0.0805	4.85e-06	0.00180433	20.8117
Eotaxin	rs2211994	C	T	-0.0885	0.0177	0.7495	6.08e-07	0.00294101	25
Eotaxin	rs2228467	C	T	0.4163	0.0292	0.0696	2.27e-46	0.0224451	203.258
Eotaxin	rs2419841	C	T	0.1277	0.0279	0.1193	4.98e-06	0.00342673	20.9495
Eotaxin	rs5746492	G	A	-0.0954	0.0207	0.1809	3.96e-06	0.00269713	21.2401
Eotaxin	rs5754733	A	C	-0.1042	0.0214	0.7883	1.06e-06	0.00362391	23.7087
Eotaxin	rs59808887	T	C	-0.1673	0.0358	0.0775	2.91e-06	0.00400212	21.8387
Eotaxin	rs75426604	A	C	-0.1366	0.0291	0.1312	2.53e-06	0.00425388	22.0351
Eotaxin	rs79722574	T	C	-0.1113	0.0228	0.16	1.06e-06	0.00332981	23.8298
Eotaxin	rs80341932	G	A	-0.1016	0.0205	0.2922	6.69e-07	0.00426981	24.5629
Eotaxin	rs9317045	C	A	-0.1182	0.0237	0.1461	5.82e-07	0.00348596	24.8736
Glaucoma	rs116070181	G	C	0.00273002	0.000512498	0.0276774	9.99632e-08	4.01141e-07	28.3757
Glaucoma	rs117836120	A	G	0.00370396	0.000758419	0.0122677	1.04109e-06	3.3248e-07	23.8514
Glaucoma	rs131784	A	G	-0.000845984	0.000182592	0.718288	3.6018e-06	2.8964e-07	21.4665
Glaucoma	rs140978711	G	T	0.00366348	0.000794919	0.011677	4.0549e-06	3.09776e-07	21.2394
Glaucoma	rs1611629	A	G	-0.000951056	0.000206759	0.24061	4.23e-06	3.30537e-07	21.1584
Glaucoma	rs184979795	G	C	0.00408091	0.000829358	0.0107251	8.63316e-07	3.53397e-07	24.212
Glaucoma	rs2437812	C	A	-0.000994037	0.00016742	0.577017	2.89868e-09	4.82333e-07	35.2525
Glaucoma	rs2814471	T	C	-0.00130985	0.000248961	0.876051	1.4313e-07	3.72602e-07	27.6809
Glaucoma	rs28485535	C	T	-0.00109017	0.00019609	0.775357	2.70633e-08	4.14012e-07	30.9085
Glaucoma	rs2991714	G	T	-0.00108791	0.000237064	0.147379	4.45349e-06	2.97446e-07	21.0598
Glaucoma	rs35996650	T	C	-0.00105629	0.000216134	0.176381	1.02315e-06	3.24171e-07	23.8847
Glaucoma	rs4599108	T	C	-0.000808301	0.000165773	0.484134	1.08325e-06	3.26346e-07	23.7749
Glaucoma	rs4693634	G	A	0.0019407	0.000409844	0.041702	2.18892e-06	3.01026e-07	22.4223
Glaucoma	rs56233426	G	A	-0.00091886	0.000166989	0.537151	3.74671e-08	4.19821e-07	30.2777
Glaucoma	rs6138537	G	A	-0.000772553	0.000164066	0.505476	2.49293e-06	2.98383e-07	22.1727
Glaucoma	rs7030641	T	C	0.00117008	0.000165473	0.570908	1.53922e-12	6.70776e-07	50.0008
Glaucoma	rs7234819	G	A	0.000973775	0.000199032	0.218609	9.95841e-07	3.23954e-07	23.9371
Glaucoma	rs72809092	A	G	0.00214815	0.000447855	0.0349459	1.61503e-06	3.11248e-07	23.0067
Glaucoma	rs73059048	G	A	0.00166477	0.000362108	0.0545434	4.27888e-06	2.8584e-07	21.1365
Glaucoma	rs74436077	A	G	0.00296936	0.000602174	0.0188154	8.18201e-07	3.25552e-07	24.3154
Glaucoma	rs76321139	C	T	0.00251467	0.000549484	0.0247091	4.73151e-06	3.04778e-07	20.9436
Glaucoma	rs77894943	T	C	-0.00277868	0.000524782	0.0259597	1.19132e-07	3.90466e-07	28.0362
Glaucoma	rs9309969	G	T	-0.000762945	0.000167069	0.593882	4.95793e-06	2.80782e-07	20.8543
Cataract	rs112018646	A	G	0.00362167	0.000763814	0.0218239	2.12168e-06	5.60012e-07	22.4824
Cataract	rs113254944	A	G	0.00406297	0.000750001	0.0227804	6.05522e-08	7.34972e-07	29.347
Cataract	rs115775194	C	T	0.00437632	0.000929373	0.0160617	2.49167e-06	6.05351e-07	22.1737
Cataract	rs117443934	A	G	0.00435882	0.000910139	0.0146931	1.67537e-06	5.50114e-07	22.9363
Cataract	rs117490607	T	G	0.00372083	0.000747202	0.0215229	6.37206e-07	5.83124e-07	24.7973
Cataract	rs117780213	G	T	0.00514142	0.00106946	0.0104553	1.52911e-06	5.46976e-07	23.112
Cataract	rs13165556	T	C	-0.00118866	0.000254837	0.761012	3.09663e-06	5.13941e-07	21.7566
Cataract	rs138595976	T	C	0.00524873	0.00106232	0.0120463	7.78269e-07	6.55736e-07	24.4117
Cataract	rs144002164	G	T	0.00579459	0.00120232	0.0089161	1.43976e-06	5.93418e-07	23.2277
Cataract	rs145721232	T	C	0.00209224	0.0003695	0.0939089	1.49424e-08	7.44958e-07	32.0623
Cataract	rs148049607	T	C	0.00742964	0.00152751	0.00543744	1.15149e-06	5.97024e-07	23.6574
Cataract	rs149323683	A	C	0.00785081	0.001561	0.00508009	4.92391e-07	6.23044e-07	25.2943
Cataract	rs17429397	G	A	0.00222474	0.000477599	0.0541031	3.19146e-06	5.06588e-07	21.6986
Cataract	rs1905729	T	C	-0.0010026	0.000216389	0.547395	3.60006e-06	4.98087e-07	21.4677
Cataract	rs2241235	C	T	0.0014485	0.000311437	0.141156	3.30438e-06	5.08722e-07	21.632
Cataract	rs4559153	T	C	0.00114779	0.000250037	0.258882	4.42446e-06	5.05527e-07	21.0725
Cataract	rs4809847	T	G	-0.0015654	0.00034041	0.113977	4.2552e-06	4.94929e-07	21.1469
Cataract	rs56851663	G	A	-0.0010432	0.00022169	0.404298	2.5314e-06	5.24199e-07	22.1433
Cataract	rs6075532	C	G	0.0026572	0.000397892	0.0795851	2.4227e-11	1.03441e-06	44.5983
Cataract	rs6789330	T	C	0.00111641	0.000216155	0.543123	2.4073e-07	6.1855e-07	26.6758
Cataract	rs72697338	A	T	0.00417917	0.000853345	0.0165362	9.71606e-07	5.68073e-07	23.9845
Cataract	rs74690303	G	C	0.00269988	0.000526104	0.0474853	2.87078e-07	6.59401e-07	26.3358
Cataract	rs76027714	G	A	0.00196556	0.00041049	0.0756571	1.68256e-06	5.40363e-07	22.9281
Macular degeneration	rs10801555	G	A	-0.0054324	0.000565837	0.61385	7.89951e-22	1.39905e-05	92.1724
Macular degeneration	rs13211318	C	A	0.00412487	0.00090199	0.104845	4.79999e-06	3.19372e-06	20.913
Macular degeneration	rs3750846	C	T	0.00765453	0.000669822	0.217379	2.99985e-30	1.99359e-05	130.593
Macular degeneration	rs6459735	G	C	0.00328755	0.000714122	0.1836	4.20001e-06	3.24004e-06	21.1934
Macular degeneration	rs6462476	G	C	-0.00288198	0.000617344	0.28018	2.99999e-06	3.35022e-06	21.7935
Macular degeneration	rs72779489	C	A	-0.00362752	0.000776189	0.159014	2.99999e-06	3.51944e-06	21.8416
Macular degeneration	rs753930	A	T	0.00316201	0.000652273	0.241226	1.2e-06	3.6601e-06	23.5
Note: SNP: Single-nucleotide polymorphisms; Beta: Estimate coefficient; SE: Standard error; EAF: Effect allele frequency; R2: The genetic variation; CTACK: Cutaneous T-cell attracting chemokine; bNGF: Beta-nerve growth factor; VEGF: Vascular endothelial growth factor; MMIF: Macrophage migration inhibitory factor; TRAIL: TNF-related apoptosis-inducing ligand; TNF-b: Tumor necrosis factor beta; TNF…

## Sheet: Supplementary Table 4
Supplementary Table 4. All removed palindromic SNPs with intermediate allele frequencies.
Exposure	Outcome	SNP	Effect allele	Other allele	Beta	SE	P-value	F-statistics
CTACK	Glaucoma	rs113436108	C	G	-0.5249	0.1119	3.42e-06	22.0036
CTACK	Glaucoma	rs115348265	T	A	-0.3199	0.0675	2.14e-06	22.4606
CTACK	Glaucoma	rs135555	G	C	0.186	0.0268	4.6e-12	48.1677
bNGF	Glaucoma	rs396960	A	T	-0.1601	0.0346	3.59e-06	21.4107
VEGF	Glaucoma	rs7030781	T	A	-0.1368	0.0173	2.57e-15	62.5288
MMIF	Glaucoma	rs113218956	A	G	-0.8948	0.1879	2.26e-06	22.6777
MMIF	Glaucoma	rs11551183	G	C	-0.3715	0.0797	2.53e-06	21.7271
MMIF	Glaucoma	rs2330634	G	C	-0.1556	0.0249	4.53e-10	39.05
MMIF	Glaucoma	rs28994873	T	A	-0.1337	0.026	9.66e-07	26.4433
TRAIL	Glaucoma	rs28431810	G	C	0.1195	0.0253	2.52e-06	22.3098
TRAIL	Glaucoma	rs28521641	T	A	0.7019	0.0447	1.3e-56	246.567
TNF-b	Glaucoma	rs10925040	T	C	0.1755	0.0373	2.67e-06	22.1379
TNF-b	Glaucoma	rs75240021	C	G	0.3705	0.0772	1.61e-06	23.0325
SDF1a	Glaucoma	rs10013755	T	A	-0.5302	0.1	1.5e-07	28.1112
SCGFb	Glaucoma	rs13287050	T	A	0.1242	0.0264	2.2e-06	22.1327
SCF	Glaucoma	rs7039247	G	C	-0.0806	0.0168	1.6e-06	23.0171
SCF	Glaucoma	rs72678285	T	A	-0.1092	0.0232	2.25e-06	22.1549
IL-16	Glaucoma	rs115981497	A	T	-0.8306	0.1681	3.59e-06	24.4145
RANTES	Glaucoma	rs2702950	C	G	-0.1658	0.0321	2.4e-07	26.6784
RANTES	Glaucoma	rs7170339	G	C	0.4203	0.0912	4.41e-06	21.2388
PDGFbb	Glaucoma	rs11247305	G	C	0.1692	0.0364	1.9e-06	21.6072
MIP1b	Glaucoma	rs4609608	C	G	-0.0936	0.0202	3.62e-06	21.4708
MIP1b	Glaucoma	rs76356863	T	A	0.3494	0.0667	1.67e-07	27.4406
MIP1b	Glaucoma	rs79068918	C	G	0.2752	0.0271	3.2e-24	103.124
MIP1b	Glaucoma	rs9793308	G	A	-0.0835	0.0178	2.52e-06	22.0056
MIG	Glaucoma	rs13143163	C	G	0.2706	0.0586	4.02e-06	21.3236
MIG	Glaucoma	rs75880256	G	C	0.2703	0.0586	3.89e-06	21.2763
MIG	Glaucoma	rs902851	T	A	-0.8205	0.1884	4.68e-06	18.9669
MCSF	Glaucoma	rs4269021	G	C	0.235	0.0507	3.66e-06	21.4842
MCP3	Glaucoma	rs28394764	T	A	-0.6012	0.1282	3.01e-06	21.9919
MCP1	Glaucoma	rs10145849	A	G	-0.0755	0.0162	3.41e-06	21.7202
MCP1	Glaucoma	rs62243917	T	A	0.3171	0.0331	7.94e-22	91.7776
IL-12p70	Glaucoma	rs200751	C	G	-0.0986	0.0214	3.98e-06	21.2288
IL-12p70	Glaucoma	rs2375980	G	C	-0.0937	0.0159	4.55e-09	34.7284
IL-12p70	Glaucoma	rs6993770	T	A	-0.0918	0.0189	1.12e-06	23.5918
IL-12p70	Glaucoma	rs72831623	A	G	0.1913	0.037	2.42e-07	26.7317
IP-10	Glaucoma	rs188759467	A	T	0.4504	0.0964	3.21e-06	21.8294
IL-18	Glaucoma	rs143370787	G	C	0.3116	0.066	2.35e-06	22.2898
IL-18	Glaucoma	rs144841621	T	C	0.518	0.1141	3.81e-06	20.6105
IL-18	Glaucoma	rs1656939	T	A	-0.1132	0.0236	1.56e-06	23.0075
IL-18	Glaucoma	rs4414903	C	G	-0.1161	0.025	3.31e-06	21.5667
IL-17	Glaucoma	rs11640734	G	C	0.1187	0.0241	5.35e-07	24.2587
IL-17	Glaucoma	rs148562661	G	C	-0.2128	0.0435	1e-06	23.9312
IL-13	Glaucoma	rs147747784	C	G	0.3671	0.0768	1.49e-06	22.8479
IL-13	Glaucoma	rs75383097	C	G	-0.536	0.1165	4.28e-06	21.1679
IL-13	Glaucoma	rs76339001	T	A	0.4313	0.0886	1.15e-06	23.6969
IL-10	Glaucoma	rs111913416	T	A	0.085	0.0172	7.23e-07	24.422
IL-10	Glaucoma	rs2375980	G	C	-0.0824	0.0165	7.07e-07	24.9394
IL-6	Glaucoma	rs10752777	A	T	0.1098	0.0236	3.25e-06	21.6462
IL-6	Glaucoma	rs1884910	G	C	-0.079	0.0169	3.26e-06	21.8515
IL-6	Glaucoma	rs72831623	A	G	0.1973	0.0372	1.08e-07	28.1299
IL-6	Glaucoma	rs75101555	G	C	0.3667	0.0781	2.6e-06	22.0455
IL-1ra	Glaucoma	rs11869294	G	C	0.2274	0.0474	1.5e-06	23.0157
IL-1ra	Glaucoma	rs147747784	C	G	0.3651	0.0757	1.46e-06	23.2612
HGF	Glaucoma	rs180840563	A	T	-0.2002	0.0416	1.53e-06	23.1602
IL-9	Glaucoma	rs117807175	C	G	-0.5143	0.1113	4.29e-06	21.3522
IL-9	Glaucoma	rs3736858	G	C	0.1374	0.0293	2.76e-06	21.9907
IL-7	Glaucoma	rs147747784	C	G	0.4134	0.0778	9.12e-08	28.2346
IL-7	Glaucoma	rs218247	C	G	-0.1352	0.0286	2.31e-06	22.3471
IL-7	Glaucoma	rs8175379	A	T	0.1307	0.0285	4.38e-06	21.0311
IL-5	Glaucoma	rs7578892	G	C	0.1173	0.0249	2.44e-06	22.192
IL-4	Glaucoma	rs13106889	A	T	-0.1161	0.0225	2.27e-07	26.6256
IL-4	Glaucoma	rs2849346	G	C	-0.077	0.0165	2.87e-06	21.7778
IL-4	Glaucoma	rs4444693	A	T	0.0881	0.0184	1.7e-06	22.9254
IL-2ra	Glaucoma	rs759244	A	T	-0.1126	0.0239	2.43e-06	22.1963
IL-2ra	Glaucoma	rs929551	G	C	-0.1686	0.0352	1.61e-06	22.9419
IL-2	Glaucoma	rs10903540	A	G	-0.1581	0.0343	4.19e-06	21.2459
IL-2	Glaucoma	rs56254584	G	C	-0.1303	0.0285	4.84e-06	20.9025
IL-2	Glaucoma	rs7806875	T	A	-0.1192	0.0248	1.47e-06	23.102
IFNg	Glaucoma	rs113600793	A	C	0.1829	0.0373	8.95e-07	24.0442
IFNg	Glaucoma	rs2188420	G	C	-0.0987	0.0202	1.03e-06	23.8744
IFNg	Glaucoma	rs73479333	C	G	-0.1159	0.024	1.34e-06	23.3209
GCSF	Glaucoma	rs139692213	A	T	-0.6028	0.1336	4.8e-06	20.3579
GCSF	Glaucoma	rs145756094	G	C	0.7408	0.1479	5.53e-07	25.088
GCSF	Glaucoma	rs2324653	C	G	-0.0808	0.0161	5.03e-07	25.1867
FGFBasic	Glaucoma	rs116920326	C	G	-0.2435	0.0534	4.95e-06	20.7929
FGFBasic	Glaucoma	rs145577605	A	G	0.2081	0.0428	9.64e-07	23.6405
FGFBasic	Glaucoma	rs16873997	G	C	0.4922	0.1048	2.99e-06	22.0577
FGFBasic	Glaucoma	rs61990749	C	G	0.1116	0.0229	1.24e-06	23.7497
Eotaxin	Glaucoma	rs11087905	A	C	0.0941	0.0189	5.48e-07	24.7888
Eotaxin	Glaucoma	rs187131	G	C	-0.1291	0.0254	3.57e-07	25.8336
CTACK	Cataract	rs113436108	C	G	-0.5249	0.1119	3.42e-06	22.0036
CTACK	Cataract	rs115348265	T	A	-0.3199	0.0675	2.14e-06	22.4606
CTACK	Cataract	rs135555	G	C	0.186	0.0268	4.6e-12	48.1677
bNGF	Cataract	rs396960	A	T	-0.1601	0.0346	3.59e-06	21.4107
bNGF	Cataract	rs74966328	A	G	-0.293	0.0618	2.13e-06	22.478
VEGF	Cataract	rs7030781	T	A	-0.1368	0.0173	2.57e-15	62.5288
MMIF	Cataract	rs11551183	G	C	-0.3715	0.0797	2.53e-06	21.7271
MMIF	Cataract	rs2330634	G	C	-0.1556	0.0249	4.53e-10	39.05
MMIF	Cataract	rs28994873	T	A	-0.1337	0.026	9.66e-07	26.4433
TRAIL	Cataract	rs10075741	G	C	-0.0881	0.0189	3.34e-06	21.7284
TRAIL	Cataract	rs28431810	G	C	0.1195	0.0253	2.52e-06	22.3098
TRAIL	Cataract	rs28521641	T	A	0.7019	0.0447	1.3e-56	246.567
TNF-b	Cataract	rs75240021	C	G	0.3705	0.0772	1.61e-06	23.0325
SDF1a	Cataract	rs10013755	T	A	-0.5302	0.1	1.5e-07	28.1112
SDF1a	Cataract	rs10474392	G	A	-0.0962	0.0178	1.24e-06	29.2086
SCGFb	Cataract	rs13287050	T	A	0.1242	0.0264	2.2e-06	22.1327
SCF	Cataract	rs7039247	G	C	-0.0806	0.0168	1.6e-06	23.0171
SCF	Cataract	rs72678285	T	A	-0.1092	0.0232	2.25e-06	22.1549
IL-16	Cataract	rs115981497	A	T	-0.8306	0.1681	3.59e-06	24.4145
IL-16	Cataract	rs9706053	T	C	0.4582	0.0932	7.01e-07	24.1701
RANTES	Cataract	rs2702950	C	G	-0.1658	0.0321	2.4e-07	26.6784
RANTES	Cataract	rs7170339	G	C	0.4203	0.0912	4.41e-06	21.2388
PDGFbb	Cataract	rs55680718	T	C	-0.1383	0.0246	1.86e-08	31.6063
MIP1b	Cataract	rs4609608	C	G	-0.0936	0.0202	3.62e-06	21.4708
MIP1b	Cataract	rs76356863	T	A	0.3494	0.0667	1.67e-07	27.4406
MIP1b	Cataract	rs79068918	C	G	0.2752	0.0271	3.2e-24	103.124
MIP1b	Cataract	rs9793308	G	A	-0.0835	0.0178	2.52e-06	22.0056
MIP1a	Cataract	rs116615337	A	G	0.1278	0.0279	4.82e-06	20.9823
MIP1a	Cataract	rs184154340	A	G	0.331	0.0693	1.86e-06	22.8134
MIG	Cataract	rs112861654	G	A	0.2765	0.0529	1.81e-07	27.3199
MIG	Cataract	rs13143163	C	G	0.2706	0.0586	4.02e-06	21.3236
MIG	Cataract	rs55876513	G	T	-0.166	0.0255	8.23e-11	42.3775
MIG	Cataract	rs75880256	G	C	0.2703	0.0586	3.89e-06	21.2763
MIG	Cataract	rs902851	T	A	-0.8205	0.1884	4.68e-06	18.9669
MCSF	Cataract	rs4269021	G	C	0.235	0.0507	3.66e-06	21.4842
MCP3	Cataract	rs28394764	T	A	-0.6012	0.1282	3.01e-06	21.9919
MCP1	Cataract	rs10145849	A	G	-0.0755	0.0162	3.41e-06	21.7202
MCP1	Cataract	rs62243917	T	A	0.3171	0.0331	7.94e-22	91.7776
MCP1	Cataract	rs7517040	G	A	0.0987	0.0191	2.44e-07	26.7035
IL-12p70	Cataract	rs200751	C	G	-0.0986	0.0214	3.98e-06	21.2288
IL-12p70	Cataract	rs2375980	G	C	-0.0937	0.0159	4.55e-09	34.7284
IL-12p70	Cataract	rs6993770	T	A	-0.0918	0.0189	1.12e-06	23.5918
IL-12p70	Cataract	rs72831623	A	G	0.1913	0.037	2.42e-07	26.7317
IP-10	Cataract	rs188759467	A	T	0.4504	0.0964	3.21e-06	21.8294
IL-18	Cataract	rs10414578	T	C	-0.1771	0.035	4.16e-07	25.6036
IL-18	Cataract	rs143370787	G	C	0.3116	0.066	2.35e-06	22.2898
IL-18	Cataract	rs1656939	T	A	-0.1132	0.0236	1.56e-06	23.0075
IL-18	Cataract	rs4414903	C	G	-0.1161	0.025	3.31e-06	21.5667
IL-17	Cataract	rs11640734	G	C	0.1187	0.0241	5.35e-07	24.2587
IL-17	Cataract	rs148562661	G	C	-0.2128	0.0435	1e-06	23.9312
IL-17	Cataract	rs184080173	C	T	-0.2384	0.0471	4.19e-07	25.6195
IL-13	Cataract	rs147747784	C	G	0.3671	0.0768	1.49e-06	22.8479
IL-13	Cataract	rs75383097	C	G	-0.536	0.1165	4.28e-06	21.1679
IL-13	Cataract	rs76339001	T	A	0.4313	0.0886	1.15e-06	23.6969
IL-10	Cataract	rs111913416	T	A	0.085	0.0172	7.23e-07	24.422
IL-10	Cataract	rs2375980	G	C	-0.0824	0.0165	7.07e-07	24.9394
IL-6	Cataract	rs10752777	A	T	0.1098	0.0236	3.25e-06	21.6462
IL-6	Cataract	rs1884910	G	C	-0.079	0.0169	3.26e-06	21.8515
IL-6	Cataract	rs72831623	A	G	0.1973	0.0372	1.08e-07	28.1299
IL-6	Cataract	rs75101555	G	C	0.3667	0.0781	2.6e-06	22.0455
IL-1ra	Cataract	rs11869294	G	C	0.2274	0.0474	1.5e-06	23.0157
IL-1ra	Cataract	rs147747784	C	G	0.3651	0.0757	1.46e-06	23.2612
IL-1ra	Cataract	rs56134659	G	A	0.1117	0.0237	2.44e-06	22.2131
IL-1b	Cataract	rs9898641	C	T	0.2032	0.0454	3.59e-06	20.0325
HGF	Cataract	rs180840563	A	T	-0.2002	0.0416	1.53e-06	23.1602
HGF	Cataract	rs6077285	C	G	-0.1393	0.0274	3.19e-07	25.8465
IL-9	Cataract	rs117807175	C	G	-0.5143	0.1113	4.29e-06	21.3522
IL-9	Cataract	rs3736858	G	C	0.1374	0.0293	2.76e-06	21.9907
IL-9	Cataract	rs4880409	T	C	-0.3355	0.0723	3.5e-06	21.5332
IL-7	Cataract	rs147747784	C	G	0.4134	0.0778	9.12e-08	28.2346
IL-7	Cataract	rs218247	C	G	-0.1352	0.0286	2.31e-06	22.3471
IL-7	Cataract	rs78346957	A	G	0.4588	0.1007	4.51e-06	20.7581
IL-7	Cataract	rs8175379	A	T	0.1307	0.0285	4.38e-06	21.0311
IL-5	Cataract	rs7578892	G	C	0.1173	0.0249	2.44e-06	22.192
IL-4	Cataract	rs13106889	A	T	-0.1161	0.0225	2.27e-07	26.6256
IL-4	Cataract	rs2849346	G	C	-0.077	0.0165	2.87e-06	21.7778
IL-4	Cataract	rs4444693	A	T	0.0881	0.0184	1.7e-06	22.9254
IL-2ra	Cataract	rs115360066	G	A	-0.1867	0.0379	8.06e-07	24.2667
IL-2ra	Cataract	rs759244	A	T	-0.1126	0.0239	2.43e-06	22.1963
IL-2ra	Cataract	rs929551	G	C	-0.1686	0.0352	1.61e-06	22.9419
IL-2	Cataract	rs10903540	A	G	-0.1581	0.0343	4.19e-06	21.2459
IL-2	Cataract	rs56254584	G	C	-0.1303	0.0285	4.84e-06	20.9025
IL-2	Cataract	rs7806875	T	A	-0.1192	0.0248	1.47e-06	23.102
IFNg	Cataract	rs112783231	A	G	-0.2408	0.0511	1.96e-06	22.206
IFNg	Cataract	rs113600793	A	C	0.1829	0.0373	8.95e-07	24.0442
IFNg	Cataract	rs2188420	G	C	-0.0987	0.0202	1.03e-06	23.8744
IFNg	Cataract	rs73479333	C	G	-0.1159	0.024	1.34e-06	23.3209
GCSF	Cataract	rs139692213	A	T	-0.6028	0.1336	4.8e-06	20.3579
GCSF	Cataract	rs145756094	G	C	0.7408	0.1479	5.53e-07	25.088
GCSF	Cataract	rs2324653	C	G	-0.0808	0.0161	5.03e-07	25.1867
FGFBasic	Cataract	rs116920326	C	G	-0.2435	0.0534	4.95e-06	20.7929
FGFBasic	Cataract	rs16873997	G	C	0.4922	0.1048	2.99e-06	22.0577
FGFBasic	Cataract	rs61990749	C	G	0.1116	0.0229	1.24e-06	23.7497
Eotaxin	Cataract	rs11087905	A	C	0.0941	0.0189	5.48e-07	24.7888
Eotaxin	Cataract	rs187131	G	C	-0.1291	0.0254	3.57e-07	25.8336
Eotaxin	Cataract	rs80341932	G	A	-0.1016	0.0205	6.69e-07	24.5629
CTACK	Macular degeneration	rs113436108	C	G	-0.5249	0.1119	3.42e-06	22.0036
CTACK	Macular degeneration	rs115348265	T	A	-0.3199	0.0675	2.14e-06	22.4606
CTACK	Macular degeneration	rs116303454	A	G	0.383	0.0816	3.27e-06	22.0301
CTACK	Macular degeneration	rs135555	G	C	0.186	0.0268	4.6e-12	48.1677
CTACK	Macular degeneration	rs145902143	G	A	0.2838	0.0581	1.03e-06	23.8601
CTACK	Macular degeneration	rs2070074	G	A	-0.4467	0.0374	1.78e-32	142.656
CTACK	Macular degeneration	rs55764737	C	T	-0.5313	0.0972	4.62e-08	29.8777
CTACK	Macular degeneration	rs7333764	T	C	0.2773	0.0593	2.85e-06	21.8671
CTACK	Macular degeneration	rs76395525	A	G	0.5277	0.1083	9.55e-07	23.742
bNGF	Macular degeneration	rs396960	A	T	-0.1601	0.0346	3.59e-06	21.4107
bNGF	Macular degeneration	rs71641308	T	C	0.2043	0.0432	2.3e-06	22.365
bNGF	Macular degeneration	rs72780728	A	G	0.1883	0.0403	2.99e-06	21.8319
bNGF	Macular degeneration	rs74966328	A	G	-0.293	0.0618	2.13e-06	22.478
VEGF	Macular degeneration	rs143479231	A	G	-0.2598	0.0491	1.9e-07	27.9972
VEGF	Macular degeneration	rs4082730	A	G	0.2522	0.0534	2.64e-06	22.3053
VEGF	Macular degeneration	rs7030781	T	A	-0.1368	0.0173	2.57e-15	62.5288
VEGF	Macular degeneration	rs73418461	A	G	-0.2492	0.0521	1.67e-06	22.8781
MMIF	Macular degeneration	rs113218956	A	G	-0.8948	0.1879	2.26e-06	22.6777
MMIF	Macular degeneration	rs11551183	G	C	-0.3715	0.0797	2.53e-06	21.7271
MMIF	Macular degeneration	rs118055855	C	T	-0.6907	0.15	4.13e-06	21.203
MMIF	Macular degeneration	rs13142904	T	C	-0.223	0.0425	2.56e-07	27.5316
MMIF	Macular degeneration	rs141009259	C	T	0.6178	0.1322	2.47e-06	21.839
MMIF	Macular degeneration	rs2330634	G	C	-0.1556	0.0249	4.53e-10	39.05
MMIF	Macular degeneration	rs28994873	T	A	-0.1337	0.026	9.66e-07	26.4433
MMIF	Macular degeneration	rs78098071	C	T	0.4867	0.0918	1.78e-07	28.1085
TRAIL	Macular degeneration	rs10075741	G	C	-0.0881	0.0189	3.34e-06	21.7284
TRAIL	Macular degeneration	rs11618126	G	A	-0.8908	0.1914	1.46e-06	21.6609
TRAIL	Macular degeneration	rs138987090	G	A	0.7497	0.0752	4.5e-23	99.3892
TRAIL	Macular degeneration	rs146783010	G	A	0.6016	0.135	4.83e-06	19.8586
TRAIL	Macular degeneration	rs148051545	T	C	-0.3921	0.0848	3.86e-06	21.3797
TRAIL	Macular degeneration	rs193112415	C	T	1.0421	0.0623	2.15e-62	279.797
TRAIL	Macular degeneration	rs28431810	G	C	0.1195	0.0253	2.52e-06	22.3098
TRAIL	Macular degeneration	rs28521641	T	A	0.7019	0.0447	1.3e-56	246.567
TRAIL	Macular degeneration	rs57396456	C	T	0.5626	0.0518	1.25e-27	117.961
TRAIL	Macular degeneration	rs62093514	T	C	1.0618	0.0552	6.86e-82	370.005
TRAIL	Macular degeneration	rs73039026	C	A	0.2999	0.0635	2.02e-06	22.3052
TRAIL	Macular degeneration	rs74778900	T	C	0.5906	0.0532	2.59e-28	123.243
TRAIL	Macular degeneration	rs75928541	A	G	0.275	0.0593	4.24e-06	21.5058
TRAIL	Macular degeneration	rs79287178	A	G	-0.4317	0.0421	9.12e-25	105.148
TNF-b	Macular degeneration	rs75240021	C	G	0.3705	0.0772	1.61e-06	23.0325
TNF-b	Macular degeneration	rs7629875	G	A	-0.3766	0.0774	1.37e-06	23.6744
TNF-b	Macular degeneration	rs78296352	T	G	1.2215	0.1366	4.76e-21	79.9623
TNF-a	Macular degeneration	rs111332265	G	A	0.3766	0.0754	6.63e-07	24.947
TNF-a	Macular degeneration	rs115669577	A	G	0.9889	0.1995	8.28e-07	24.5708
TNF-a	Macular degeneration	rs79105320	A	G	0.5605	0.1179	3.59e-06	22.6008
SDF1a	Macular degeneration	rs10013755	T	A	-0.5302	0.1	1.5e-07	28.1112
SDF1a	Macular degeneration	rs10474392	G	A	-0.0962	0.0178	1.24e-06	29.2086
SDF1a	Macular degeneration	rs139840550	A	G	0.1834	0.0549	3.79e-06	11.1597
SDF1a	Macular degeneration	rs149893336	G	A	0.5034	0.1081	4.52e-06	21.6858
SCGFb	Macular degeneration	rs112346514	T	C	-0.3314	0.0711	2.37e-06	21.7253
SCGFb	Macular degeneration	rs116924815	T	C	0.6079	0.0738	1.74e-16	67.8503
SCGFb	Macular degeneration	rs117716477	A	C	0.8384	0.0841	1.34e-23	99.3826
SCGFb	Macular degeneration	rs13287050	T	A	0.1242	0.0264	2.2e-06	22.1327
SCGFb	Macular degeneration	rs139413256	A	G	-0.5377	0.1084	7.04e-07	24.6049
SCGFb	Macular degeneration	rs143829871	C	T	0.1902	0.04	1.9e-06	22.61
SCGFb	Macular degeneration	rs151194174	A	G	0.4635	0.0942	1.13e-06	24.2102
SCGFb	Macular degeneration	rs34911860	A	G	-0.3675	0.0789	3.24e-06	21.6951
SCGFb	Macular degeneration	rs78217154	C	T	-0.3997	0.0864	3.77e-06	21.4013
SCF	Macular degeneration	rs113127926	A	C	0.1982	0.042	2.27e-06	22.2694
SCF	Macular degeneration	rs1568119	T	C	-0.5906	0.1129	1.24e-07	27.3652
SCF	Macular degeneration	rs7039247	G	C	-0.0806	0.0168	1.6e-06	23.0171
SCF	Macular degeneration	rs72678285	T	A	-0.1092	0.0232	2.25e-06	22.1549
SCF	Macular degeneration	rs78666213	G	T	0.2744	0.0576	2.59e-06	22.6946
SCF	Macular degeneration	rs80271436	A	G	-0.237	0.0485	9.95e-07	23.8788
IL-16	Macular degeneration	rs115981497	A	T	-0.8306	0.1681	3.59e-06	24.4145
IL-16	Macular degeneration	rs117217798	T	C	-0.2036	0.0444	4.15e-06	21.0276
IL-16	Macular degeneration	rs117916513	A	G	-0.502	0.0986	3.79e-07	25.9211
IL-16	Macular degeneration	rs12765671	A	G	-0.6023	0.1318	4.84e-06	20.8831
IL-16	Macular degeneration	rs144691581	A	G	0.4882	0.0967	4.2e-07	25.4884
IL-16	Macular degeneration	rs4778636	A	G	-0.7272	0.0633	1.11e-30	131.978
IL-16	Macular degeneration	rs9706053	T	C	0.4582	0.0932	7.01e-07	24.1701
RANTES	Macular degeneration	rs112072646	A	G	0.4286	0.0862	6.48e-07	24.7224
RANTES	Macular degeneration	rs147509526	T	C	-0.358	0.0717	6.93e-07	24.9303
RANTES	Macular degeneration	rs2702950	C	G	-0.1658	0.0321	2.4e-07	26.6784
RANTES	Macular degeneration	rs4940620	G	A	0.2494	0.054	3.54e-06	21.3307
RANTES	Macular degeneration	rs7170339	G	C	0.4203	0.0912	4.41e-06	21.2388
RANTES	Macular degeneration	rs74472919	T	C	0.3313	0.0605	3.97e-08	29.9869
RANTES	Macular degeneration	rs75613039	T	C	0.37	0.081	4.81e-06	20.8657
RANTES	Macular degeneration	rs818452	T	C	0.2381	0.0505	2.36e-06	22.2298
PDGFbb	Macular degeneration	rs11247305	G	C	0.1692	0.0364	1.9e-06	21.6072
PDGFbb	Macular degeneration	rs116445074	T	G	0.2931	0.0587	3.11e-07	24.9319
PDGFbb	Macular degeneration	rs35859699	A	G	-0.3952	0.0842	2.07e-06	22.0298
PDGFbb	Macular degeneration	rs55680718	T	C	-0.1383	0.0246	1.86e-08	31.6063
PDGFbb	Macular degeneration	rs73162807	A	C	-0.2391	0.0499	1.74e-06	22.9593
MIP1b	Macular degeneration	rs113877493	T	C	-0.6124	0.0218	1.62e-173	789.146
MIP1b	Macular degeneration	rs116237296	A	G	0.5437	0.1115	7.23e-07	23.7777
MIP1b	Macular degeneration	rs117453826	G	A	0.5774	0.0593	5.07e-22	94.8078
MIP1b	Macular degeneration	rs141102180	T	G	0.3225	0.0393	1.08e-16	67.3402
MIP1b	Macular degeneration	rs17641689	G	A	0.2448	0.0293	1.28e-16	69.8052
MIP1b	Macular degeneration	rs34437725	C	T	0.2633	0.0483	7.67e-08	29.7172
MIP1b	Macular degeneration	rs4609608	C	G	-0.0936	0.0202	3.62e-06	21.4708
MIP1b	Macular degeneration	rs72791296	T	C	0.2369	0.0466	3.78e-07	25.8439
MIP1b	Macular degeneration	rs74810984	C	T	-0.2206	0.0474	1.96e-06	21.6598
MIP1b	Macular degeneration	rs76356863	T	A	0.3494	0.0667	1.67e-07	27.4406
MIP1b	Macular degeneration	rs76582507	A	G	0.3175	0.0677	3.26e-06	21.9943
MIP1b	Macular degeneration	rs76583883	T	G	-0.2317	0.0511	4.99e-06	20.5594
MIP1b	Macular degeneration	rs76776296	G	A	-0.2997	0.0598	5.55e-07	25.1172
MIP1b	Macular degeneration	rs79068918	C	G	0.2752	0.0271	3.2e-24	103.124
MIP1b	Macular degeneration	rs9793308	G	A	-0.0835	0.0178	2.52e-06	22.0056
MIP1a	Macular degeneration	rs116615337	A	G	0.1278	0.0279	4.82e-06	20.9823
MIP1a	Macular degeneration	rs184154340	A	G	0.331	0.0693	1.86e-06	22.8134
MIP1a	Macular degeneration	rs34771762	G	A	-0.249	0.0523	2.13e-06	22.6671
MIP1a	Macular degeneration	rs60198979	A	G	-0.2146	0.0458	2.61e-06	21.9547
MIP1a	Macular degeneration	rs6900267	A	C	-0.2429	0.0519	2.89e-06	21.9038
MIP1a	Macular degeneration	rs7232268	G	A	-0.2821	0.0599	2.55e-06	22.1795
MIG	Macular degeneration	rs111607343	A	G	-0.521	0.1119	2.83e-06	21.6778
MIG	Macular degeneration	rs11177248	A	G	0.3073	0.067	4.45e-06	21.0366
MIG	Macular degeneration	rs112337562	G	T	0.37	0.0796	2.98e-06	21.6061
MIG	Macular degeneration	rs112861654	G	A	0.2765	0.0529	1.81e-07	27.3199
MIG	Macular degeneration	rs117831247	T	C	-0.8334	0.1754	2.16e-06	22.576
MIG	Macular degeneration	rs13143163	C	G	0.2706	0.0586	4.02e-06	21.3236
MIG	Macular degeneration	rs139010077	T	C	0.4322	0.095	3.55e-06	20.6977
MIG	Macular degeneration	rs1796086	C	T	0.2096	0.0403	2.23e-07	27.0503
MIG	Macular degeneration	rs5752128	C	T	0.1685	0.0369	4.34e-06	20.852
MIG	Macular degeneration	rs62562991	A	G	0.6236	0.126	8.4e-07	24.4946
MIG	Macular degeneration	rs75880256	G	C	0.2703	0.0586	3.89e-06	21.2763
MIG	Macular degeneration	rs77086208	T	C	0.3226	0.0698	3.83e-06	21.3608
MIG	Macular degeneration	rs902851	T	A	-0.8205	0.1884	4.68e-06	18.9669
MCSF	Macular degeneration	rs116274860	G	T	-0.819	0.1741	2.74e-06	22.1294
MCSF	Macular degeneration	rs117867915	C	T	-0.5272	0.1098	1.61e-06	23.054
MCSF	Macular degeneration	rs145778765	T	C	-0.7993	0.1689	2.2e-06	22.3955
MCSF	Macular degeneration	rs4269021	G	C	0.235	0.0507	3.66e-06	21.4842
MCSF	Macular degeneration	rs56367447	T	C	-0.4967	0.0883	1.72e-08	31.6422
MCSF	Macular degeneration	rs62294910	A	G	0.3431	0.0691	6.82e-07	24.6539
MCSF	Macular degeneration	rs78296352	T	G	0.527	0.1112	1.05e-06	22.4601
MCP3	Macular degeneration	rs28394764	T	A	-0.6012	0.1282	3.01e-06	21.9919
MCP3	Macular degeneration	rs73669117	G	A	0.6238	0.131	2.56e-06	22.675
MCP1	Macular degeneration	rs111995966	G	T	-0.1452	0.031	2.53e-06	21.9386
MCP1	Macular degeneration	rs112313229	A	G	-0.1646	0.0313	1.43e-07	27.6548
MCP1	Macular degeneration	rs12073356	A	G	-0.1426	0.0311	4.17e-06	21.0241
MCP1	Macular degeneration	rs146522229	T	C	-0.5976	0.1177	3.56e-07	25.7791
MCP1	Macular degeneration	rs2228467	C	T	0.2637	0.0291	9.19e-20	82.1172
MCP1	Macular degeneration	rs56212190	T	C	0.181	0.0373	9.85e-07	23.5472
MCP1	Macular degeneration	rs62243917	T	A	0.3171	0.0331	7.94e-22	91.7776
MCP1	Macular degeneration	rs7517040	G	A	0.0987	0.0191	2.44e-07	26.7035
IL-12p70	Macular degeneration	rs17229494	G	A	0.1172	0.0257	4.93e-06	20.7964
IL-12p70	Macular degeneration	rs200751	C	G	-0.0986	0.0214	3.98e-06	21.2288
IL-12p70	Macular degeneration	rs2375980	G	C	-0.0937	0.0159	4.55e-09	34.7284
IL-12p70	Macular degeneration	rs41282644	A	G	0.1473	0.0304	1.05e-06	23.4779
IL-12p70	Macular degeneration	rs6993770	T	A	-0.0918	0.0189	1.12e-06	23.5918
IL-12p70	Macular degeneration	rs72831623	A	G	0.1913	0.037	2.42e-07	26.7317
IL-12p70	Macular degeneration	rs79121401	C	T	-0.5548	0.1206	4.24e-06	21.1631
IP-10	Macular degeneration	rs113831257	A	G	0.3592	0.0644	2.53e-08	31.1101
IP-10	Macular degeneration	rs143799975	G	A	0.7984	0.1637	1e-06	23.7872
IP-10	Macular degeneration	rs188759467	A	T	0.4504	0.0964	3.21e-06	21.8294
IP-10	Macular degeneration	rs34383175	T	C	-0.3153	0.0657	1.51e-06	23.0312
IP-10	Macular degeneration	rs75970138	A	G	-0.485	0.104	1.53e-06	21.7479
IP-10	Macular degeneration	rs79848609	C	A	-0.2603	0.0537	8.75e-07	23.4963
IP-10	Macular degeneration	rs9450351	C	T	0.2768	0.0489	1.48e-08	32.0416
IL-18	Macular degeneration	rs10414578	T	C	-0.1771	0.035	4.16e-07	25.6036
IL-18	Macular degeneration	rs115267715	T	C	0.4508	0.08	1.72e-08	31.7532
IL-18	Macular degeneration	rs116383510	C	A	0.5426	0.1056	3e-07	26.4017
IL-18	Macular degeneration	rs117266781	T	C	0.6841	0.1468	3.15e-06	21.7164
IL-18	Macular degeneration	rs143370787	G	C	0.3116	0.066	2.35e-06	22.2898
IL-18	Macular degeneration	rs144841621	T	C	0.518	0.1141	3.81e-06	20.6105
IL-18	Macular degeneration	rs1656939	T	A	-0.1132	0.0236	1.56e-06	23.0075
IL-18	Macular degeneration	rs17229943	C	A	0.312	0.0463	1.62e-11	45.4096
IL-18	Macular degeneration	rs1852105	C	T	-0.3036	0.0661	4.32e-06	21.096
IL-18	Macular degeneration	rs4414903	C	G	-0.1161	0.025	3.31e-06	21.5667
IL-18	Macular degeneration	rs78623212	T	C	0.8705	0.1778	6.71e-07	23.9703
IL-18	Macular degeneration	rs78716465	A	G	0.3265	0.0682	1.63e-06	22.9191
IL-17	Macular degeneration	rs11640734	G	C	0.1187	0.0241	5.35e-07	24.2587
IL-17	Macular degeneration	rs117029961	A	G	0.4585	0.1015	4.94e-06	20.4055
IL-17	Macular degeneration	rs117556572	T	C	-0.5102	0.1099	3.28e-06	21.5519
IL-17	Macular degeneration	rs148562661	G	C	-0.2128	0.0435	1e-06	23.9312
IL-17	Macular degeneration	rs17282552	C	T	0.2001	0.0405	8.21e-07	24.4109
IL-17	Macular degeneration	rs184080173	C	T	-0.2384	0.0471	4.19e-07	25.6195
IL-17	Macular degeneration	rs187475560	T	C	-0.2434	0.052	3.29e-06	21.9096
IL-17	Macular degeneration	rs78296352	T	G	0.3027	0.0646	4.27e-06	21.9563
IL-13	Macular degeneration	rs117795020	A	G	-0.3522	0.0716	9.86e-07	24.1965
IL-13	Macular degeneration	rs139083458	T	C	0.9902	0.2107	2.81e-06	22.086
IL-13	Macular degeneration	rs142167313	C	T	0.313	0.0617	3.98e-07	25.7347
IL-13	Macular degeneration	rs147747784	C	G	0.3671	0.0768	1.49e-06	22.8479
IL-13	Macular degeneration	rs75383097	C	G	-0.536	0.1165	4.28e-06	21.1679
IL-13	Macular degeneration	rs75995699	A	G	0.3319	0.0698	2.64e-06	22.6102
IL-13	Macular degeneration	rs76339001	T	A	0.4313	0.0886	1.15e-06	23.6969
IL-10	Macular degeneration	rs111913416	T	A	0.085	0.0172	7.23e-07	24.422
IL-10	Macular degeneration	rs11206302	T	C	-0.1189	0.0251	2.2e-06	22.4397
IL-10	Macular degeneration	rs2375980	G	C	-0.0824	0.0165	7.07e-07	24.9394
IL-8	Macular degeneration	rs141926526	C	A	0.6149	0.1308	2.57e-06	22.1001
IL-6	Macular degeneration	rs10752777	A	T	0.1098	0.0236	3.25e-06	21.6462
IL-6	Macular degeneration	rs1884910	G	C	-0.079	0.0169	3.26e-06	21.8515
IL-6	Macular degeneration	rs72831623	A	G	0.1973	0.0372	1.08e-07	28.1299
IL-6	Macular degeneration	rs73273528	T	C	0.2672	0.0553	9.58e-07	23.3465
IL-6	Macular degeneration	rs75101555	G	C	0.3667	0.0781	2.6e-06	22.0455
IL-6	Macular degeneration	rs76856708	C	T	-0.3289	0.07	2.61e-06	22.0766
IL-1ra	Macular degeneration	rs11869294	G	C	0.2274	0.0474	1.5e-06	23.0157
IL-1ra	Macular degeneration	rs12121840	T	C	0.2692	0.0571	2.43e-06	22.2268
IL-1ra	Macular degeneration	rs147747784	C	G	0.3651	0.0757	1.46e-06	23.2612
IL-1ra	Macular degeneration	rs56134659	G	A	0.1117	0.0237	2.44e-06	22.2131
IL-1ra	Macular degeneration	rs61335305	A	C	0.4453	0.0908	1e-06	24.051
IL-1ra	Macular degeneration	rs9623661	T	C	-0.1966	0.0426	3.86e-06	21.2984
IL-1b	Macular degeneration	rs143319329	T	C	0.2801	0.0715	2e-06	15.3467
IL-1b	Macular degeneration	rs61335305	A	C	0.2966	0.0724	1.9e-06	16.7828
IL-1b	Macular degeneration	rs9898641	C	T	0.2032	0.0454	3.59e-06	20.0325
HGF	Macular degeneration	rs150322232	G	A	-0.2104	0.0463	4.89e-06	20.6504
HGF	Macular degeneration	rs1698249	C	A	0.1698	0.0372	4.09e-06	20.8348
HGF	Macular degeneration	rs180840563	A	T	-0.2002	0.0416	1.53e-06	23.1602
HGF	Macular degeneration	rs2003620	T	C	0.2279	0.0489	2.83e-06	21.7206
HGF	Macular degeneration	rs5745687	T	C	-0.3072	0.0406	2.75e-14	57.252
HGF	Macular degeneration	rs6077285	C	G	-0.1393	0.0274	3.19e-07	25.8465
IL-9	Macular degeneration	rs117807175	C	G	-0.5143	0.1113	4.29e-06	21.3522
IL-9	Macular degeneration	rs3736858	G	C	0.1374	0.0293	2.76e-06	21.9907
IL-9	Macular degeneration	rs41294750	T	C	0.3514	0.0748	2.36e-06	22.0699
IL-9	Macular degeneration	rs4880409	T	C	-0.3355	0.0723	3.5e-06	21.5332
IL-9	Macular degeneration	rs61867538	T	C	0.3566	0.0774	3.93e-06	21.2266
IL-9	Macular degeneration	rs7232268	G	A	-0.2759	0.0587	2.52e-06	22.0916
IL-9	Macular degeneration	rs76963786	T	C	-0.2865	0.0557	4.5e-07	26.4569
IL-7	Macular degeneration	rs117509142	C	T	0.327	0.0688	1.99e-06	22.5901
IL-7	Macular degeneration	rs141425475	C	T	0.4781	0.1016	2.53e-06	22.1437
IL-7	Macular degeneration	rs144701438	A	G	-0.4819	0.0989	9.75e-07	23.7422
IL-7	Macular degeneration	rs147747784	C	G	0.4134	0.0778	9.12e-08	28.2346
IL-7	Macular degeneration	rs17091524	C	T	-0.4924	0.1013	1.91e-06	23.6275
IL-7	Macular degeneration	rs218247	C	G	-0.1352	0.0286	2.31e-06	22.3471
IL-7	Macular degeneration	rs77981494	C	T	0.5178	0.1064	1.07e-06	23.6832
IL-7	Macular degeneration	rs78346957	A	G	0.4588	0.1007	4.51e-06	20.7581
IL-7	Macular degeneration	rs8175379	A	T	0.1307	0.0285	4.38e-06	21.0311
IL-5	Macular degeneration	rs11680908	G	A	-0.2634	0.0554	2.03e-06	22.6054
IL-5	Macular degeneration	rs72831687	A	G	-0.5239	0.1109	1.69e-06	22.3169
IL-5	Macular degeneration	rs73040130	C	T	-0.2638	0.0529	6e-07	24.8678
IL-5	Macular degeneration	rs7578892	G	C	0.1173	0.0249	2.44e-06	22.192
IL-4	Macular degeneration	rs116705532	G	T	0.4678	0.0978	1.76e-06	22.8793
IL-4	Macular degeneration	rs117146485	C	T	0.2924	0.0629	2.71e-06	21.6099
IL-4	Macular degeneration	rs13106889	A	T	-0.1161	0.0225	2.27e-07	26.6256
IL-4	Macular degeneration	rs2849346	G	C	-0.077	0.0165	2.87e-06	21.7778
IL-4	Macular degeneration	rs4444693	A	T	0.0881	0.0184	1.7e-06	22.9254
IL-4	Macular degeneration	rs73023729	A	G	-0.1796	0.0366	9.03e-07	24.0797
IL-4	Macular degeneration	rs7613691	G	A	-0.1775	0.0384	4.05e-06	21.3665
IL-4	Macular degeneration	rs79597994	T	C	-0.5831	0.127	4.32e-06	21.0804
IL-4	Macular degeneration	rs9508291	C	T	0.1676	0.0359	3.03e-06	21.7951
IL-2ra	Macular degeneration	rs115360066	G	A	-0.1867	0.0379	8.06e-07	24.2667
IL-2ra	Macular degeneration	rs117244812	A	G	-0.7064	0.1488	2.1e-06	22.537
IL-2ra	Macular degeneration	rs12722497	A	C	0.6279	0.0485	1.57e-38	167.609
IL-2ra	Macular degeneration	rs185231391	C	T	-0.8503	0.1809	1.47e-06	22.0936
IL-2ra	Macular degeneration	rs61705228	T	C	0.3303	0.0716	3.99e-06	21.281
IL-2ra	Macular degeneration	rs759244	A	T	-0.1126	0.0239	2.43e-06	22.1963
IL-2ra	Macular degeneration	rs929551	G	C	-0.1686	0.0352	1.61e-06	22.9419
IL-2	Macular degeneration	rs10903540	A	G	-0.1581	0.0343	4.19e-06	21.2459
IL-2	Macular degeneration	rs56254584	G	C	-0.1303	0.0285	4.84e-06	20.9025
IL-2	Macular degeneration	rs61335305	A	C	0.4514	0.0918	7.32e-07	24.179
IL-2	Macular degeneration	rs62124990	T	G	-0.6961	0.1495	3.22e-06	21.6801
IL-2	Macular degeneration	rs7806875	T	A	-0.1192	0.0248	1.47e-06	23.102
IL-2	Macular degeneration	rs80336398	C	T	-0.4001	0.0858	2.82e-06	21.7452
IFNg	Macular degeneration	rs112783231	A	G	-0.2408	0.0511	1.96e-06	22.206
IFNg	Macular degeneration	rs113600793	A	C	0.1829	0.0373	8.95e-07	24.0442
IFNg	Macular degeneration	rs115729819	G	A	-0.2484	0.0515	1.38e-06	23.2642
IFNg	Macular degeneration	rs11843756	G	T	-0.184	0.0393	3.09e-06	21.9205
IFNg	Macular degeneration	rs12420286	C	T	-0.2376	0.0501	2.08e-06	22.4914
IFNg	Macular degeneration	rs2188420	G	C	-0.0987	0.0202	1.03e-06	23.8744
IFNg	Macular degeneration	rs73479333	C	G	-0.1159	0.024	1.34e-06	23.3209
IFNg	Macular degeneration	rs74148555	T	C	-0.3732	0.0774	2.64e-06	23.2488
IFNg	Macular degeneration	rs78296352	T	G	0.343	0.0652	1.38e-07	27.6753
GRPa	Macular degeneration	rs118158560	A	G	0.2703	0.0594	3.42e-06	20.7071
GRPa	Macular degeneration	rs140734053	A	G	0.7257	0.1561	3.58e-06	21.6127
GRPa	Macular degeneration	rs185768063	G	A	-0.3998	0.076	1.46e-07	27.6731
GRPa	Macular degeneration	rs188345231	T	C	0.623	0.1323	4.34e-06	22.1746
GRPa	Macular degeneration	rs62024303	G	A	0.3053	0.0666	4.41e-06	21.0138
GRPa	Macular degeneration	rs78653452	T	G	-0.7362	0.1558	1.21e-06	22.3284
GCSF	Macular degeneration	rs115256310	G	A	0.6821	0.136	6.73e-07	25.1547
GCSF	Macular degeneration	rs139692213	A	T	-0.6028	0.1336	4.8e-06	20.3579
GCSF	Macular degeneration	rs145756094	G	C	0.7408	0.1479	5.53e-07	25.088
GCSF	Macular degeneration	rs147128865	T	C	0.27	0.0587	4.92e-06	21.1569
GCSF	Macular degeneration	rs2324653	C	G	-0.0808	0.0161	5.03e-07	25.1867
GCSF	Macular degeneration	rs74148555	T	C	-0.3715	0.0755	1.55e-06	24.2116
GCSF	Macular degeneration	rs77318030	C	T	0.2045	0.0428	2.21e-06	22.8296
FGFBasic	Macular degeneration	rs116920326	C	G	-0.2435	0.0534	4.95e-06	20.7929
FGFBasic	Macular degeneration	rs145577605	A	G	0.2081	0.0428	9.64e-07	23.6405
FGFBasic	Macular degeneration	rs16873997	G	C	0.4922	0.1048	2.99e-06	22.0577
FGFBasic	Macular degeneration	rs61990749	C	G	0.1116	0.0229	1.24e-06	23.7497
FGFBasic	Macular degeneration	rs9907295	T	C	-0.1319	0.0269	7.95e-07	24.0428
Eotaxin	Macular degeneration	rs187131	G	C	-0.1291	0.0254	3.57e-07	25.8336
Eotaxin	Macular degeneration	rs2210755	C	T	0.1104	0.0242	4.85e-06	20.8117
Eotaxin	Macular degeneration	rs2228467	C	T	0.4163	0.0292	2.27e-46	203.258
Eotaxin	Macular degeneration	rs59808887	T	C	-0.1673	0.0358	2.91e-06	21.8387
Eotaxin	Macular degeneration	rs80341932	G	A	-0.1016	0.0205	6.69e-07	24.5629
Glaucoma	CTACK	rs116070181	G	C	0.00273002	0.000512498	9.99632e-08	28.3757
Glaucoma	CTACK	rs117836120	A	G	0.00370396	0.000758419	1.04109e-06	23.8514
Glaucoma	CTACK	rs184979795	G	C	0.00408091	0.000829358	8.63316e-07	24.212
Glaucoma	bNGF	rs116070181	G	C	0.00273002	0.000512498	9.99632e-08	28.3757
Glaucoma	bNGF	rs117836120	A	G	0.00370396	0.000758419	1.04109e-06	23.8514
Glaucoma	bNGF	rs184979795	G	C	0.00408091	0.000829358	8.63316e-07	24.212
Glaucoma	VEGF	rs116070181	G	C	0.00273002	0.000512498	9.99632e-08	28.3757
Glaucoma	VEGF	rs117836120	A	G	0.00370396	0.000758419	1.04109e-06	23.8514
Glaucoma	VEGF	rs184979795	G	C	0.00408091	0.000829358	8.63316e-07	24.212
Glaucoma	MMIF	rs116070181	G	C	0.00273002	0.000512498	9.99632e-08	28.3757
Glaucoma	MMIF	rs117836120	A	G	0.00370396	0.000758419	1.04109e-06	23.8514
Glaucoma	MMIF	rs184979795	G	C	0.00408091	0.000829358	8.63316e-07	24.212
Glaucoma	TRAIL	rs116070181	G	C	0.00273002	0.000512498	9.99632e-08	28.3757
Glaucoma	TRAIL	rs117836120	A	G	0.00370396	0.000758419	1.04109e-06	23.8514
Glaucoma	TRAIL	rs131784	A	G	-0.000845984	0.000182592	3.6018e-06	21.4665
Glaucoma	TRAIL	rs184979795	G	C	0.00408091	0.000829358	8.63316e-07	24.212
Glaucoma	TNF-b	rs116070181	G	C	0.00273002	0.000512498	9.99632e-08	28.3757
Glaucoma	TNF-b	rs117836120	A	G	0.00370396	0.000758419	1.04109e-06	23.8514
Glaucoma	TNF-b	rs140978711	G	T	0.00366348	0.000794919	4.0549e-06	21.2394
Glaucoma	TNF-b	rs184979795	G	C	0.00408091	0.000829358	8.63316e-07	24.212
Glaucoma	TNF-b	rs72809092	A	G	0.00214815	0.000447855	1.61503e-06	23.0067
Glaucoma	TNF-b	rs74436077	A	G	0.00296936	0.000602174	8.18201e-07	24.3154
Glaucoma	TNF-b	rs76321139	C	T	0.00251467	0.000549484	4.73151e-06	20.9436
Glaucoma	TNF-b	rs77894943	T	C	-0.00277868	0.000524782	1.19132e-07	28.0362
Glaucoma	TNF-a	rs116070181	G	C	0.00273002	0.000512498	9.99632e-08	28.3757
Glaucoma	TNF-a	rs117836120	A	G	0.00370396	0.000758419	1.04109e-06	23.8514
Glaucoma	TNF-a	rs184979795	G	C	0.00408091	0.000829358	8.63316e-07	24.212
Glaucoma	SDF1a	rs116070181	G	C	0.00273002	0.000512498	9.99632e-08	28.3757
Glaucoma	SDF1a	rs184979795	G	C	0.00408091	0.000829358	8.63316e-07	24.212
Glaucoma	SCGFb	rs116070181	G	C	0.00273002	0.000512498	9.99632e-08	28.3757
Glaucoma	SCGFb	rs117836120	A	G	0.00370396	0.000758419	1.04109e-06	23.8514
Glaucoma	SCGFb	rs184979795	G	C	0.00408091	0.000829358	8.63316e-07	24.212
Glaucoma	SCF	rs116070181	G	C	0.00273002	0.000512498	9.99632e-08	28.3757
Glaucoma	SCF	rs117836120	A	G	0.00370396	0.000758419	1.04109e-06	23.8514
Glaucoma	SCF	rs184979795	G	C	0.00408091	0.000829358	8.63316e-07	24.212
Glaucoma	IL-16	rs116070181	G	C	0.00273002	0.000512498	9.99632e-08	28.3757
Glaucoma	IL-16	rs117836120	A	G	0.00370396	0.000758419	1.04109e-06	23.8514
Glaucoma	IL-16	rs184979795	G	C	0.00408091	0.000829358	8.63316e-07	24.212
Glaucoma	RANTES	rs116070181	G	C	0.00273002	0.000512498	9.99632e-08	28.3757
Glaucoma	RANTES	rs117836120	A	G	0.00370396	0.000758419	1.04109e-06	23.8514
Glaucoma	RANTES	rs184979795	G	C	0.00408091	0.000829358	8.63316e-07	24.212
Glaucoma	PDGFbb	rs116070181	G	C	0.00273002	0.000512498	9.99632e-08	28.3757
Glaucoma	PDGFbb	rs117836120	A	G	0.00370396	0.000758419	1.04109e-06	23.8514
Glaucoma	PDGFbb	rs184979795	G	C	0.00408091	0.000829358	8.63316e-07	24.212
Glaucoma	MIP1b	rs116070181	G	C	0.00273002	0.000512498	9.99632e-08	28.3757
Glaucoma	MIP1b	rs184979795	G	C	0.00408091	0.000829358	8.63316e-07	24.212
Glaucoma	MIP1a	rs116070181	G	C	0.00273002	0.000512498	9.99632e-08	28.3757
Glaucoma	MIP1a	rs117836120	A	G	0.00370396	0.000758419	1.04109e-06	23.8514
Glaucoma	MIP1a	rs184979795	G	C	0.00408091	0.000829358	8.63316e-07	24.212
Glaucoma	MIG	rs116070181	G	C	0.00273002	0.000512498	9.99632e-08	28.3757
Glaucoma	MIG	rs117836120	A	G	0.00370396	0.000758419	1.04109e-06	23.8514
Glaucoma	MIG	rs184979795	G	C	0.00408091	0.000829358	8.63316e-07	24.212
Glaucoma	MCSF	rs116070181	G	C	0.00273002	0.000512498	9.99632e-08	28.3757
Glaucoma	MCSF	rs117836120	A	G	0.00370396	0.000758419	1.04109e-06	23.8514
Glaucoma	MCSF	rs140978711	G	T	0.00366348	0.000794919	4.0549e-06	21.2394
Glaucoma	MCSF	rs184979795	G	C	0.00408091	0.000829358	8.63316e-07	24.212
Glaucoma	MCP3	rs116070181	G	C	0.00273002	0.000512498	9.99632e-08	28.3757
Glaucoma	MCP3	rs117836120	A	G	0.00370396	0.000758419	1.04109e-06	23.8514
Glaucoma	MCP3	rs140978711	G	T	0.00366348	0.000794919	4.0549e-06	21.2394
Glaucoma	MCP3	rs184979795	G	C	0.00408091	0.000829358	8.63316e-07	24.212
Glaucoma	MCP3	rs72809092	A	G	0.00214815	0.000447855	1.61503e-06	23.0067
Glaucoma	MCP3	rs76321139	C	T	0.00251467	0.000549484	4.73151e-06	20.9436
Glaucoma	MCP1	rs116070181	G	C	0.00273002	0.000512498	9.99632e-08	28.3757
Glaucoma	MCP1	rs117836120	A	G	0.00370396	0.000758419	1.04109e-06	23.8514
Glaucoma	MCP1	rs184979795	G	C	0.00408091	0.000829358	8.63316e-07	24.212
Glaucoma	IL-12p70	rs116070181	G	C	0.00273002	0.000512498	9.99632e-08	28.3757
Glaucoma	IL-12p70	rs184979795	G	C	0.00408091	0.000829358	8.63316e-07	24.212
Glaucoma	IP-10	rs116070181	G	C	0.00273002	0.000512498	9.99632e-08	28.3757
Glaucoma	IP-10	rs117836120	A	G	0.00370396	0.000758419	1.04109e-06	23.8514
Glaucoma	IP-10	rs184979795	G	C	0.00408091	0.000829358	8.63316e-07	24.212
Glaucoma	IL-18	rs116070181	G	C	0.00273002	0.000512498	9.99632e-08	28.3757
Glaucoma	IL-18	rs184979795	G	C	0.00408091	0.000829358	8.63316e-07	24.212
Glaucoma	IL-17	rs116070181	G	C	0.00273002	0.000512498	9.99632e-08	28.3757
Glaucoma	IL-17	rs117836120	A	G	0.00370396	0.000758419	1.04109e-06	23.8514
Glaucoma	IL-17	rs184979795	G	C	0.00408091	0.000829358	8.63316e-07	24.212
Glaucoma	IL-13	rs116070181	G	C	0.00273002	0.000512498	9.99632e-08	28.3757
Glaucoma	IL-13	rs184979795	G	C	0.00408091	0.000829358	8.63316e-07	24.212
Glaucoma	IL-10	rs116070181	G	C	0.00273002	0.000512498	9.99632e-08	28.3757
Glaucoma	IL-10	rs117836120	A	G	0.00370396	0.000758419	1.04109e-06	23.8514
Glaucoma	IL-10	rs184979795	G	C	0.00408091	0.000829358	8.63316e-07	24.212
Glaucoma	IL-8	rs116070181	G	C	0.00273002	0.000512498	9.99632e-08	28.3757
Glaucoma	IL-8	rs117836120	A	G	0.00370396	0.000758419	1.04109e-06	23.8514
Glaucoma	IL-8	rs184979795	G	C	0.00408091	0.000829358	8.63316e-07	24.212
Glaucoma	IL-6	rs116070181	G	C	0.00273002	0.000512498	9.99632e-08	28.3757
Glaucoma	IL-6	rs184979795	G	C	0.00408091	0.000829358	8.63316e-07	24.212
Glaucoma	IL-1ra	rs116070181	G	C	0.00273002	0.000512498	9.99632e-08	28.3757
Glaucoma	IL-1ra	rs117836120	A	G	0.00370396	0.000758419	1.04109e-06	23.8514
Glaucoma	IL-1ra	rs184979795	G	C	0.00408091	0.000829358	8.63316e-07	24.212
Glaucoma	IL-1ra	rs28485535	C	T	-0.00109017	0.00019609	2.70633e-08	30.9085
Glaucoma	IL-1b	rs116070181	G	C	0.00273002	0.000512498	9.99632e-08	28.3757
Glaucoma	IL-1b	rs184979795	G	C	0.00408091	0.000829358	8.63316e-07	24.212
Glaucoma	HGF	rs116070181	G	C	0.00273002	0.000512498	9.99632e-08	28.3757
Glaucoma	HGF	rs117836120	A	G	0.00370396	0.000758419	1.04109e-06	23.8514
Glaucoma	HGF	rs184979795	G	C	0.00408091	0.000829358	8.63316e-07	24.212
Glaucoma	IL-9	rs116070181	G	C	0.00273002	0.000512498	9.99632e-08	28.3757
Glaucoma	IL-9	rs117836120	A	G	0.00370396	0.000758419	1.04109e-06	23.8514
Glaucoma	IL-9	rs184979795	G	C	0.00408091	0.000829358	8.63316e-07	24.212
Glaucoma	IL-7	rs116070181	G	C	0.00273002	0.000512498	9.99632e-08	28.3757
Glaucoma	IL-7	rs184979795	G	C	0.00408091	0.000829358	8.63316e-07	24.212
Glaucoma	IL-5	rs116070181	G	C	0.00273002	0.000512498	9.99632e-08	28.3757
Glaucoma	IL-5	rs117836120	A	G	0.00370396	0.000758419	1.04109e-06	23.8514
Glaucoma	IL-5	rs184979795	G	C	0.00408091	0.000829358	8.63316e-07	24.212
Glaucoma	IL-4	rs116070181	G	C	0.00273002	0.000512498	9.99632e-08	28.3757
Glaucoma	IL-4	rs117836120	A	G	0.00370396	0.000758419	1.04109e-06	23.8514
Glaucoma	IL-4	rs184979795	G	C	0.00408091	0.000829358	8.63316e-07	24.212
Glaucoma	IL-2ra	rs116070181	G	C	0.00273002	0.000512498	9.99632e-08	28.3757
Glaucoma	IL-2ra	rs117836120	A	G	0.00370396	0.000758419	1.04109e-06	23.8514
Glaucoma	IL-2ra	rs184979795	G	C	0.00408091	0.000829358	8.63316e-07	24.212
Glaucoma	IL-2	rs116070181	G	C	0.00273002	0.000512498	9.99632e-08	28.3757
Glaucoma	IL-2	rs184979795	G	C	0.00408091	0.000829358	8.63316e-07	24.212
Glaucoma	IFNg	rs116070181	G	C	0.00273002	0.000512498	9.99632e-08	28.3757
Glaucoma	IFNg	rs117836120	A	G	0.00370396	0.000758419	1.04109e-06	23.8514
Glaucoma	IFNg	rs184979795	G	C	0.00408091	0.000829358	8.63316e-07	24.212
Glaucoma	GRPa	rs116070181	G	C	0.00273002	0.000512498	9.99632e-08	28.3757
Glaucoma	GRPa	rs117836120	A	G	0.00370396	0.000758419	1.04109e-06	23.8514
Glaucoma	GRPa	rs184979795	G	C	0.00408091	0.000829358	8.63316e-07	24.212
Glaucoma	GCSF	rs116070181	G	C	0.00273002	0.000512498	9.99632e-08	28.3757
Glaucoma	GCSF	rs117836120	A	G	0.00370396	0.000758419	1.04109e-06	23.8514
Glaucoma	GCSF	rs184979795	G	C	0.00408091	0.000829358	8.63316e-07	24.212
Glaucoma	FGFBasic	rs116070181	G	C	0.00273002	0.000512498	9.99632e-08	28.3757
Glaucoma	FGFBasic	rs117836120	A	G	0.00370396	0.000758419	1.04109e-06	23.8514
Glaucoma	FGFBasic	rs184979795	G	C	0.00408091	0.000829358	8.63316e-07	24.212
Glaucoma	Eotaxin	rs116070181	G	C	0.00273002	0.000512498	9.99632e-08	28.3757
Glaucoma	Eotaxin	rs117836120	A	G	0.00370396	0.000758419	1.04109e-06	23.8514
Glaucoma	Eotaxin	rs184979795	G	C	0.00408091	0.000829358	8.63316e-07	24.212
Cataract	CTACK	rs117780213	G	T	0.00514142	0.00106946	1.52911e-06	23.112
Cataract	CTACK	rs6075532	C	G	0.0026572	0.000397892	2.4227e-11	44.5983
Cataract	CTACK	rs72697338	A	T	0.00417917	0.000853345	9.71606e-07	23.9845
Cataract	CTACK	rs74690303	G	C	0.00269988	0.000526104	2.87078e-07	26.3358
Cataract	bNGF	rs117780213	G	T	0.00514142	0.00106946	1.52911e-06	23.112
Cataract	bNGF	rs6075532	C	G	0.0026572	0.000397892	2.4227e-11	44.5983
Cataract	bNGF	rs72697338	A	T	0.00417917	0.000853345	9.71606e-07	23.9845
Cataract	bNGF	rs74690303	G	C	0.00269988	0.000526104	2.87078e-07	26.3358
Cataract	VEGF	rs117780213	G	T	0.00514142	0.00106946	1.52911e-06	23.112
Cataract	VEGF	rs6075532	C	G	0.0026572	0.000397892	2.4227e-11	44.5983
Cataract	VEGF	rs72697338	A	T	0.00417917	0.000853345	9.71606e-07	23.9845
Cataract	VEGF	rs74690303	G	C	0.00269988	0.000526104	2.87078e-07	26.3358
Cataract	MMIF	rs117780213	G	T	0.00514142	0.00106946	1.52911e-06	23.112
Cataract	MMIF	rs6075532	C	G	0.0026572	0.000397892	2.4227e-11	44.5983
Cataract	MMIF	rs72697338	A	T	0.00417917	0.000853345	9.71606e-07	23.9845
Cataract	MMIF	rs74690303	G	C	0.00269988	0.000526104	2.87078e-07	26.3358
Cataract	TRAIL	rs117780213	G	T	0.00514142	0.00106946	1.52911e-06	23.112
Cataract	TRAIL	rs6075532	C	G	0.0026572	0.000397892	2.4227e-11	44.5983
Cataract	TRAIL	rs72697338	A	T	0.00417917	0.000853345	9.71606e-07	23.9845
Cataract	TRAIL	rs74690303	G	C	0.00269988	0.000526104	2.87078e-07	26.3358
Cataract	TNF-b	rs112018646	A	G	0.00362167	0.000763814	2.12168e-06	22.4824
Cataract	TNF-b	rs113254944	A	G	0.00406297	0.000750001	6.05522e-08	29.347
Cataract	TNF-b	rs115775194	C	T	0.00437632	0.000929373	2.49167e-06	22.1737
Cataract	TNF-b	rs117443934	A	G	0.00435882	0.000910139	1.67537e-06	22.9363
Cataract	TNF-b	rs117490607	T	G	0.00372083	0.000747202	6.37206e-07	24.7973
Cataract	TNF-b	rs117780213	G	T	0.00514142	0.00106946	1.52911e-06	23.112
Cataract	TNF-b	rs138595976	T	C	0.00524873	0.00106232	7.78269e-07	24.4117
Cataract	TNF-b	rs144002164	G	T	0.00579459	0.00120232	1.43976e-06	23.2277
Cataract	TNF-b	rs148049607	T	C	0.00742964	0.00152751	1.15149e-06	23.6574
Cataract	TNF-b	rs149323683	A	C	0.00785081	0.001561	4.92391e-07	25.2943
Cataract	TNF-b	rs17429397	G	A	0.00222474	0.000477599	3.19146e-06	21.6986
Cataract	TNF-b	rs6075532	C	G	0.0026572	0.000397892	2.4227e-11	44.5983
Cataract	TNF-b	rs72697338	A	T	0.00417917	0.000853345	9.71606e-07	23.9845
Cataract	TNF-b	rs74690303	G	C	0.00269988	0.000526104	2.87078e-07	26.3358
Cataract	TNF-a	rs117780213	G	T	0.00514142	0.00106946	1.52911e-06	23.112
Cataract	TNF-a	rs138595976	T	C	0.00524873	0.00106232	7.78269e-07	24.4117
Cataract	TNF-a	rs6075532	C	G	0.0026572	0.000397892	2.4227e-11	44.5983
Cataract	TNF-a	rs72697338	A	T	0.00417917	0.000853345	9.71606e-07	23.9845
Cataract	TNF-a	rs74690303	G	C	0.00269988	0.000526104	2.87078e-07	26.3358
Cataract	SDF1a	rs117780213	G	T	0.00514142	0.00106946	1.52911e-06	23.112
Cataract	SDF1a	rs6075532	C	G	0.0026572	0.000397892	2.4227e-11	44.5983
Cataract	SDF1a	rs72697338	A	T	0.00417917	0.000853345	9.71606e-07	23.9845
Cataract	SDF1a	rs74690303	G	C	0.00269988	0.000526104	2.87078e-07	26.3358
Cataract	SCGFb	rs117780213	G	T	0.00514142	0.00106946	1.52911e-06	23.112
Cataract	SCGFb	rs6075532	C	G	0.0026572	0.000397892	2.4227e-11	44.5983
Cataract	SCGFb	rs72697338	A	T	0.00417917	0.000853345	9.71606e-07	23.9845
Cataract	SCGFb	rs74690303	G	C	0.00269988	0.000526104	2.87078e-07	26.3358
Cataract	SCF	rs117780213	G	T	0.00514142	0.00106946	1.52911e-06	23.112
Cataract	SCF	rs6075532	C	G	0.0026572	0.000397892	2.4227e-11	44.5983
Cataract	SCF	rs72697338	A	T	0.00417917	0.000853345	9.71606e-07	23.9845
Cataract	SCF	rs74690303	G	C	0.00269988	0.000526104	2.87078e-07	26.3358
Cataract	IL-16	rs117780213	G	T	0.00514142	0.00106946	1.52911e-06	23.112
Cataract	IL-16	rs6075532	C	G	0.0026572	0.000397892	2.4227e-11	44.5983
Cataract	IL-16	rs72697338	A	T	0.00417917	0.000853345	9.71606e-07	23.9845
Cataract	IL-16	rs74690303	G	C	0.00269988	0.000526104	2.87078e-07	26.3358
Cataract	RANTES	rs117780213	G	T	0.00514142	0.00106946	1.52911e-06	23.112
Cataract	RANTES	rs6075532	C	G	0.0026572	0.000397892	2.4227e-11	44.5983
Cataract	RANTES	rs72697338	A	T	0.00417917	0.000853345	9.71606e-07	23.9845
Cataract	RANTES	rs74690303	G	C	0.00269988	0.000526104	2.87078e-07	26.3358
Cataract	PDGFbb	rs117780213	G	T	0.00514142	0.00106946	1.52911e-06	23.112
Cataract	PDGFbb	rs6075532	C	G	0.0026572	0.000397892	2.4227e-11	44.5983
Cataract	PDGFbb	rs72697338	A	T	0.00417917	0.000853345	9.71606e-07	23.9845
Cataract	PDGFbb	rs74690303	G	C	0.00269988	0.000526104	2.87078e-07	26.3358
Cataract	MIP1b	rs117780213	G	T	0.00514142	0.00106946	1.52911e-06	23.112
Cataract	MIP1b	rs6075532	C	G	0.0026572	0.000397892	2.4227e-11	44.5983
Cataract	MIP1b	rs72697338	A	T	0.00417917	0.000853345	9.71606e-07	23.9845
Cataract	MIP1b	rs74690303	G	C	0.00269988	0.000526104	2.87078e-07	26.3358
Cataract	MIP1a	rs117780213	G	T	0.00514142	0.00106946	1.52911e-06	23.112
Cataract	MIP1a	rs6075532	C	G	0.0026572	0.000397892	2.4227e-11	44.5983
Cataract	MIP1a	rs72697338	A	T	0.00417917	0.000853345	9.71606e-07	23.9845
Cataract	MIP1a	rs74690303	G	C	0.00269988	0.000526104	2.87078e-07	26.3358
Cataract	MIG	rs117780213	G	T	0.00514142	0.00106946	1.52911e-06	23.112
Cataract	MIG	rs6075532	C	G	0.0026572	0.000397892	2.4227e-11	44.5983
Cataract	MIG	rs72697338	A	T	0.00417917	0.000853345	9.71606e-07	23.9845
Cataract	MIG	rs74690303	G	C	0.00269988	0.000526104	2.87078e-07	26.3358
Cataract	MCSF	rs117443934	A	G	0.00435882	0.000910139	1.67537e-06	22.9363
Cataract	MCSF	rs117490607	T	G	0.00372083	0.000747202	6.37206e-07	24.7973
Cataract	MCSF	rs117780213	G	T	0.00514142	0.00106946	1.52911e-06	23.112
Cataract	MCSF	rs6075532	C	G	0.0026572	0.000397892	2.4227e-11	44.5983
Cataract	MCSF	rs72697338	A	T	0.00417917	0.000853345	9.71606e-07	23.9845
Cataract	MCSF	rs74690303	G	C	0.00269988	0.000526104	2.87078e-07	26.3358
Cataract	MCP3	rs115775194	C	T	0.00437632	0.000929373	2.49167e-06	22.1737
Cataract	MCP3	rs117443934	A	G	0.00435882	0.000910139	1.67537e-06	22.9363
Cataract	MCP3	rs117490607	T	G	0.00372083	0.000747202	6.37206e-07	24.7973
Cataract	MCP3	rs117780213	G	T	0.00514142	0.00106946	1.52911e-06	23.112
Cataract	MCP3	rs138595976	T	C	0.00524873	0.00106232	7.78269e-07	24.4117
Cataract	MCP3	rs144002164	G	T	0.00579459	0.00120232	1.43976e-06	23.2277
Cataract	MCP3	rs149323683	A	C	0.00785081	0.001561	4.92391e-07	25.2943
Cataract	MCP3	rs6075532	C	G	0.0026572	0.000397892	2.4227e-11	44.5983
Cataract	MCP3	rs72697338	A	T	0.00417917	0.000853345	9.71606e-07	23.9845
Cataract	MCP3	rs74690303	G	C	0.00269988	0.000526104	2.87078e-07	26.3358
Cataract	MCP1	rs117780213	G	T	0.00514142	0.00106946	1.52911e-06	23.112
Cataract	MCP1	rs6075532	C	G	0.0026572	0.000397892	2.4227e-11	44.5983
Cataract	MCP1	rs72697338	A	T	0.00417917	0.000853345	9.71606e-07	23.9845
Cataract	MCP1	rs74690303	G	C	0.00269988	0.000526104	2.87078e-07	26.3358
Cataract	IL-12p70	rs117780213	G	T	0.00514142	0.00106946	1.52911e-06	23.112
Cataract	IL-12p70	rs6075532	C	G	0.0026572	0.000397892	2.4227e-11	44.5983
Cataract	IL-12p70	rs72697338	A	T	0.00417917	0.000853345	9.71606e-07	23.9845
Cataract	IL-12p70	rs74690303	G	C	0.00269988	0.000526104	2.87078e-07	26.3358
Cataract	IP-10	rs117780213	G	T	0.00514142	0.00106946	1.52911e-06	23.112
Cataract	IP-10	rs138595976	T	C	0.00524873	0.00106232	7.78269e-07	24.4117
Cataract	IP-10	rs6075532	C	G	0.0026572	0.000397892	2.4227e-11	44.5983
Cataract	IP-10	rs72697338	A	T	0.00417917	0.000853345	9.71606e-07	23.9845
Cataract	IP-10	rs74690303	G	C	0.00269988	0.000526104	2.87078e-07	26.3358
Cataract	IL-18	rs117780213	G	T	0.00514142	0.00106946	1.52911e-06	23.112
Cataract	IL-18	rs6075532	C	G	0.0026572	0.000397892	2.4227e-11	44.5983
Cataract	IL-18	rs72697338	A	T	0.00417917	0.000853345	9.71606e-07	23.9845
Cataract	IL-18	rs74690303	G	C	0.00269988	0.000526104	2.87078e-07	26.3358
Cataract	IL-17	rs117780213	G	T	0.00514142	0.00106946	1.52911e-06	23.112
Cataract	IL-17	rs6075532	C	G	0.0026572	0.000397892	2.4227e-11	44.5983
Cataract	IL-17	rs72697338	A	T	0.00417917	0.000853345	9.71606e-07	23.9845
Cataract	IL-17	rs74690303	G	C	0.00269988	0.000526104	2.87078e-07	26.3358
Cataract	IL-13	rs117780213	G	T	0.00514142	0.00106946	1.52911e-06	23.112
Cataract	IL-13	rs6075532	C	G	0.0026572	0.000397892	2.4227e-11	44.5983
Cataract	IL-13	rs72697338	A	T	0.00417917	0.000853345	9.71606e-07	23.9845
Cataract	IL-13	rs74690303	G	C	0.00269988	0.000526104	2.87078e-07	26.3358
Cataract	IL-10	rs117780213	G	T	0.00514142	0.00106946	1.52911e-06	23.112
Cataract	IL-10	rs6075532	C	G	0.0026572	0.000397892	2.4227e-11	44.5983
Cataract	IL-10	rs72697338	A	T	0.00417917	0.000853345	9.71606e-07	23.9845
Cataract	IL-10	rs74690303	G	C	0.00269988	0.000526104	2.87078e-07	26.3358
Cataract	IL-8	rs117780213	G	T	0.00514142	0.00106946	1.52911e-06	23.112
Cataract	IL-8	rs6075532	C	G	0.0026572	0.000397892	2.4227e-11	44.5983
Cataract	IL-8	rs72697338	A	T	0.00417917	0.000853345	9.71606e-07	23.9845
Cataract	IL-8	rs74690303	G	C	0.00269988	0.000526104	2.87078e-07	26.3358
Cataract	IL-6	rs117780213	G	T	0.00514142	0.00106946	1.52911e-06	23.112
Cataract	IL-6	rs6075532	C	G	0.0026572	0.000397892	2.4227e-11	44.5983
Cataract	IL-6	rs72697338	A	T	0.00417917	0.000853345	9.71606e-07	23.9845
Cataract	IL-6	rs74690303	G	C	0.00269988	0.000526104	2.87078e-07	26.3358
Cataract	IL-1ra	rs117780213	G	T	0.00514142	0.00106946	1.52911e-06	23.112
Cataract	IL-1ra	rs6075532	C	G	0.0026572	0.000397892	2.4227e-11	44.5983
Cataract	IL-1ra	rs72697338	A	T	0.00417917	0.000853345	9.71606e-07	23.9845
Cataract	IL-1ra	rs74690303	G	C	0.00269988	0.000526104	2.87078e-07	26.3358
Cataract	IL-1b	rs117780213	G	T	0.00514142	0.00106946	1.52911e-06	23.112
Cataract	IL-1b	rs6075532	C	G	0.0026572	0.000397892	2.4227e-11	44.5983
Cataract	IL-1b	rs72697338	A	T	0.00417917	0.000853345	9.71606e-07	23.9845
Cataract	IL-1b	rs74690303	G	C	0.00269988	0.000526104	2.87078e-07	26.3358
Cataract	HGF	rs117780213	G	T	0.00514142	0.00106946	1.52911e-06	23.112
Cataract	HGF	rs6075532	C	G	0.0026572	0.000397892	2.4227e-11	44.5983
Cataract	HGF	rs72697338	A	T	0.00417917	0.000853345	9.71606e-07	23.9845
Cataract	HGF	rs74690303	G	C	0.00269988	0.000526104	2.87078e-07	26.3358
Cataract	IL-9	rs117780213	G	T	0.00514142	0.00106946	1.52911e-06	23.112
Cataract	IL-9	rs6075532	C	G	0.0026572	0.000397892	2.4227e-11	44.5983
Cataract	IL-9	rs72697338	A	T	0.00417917	0.000853345	9.71606e-07	23.9845
Cataract	IL-9	rs74690303	G	C	0.00269988	0.000526104	2.87078e-07	26.3358
Cataract	IL-7	rs117780213	G	T	0.00514142	0.00106946	1.52911e-06	23.112
Cataract	IL-7	rs138595976	T	C	0.00524873	0.00106232	7.78269e-07	24.4117
Cataract	IL-7	rs6075532	C	G	0.0026572	0.000397892	2.4227e-11	44.5983
Cataract	IL-7	rs72697338	A	T	0.00417917	0.000853345	9.71606e-07	23.9845
Cataract	IL-7	rs74690303	G	C	0.00269988	0.000526104	2.87078e-07	26.3358
Cataract	IL-5	rs117780213	G	T	0.00514142	0.00106946	1.52911e-06	23.112
Cataract	IL-5	rs6075532	C	G	0.0026572	0.000397892	2.4227e-11	44.5983
Cataract	IL-5	rs72697338	A	T	0.00417917	0.000853345	9.71606e-07	23.9845
Cataract	IL-5	rs74690303	G	C	0.00269988	0.000526104	2.87078e-07	26.3358
Cataract	IL-4	rs117780213	G	T	0.00514142	0.00106946	1.52911e-06	23.112
Cataract	IL-4	rs6075532	C	G	0.0026572	0.000397892	2.4227e-11	44.5983
Cataract	IL-4	rs72697338	A	T	0.00417917	0.000853345	9.71606e-07	23.9845
Cataract	IL-4	rs74690303	G	C	0.00269988	0.000526104	2.87078e-07	26.3358
Cataract	IL-2ra	rs117780213	G	T	0.00514142	0.00106946	1.52911e-06	23.112
Cataract	IL-2ra	rs138595976	T	C	0.00524873	0.00106232	7.78269e-07	24.4117
Cataract	IL-2ra	rs6075532	C	G	0.0026572	0.000397892	2.4227e-11	44.5983
Cataract	IL-2ra	rs72697338	A	T	0.00417917	0.000853345	9.71606e-07	23.9845
Cataract	IL-2ra	rs74690303	G	C	0.00269988	0.000526104	2.87078e-07	26.3358
Cataract	IL-2	rs117780213	G	T	0.00514142	0.00106946	1.52911e-06	23.112
Cataract	IL-2	rs138595976	T	C	0.00524873	0.00106232	7.78269e-07	24.4117
Cataract	IL-2	rs6075532	C	G	0.0026572	0.000397892	2.4227e-11	44.5983
Cataract	IL-2	rs72697338	A	T	0.00417917	0.000853345	9.71606e-07	23.9845
Cataract	IL-2	rs74690303	G	C	0.00269988	0.000526104	2.87078e-07	26.3358
Cataract	IFNg	rs117780213	G	T	0.00514142	0.00106946	1.52911e-06	23.112
Cataract	IFNg	rs6075532	C	G	0.0026572	0.000397892	2.4227e-11	44.5983
Cataract	IFNg	rs72697338	A	T	0.00417917	0.000853345	9.71606e-07	23.9845
Cataract	IFNg	rs74690303	G	C	0.00269988	0.000526104	2.87078e-07	26.3358
Cataract	GRPa	rs117780213	G	T	0.00514142	0.00106946	1.52911e-06	23.112
Cataract	GRPa	rs6075532	C	G	0.0026572	0.000397892	2.4227e-11	44.5983
Cataract	GRPa	rs72697338	A	T	0.00417917	0.000853345	9.71606e-07	23.9845
Cataract	GRPa	rs74690303	G	C	0.00269988	0.000526104	2.87078e-07	26.3358
Cataract	GCSF	rs117780213	G	T	0.00514142	0.00106946	1.52911e-06	23.112
Cataract	GCSF	rs6075532	C	G	0.0026572	0.000397892	2.4227e-11	44.5983
Cataract	GCSF	rs72697338	A	T	0.00417917	0.000853345	9.71606e-07	23.9845
Cataract	GCSF	rs74690303	G	C	0.00269988	0.000526104	2.87078e-07	26.3358
Cataract	FGFBasic	rs117780213	G	T	0.00514142	0.00106946	1.52911e-06	23.112
Cataract	FGFBasic	rs6075532	C	G	0.0026572	0.000397892	2.4227e-11	44.5983
Cataract	FGFBasic	rs72697338	A	T	0.00417917	0.000853345	9.71606e-07	23.9845
Cataract	FGFBasic	rs74690303	G	C	0.00269988	0.000526104	2.87078e-07	26.3358
Cataract	Eotaxin	rs117780213	G	T	0.00514142	0.00106946	1.52911e-06	23.112
Cataract	Eotaxin	rs13165556	T	C	-0.00118866	0.000254837	3.09663e-06	21.7566
Cataract	Eotaxin	rs6075532	C	G	0.0026572	0.000397892	2.4227e-11	44.5983
Cataract	Eotaxin	rs72697338	A	T	0.00417917	0.000853345	9.71606e-07	23.9845
Cataract	Eotaxin	rs74690303	G	C	0.00269988	0.000526104	2.87078e-07	26.3358
Macular degeneration	CTACK	rs13211318	C	A	0.00412487	0.00090199	4.79999e-06	20.913
Macular degeneration	CTACK	rs6459735	G	C	0.00328755	0.000714122	4.20001e-06	21.1934
Macular degeneration	CTACK	rs6462476	G	C	-0.00288198	0.000617344	2.99999e-06	21.7935
Macular degeneration	CTACK	rs753930	A	T	0.00316201	0.000652273	1.2e-06	23.5
Macular degeneration	bNGF	rs13211318	C	A	0.00412487	0.00090199	4.79999e-06	20.913
Macular degeneration	bNGF	rs6459735	G	C	0.00328755	0.000714122	4.20001e-06	21.1934
Macular degeneration	bNGF	rs6462476	G	C	-0.00288198	0.000617344	2.99999e-06	21.7935
Macular degeneration	bNGF	rs753930	A	T	0.00316201	0.000652273	1.2e-06	23.5
Macular degeneration	VEGF	rs13211318	C	A	0.00412487	0.00090199	4.79999e-06	20.913
Macular degeneration	VEGF	rs6459735	G	C	0.00328755	0.000714122	4.20001e-06	21.1934
Macular degeneration	VEGF	rs6462476	G	C	-0.00288198	0.000617344	2.99999e-06	21.7935
Macular degeneration	VEGF	rs753930	A	T	0.00316201	0.000652273	1.2e-06	23.5
Macular degeneration	MMIF	rs13211318	C	A	0.00412487	0.00090199	4.79999e-06	20.913
Macular degeneration	MMIF	rs6459735	G	C	0.00328755	0.000714122	4.20001e-06	21.1934
Macular degeneration	MMIF	rs6462476	G	C	-0.00288198	0.000617344	2.99999e-06	21.7935
Macular degeneration	MMIF	rs753930	A	T	0.00316201	0.000652273	1.2e-06	23.5
Macular degeneration	TRAIL	rs13211318	C	A	0.00412487	0.00090199	4.79999e-06	20.913
Macular degeneration	TRAIL	rs6459735	G	C	0.00328755	0.000714122	4.20001e-06	21.1934
Macular degeneration	TRAIL	rs6462476	G	C	-0.00288198	0.000617344	2.99999e-06	21.7935
Macular degeneration	TRAIL	rs753930	A	T	0.00316201	0.000652273	1.2e-06	23.5
Macular degeneration	TNF-b	rs13211318	C	A	0.00412487	0.00090199	4.79999e-06	20.913
Macular degeneration	TNF-b	rs6459735	G	C	0.00328755	0.000714122	4.20001e-06	21.1934
Macular degeneration	TNF-b	rs6462476	G	C	-0.00288198	0.000617344	2.99999e-06	21.7935
Macular degeneration	TNF-b	rs753930	A	T	0.00316201	0.000652273	1.2e-06	23.5
Macular degeneration	TNF-a	rs13211318	C	A	0.00412487	0.00090199	4.79999e-06	20.913
Macular degeneration	TNF-a	rs6459735	G	C	0.00328755	0.000714122	4.20001e-06	21.1934
Macular degeneration	TNF-a	rs6462476	G	C	-0.00288198	0.000617344	2.99999e-06	21.7935
Macular degeneration	TNF-a	rs753930	A	T	0.00316201	0.000652273	1.2e-06	23.5
Macular degeneration	SDF1a	rs13211318	C	A	0.00412487	0.00090199	4.79999e-06	20.913
Macular degeneration	SDF1a	rs6459735	G	C	0.00328755	0.000714122	4.20001e-06	21.1934
Macular degeneration	SDF1a	rs6462476	G	C	-0.00288198	0.000617344	2.99999e-06	21.7935
Macular degeneration	SDF1a	rs753930	A	T	0.00316201	0.000652273	1.2e-06	23.5
Macular degeneration	SCGFb	rs13211318	C	A	0.00412487	0.00090199	4.79999e-06	20.913
Macular degeneration	SCGFb	rs6459735	G	C	0.00328755	0.000714122	4.20001e-06	21.1934
Macular degeneration	SCGFb	rs6462476	G	C	-0.00288198	0.000617344	2.99999e-06	21.7935
Macular degeneration	SCGFb	rs753930	A	T	0.00316201	0.000652273	1.2e-06	23.5
Macular degeneration	SCF	rs13211318	C	A	0.00412487	0.00090199	4.79999e-06	20.913
Macular degeneration	SCF	rs6459735	G	C	0.00328755	0.000714122	4.20001e-06	21.1934
Macular degeneration	SCF	rs6462476	G	C	-0.00288198	0.000617344	2.99999e-06	21.7935
Macular degeneration	SCF	rs753930	A	T	0.00316201	0.000652273	1.2e-06	23.5
Macular degeneration	IL-16	rs13211318	C	A	0.00412487	0.00090199	4.79999e-06	20.913
Macular degeneration	IL-16	rs6459735	G	C	0.00328755	0.000714122	4.20001e-06	21.1934
Macular degeneration	IL-16	rs6462476	G	C	-0.00288198	0.000617344	2.99999e-06	21.7935
Macular degeneration	IL-16	rs753930	A	T	0.00316201	0.000652273	1.2e-06	23.5
Macular degeneration	RANTES	rs13211318	C	A	0.00412487	0.00090199	4.79999e-06	20.913
Macular degeneration	RANTES	rs6459735	G	C	0.00328755	0.000714122	4.20001e-06	21.1934
Macular degeneration	RANTES	rs6462476	G	C	-0.00288198	0.000617344	2.99999e-06	21.7935
Macular degeneration	RANTES	rs753930	A	T	0.00316201	0.000652273	1.2e-06	23.5
Macular degeneration	PDGFbb	rs13211318	C	A	0.00412487	0.00090199	4.79999e-06	20.913
Macular degeneration	PDGFbb	rs6459735	G	C	0.00328755	0.000714122	4.20001e-06	21.1934
Macular degeneration	PDGFbb	rs6462476	G	C	-0.00288198	0.000617344	2.99999e-06	21.7935
Macular degeneration	PDGFbb	rs753930	A	T	0.00316201	0.000652273	1.2e-06	23.5
Macular degeneration	MIP1b	rs13211318	C	A	0.00412487	0.00090199	4.79999e-06	20.913
Macular degeneration	MIP1b	rs6459735	G	C	0.00328755	0.000714122	4.20001e-06	21.1934
Macular degeneration	MIP1b	rs6462476	G	C	-0.00288198	0.000617344	2.99999e-06	21.7935
Macular degeneration	MIP1b	rs753930	A	T	0.00316201	0.000652273	1.2e-06	23.5
Macular degeneration	MIP1a	rs13211318	C	A	0.00412487	0.00090199	4.79999e-06	20.913
Macular degeneration	MIP1a	rs6459735	G	C	0.00328755	0.000714122	4.20001e-06	21.1934
Macular degeneration	MIP1a	rs6462476	G	C	-0.00288198	0.000617344	2.99999e-06	21.7935
Macular degeneration	MIP1a	rs753930	A	T	0.00316201	0.000652273	1.2e-06	23.5
Macular degeneration	MIG	rs13211318	C	A	0.00412487	0.00090199	4.79999e-06	20.913
Macular degeneration	MIG	rs6459735	G	C	0.00328755	0.000714122	4.20001e-06	21.1934
Macular degeneration	MIG	rs6462476	G	C	-0.00288198	0.000617344	2.99999e-06	21.7935
Macular degeneration	MIG	rs753930	A	T	0.00316201	0.000652273	1.2e-06	23.5
Macular degeneration	MCSF	rs13211318	C	A	0.00412487	0.00090199	4.79999e-06	20.913
Macular degeneration	MCSF	rs6459735	G	C	0.00328755	0.000714122	4.20001e-06	21.1934
Macular degeneration	MCSF	rs6462476	G	C	-0.00288198	0.000617344	2.99999e-06	21.7935
Macular degeneration	MCSF	rs753930	A	T	0.00316201	0.000652273	1.2e-06	23.5
Macular degeneration	MCP3	rs13211318	C	A	0.00412487	0.00090199	4.79999e-06	20.913
Macular degeneration	MCP3	rs6459735	G	C	0.00328755	0.000714122	4.20001e-06	21.1934
Macular degeneration	MCP3	rs6462476	G	C	-0.00288198	0.000617344	2.99999e-06	21.7935
Macular degeneration	MCP3	rs753930	A	T	0.00316201	0.000652273	1.2e-06	23.5
Macular degeneration	MCP1	rs13211318	C	A	0.00412487	0.00090199	4.79999e-06	20.913
Macular degeneration	MCP1	rs6459735	G	C	0.00328755	0.000714122	4.20001e-06	21.1934
Macular degeneration	MCP1	rs6462476	G	C	-0.00288198	0.000617344	2.99999e-06	21.7935
Macular degeneration	MCP1	rs753930	A	T	0.00316201	0.000652273	1.2e-06	23.5
Macular degeneration	IL-12p70	rs13211318	C	A	0.00412487	0.00090199	4.79999e-06	20.913
Macular degeneration	IL-12p70	rs6459735	G	C	0.00328755	0.000714122	4.20001e-06	21.1934
Macular degeneration	IL-12p70	rs6462476	G	C	-0.00288198	0.000617344	2.99999e-06	21.7935
Macular degeneration	IL-12p70	rs753930	A	T	0.00316201	0.000652273	1.2e-06	23.5
Macular degeneration	IP-10	rs13211318	C	A	0.00412487	0.00090199	4.79999e-06	20.913
Macular degeneration	IP-10	rs6459735	G	C	0.00328755	0.000714122	4.20001e-06	21.1934
Macular degeneration	IP-10	rs6462476	G	C	-0.00288198	0.000617344	2.99999e-06	21.7935
Macular degeneration	IP-10	rs753930	A	T	0.00316201	0.000652273	1.2e-06	23.5
Macular degeneration	IL-18	rs6459735	G	C	0.00328755	0.000714122	4.20001e-06	21.1934
Macular degeneration	IL-18	rs6462476	G	C	-0.00288198	0.000617344	2.99999e-06	21.7935
Macular degeneration	IL-18	rs753930	A	T	0.00316201	0.000652273	1.2e-06	23.5
Macular degeneration	IL-17	rs13211318	C	A	0.00412487	0.00090199	4.79999e-06	20.913
Macular degeneration	IL-17	rs6459735	G	C	0.00328755	0.000714122	4.20001e-06	21.1934
Macular degeneration	IL-17	rs6462476	G	C	-0.00288198	0.000617344	2.99999e-06	21.7935
Macular degeneration	IL-17	rs753930	A	T	0.00316201	0.000652273	1.2e-06	23.5
Macular degeneration	IL-13	rs13211318	C	A	0.00412487	0.00090199	4.79999e-06	20.913
Macular degeneration	IL-13	rs6459735	G	C	0.00328755	0.000714122	4.20001e-06	21.1934
Macular degeneration	IL-13	rs6462476	G	C	-0.00288198	0.000617344	2.99999e-06	21.7935
Macular degeneration	IL-13	rs753930	A	T	0.00316201	0.000652273	1.2e-06	23.5
Macular degeneration	IL-10	rs13211318	C	A	0.00412487	0.00090199	4.79999e-06	20.913
Macular degeneration	IL-10	rs6459735	G	C	0.00328755	0.000714122	4.20001e-06	21.1934
Macular degeneration	IL-10	rs6462476	G	C	-0.00288198	0.000617344	2.99999e-06	21.7935
Macular degeneration	IL-10	rs753930	A	T	0.00316201	0.000652273	1.2e-06	23.5
Macular degeneration	IL-8	rs13211318	C	A	0.00412487	0.00090199	4.79999e-06	20.913
Macular degeneration	IL-8	rs6459735	G	C	0.00328755	0.000714122	4.20001e-06	21.1934
Macular degeneration	IL-8	rs6462476	G	C	-0.00288198	0.000617344	2.99999e-06	21.7935
Macular degeneration	IL-8	rs753930	A	T	0.00316201	0.000652273	1.2e-06	23.5
Macular degeneration	IL-6	rs13211318	C	A	0.00412487	0.00090199	4.79999e-06	20.913
Macular degeneration	IL-6	rs6459735	G	C	0.00328755	0.000714122	4.20001e-06	21.1934
Macular degeneration	IL-6	rs6462476	G	C	-0.00288198	0.000617344	2.99999e-06	21.7935
Macular degeneration	IL-6	rs753930	A	T	0.00316201	0.000652273	1.2e-06	23.5
Macular degeneration	IL-1ra	rs13211318	C	A	0.00412487	0.00090199	4.79999e-06	20.913
Macular degeneration	IL-1ra	rs6459735	G	C	0.00328755	0.000714122	4.20001e-06	21.1934
Macular degeneration	IL-1ra	rs6462476	G	C	-0.00288198	0.000617344	2.99999e-06	21.7935
Macular degeneration	IL-1ra	rs753930	A	T	0.00316201	0.000652273	1.2e-06	23.5
Macular degeneration	IL-1b	rs6459735	G	C	0.00328755	0.000714122	4.20001e-06	21.1934
Macular degeneration	IL-1b	rs6462476	G	C	-0.00288198	0.000617344	2.99999e-06	21.7935
Macular degeneration	IL-1b	rs753930	A	T	0.00316201	0.000652273	1.2e-06	23.5
Macular degeneration	HGF	rs13211318	C	A	0.00412487	0.00090199	4.79999e-06	20.913
Macular degeneration	HGF	rs6459735	G	C	0.00328755	0.000714122	4.20001e-06	21.1934
Macular degeneration	HGF	rs6462476	G	C	-0.00288198	0.000617344	2.99999e-06	21.7935
Macular degeneration	HGF	rs753930	A	T	0.00316201	0.000652273	1.2e-06	23.5
Macular degeneration	IL-9	rs13211318	C	A	0.00412487	0.00090199	4.79999e-06	20.913
Macular degeneration	IL-9	rs6459735	G	C	0.00328755	0.000714122	4.20001e-06	21.1934
Macular degeneration	IL-9	rs6462476	G	C	-0.00288198	0.000617344	2.99999e-06	21.7935
Macular degeneration	IL-9	rs753930	A	T	0.00316201	0.000652273	1.2e-06	23.5
Macular degeneration	IL-7	rs13211318	C	A	0.00412487	0.00090199	4.79999e-06	20.913
Macular degeneration	IL-7	rs6459735	G	C	0.00328755	0.000714122	4.20001e-06	21.1934
Macular degeneration	IL-7	rs6462476	G	C	-0.00288198	0.000617344	2.99999e-06	21.7935
Macular degeneration	IL-7	rs753930	A	T	0.00316201	0.000652273	1.2e-06	23.5
Macular degeneration	IL-5	rs13211318	C	A	0.00412487	0.00090199	4.79999e-06	20.913
Macular degeneration	IL-5	rs6459735	G	C	0.00328755	0.000714122	4.20001e-06	21.1934
Macular degeneration	IL-5	rs6462476	G	C	-0.00288198	0.000617344	2.99999e-06	21.7935
Macular degeneration	IL-5	rs753930	A	T	0.00316201	0.000652273	1.2e-06	23.5
Macular degeneration	IL-4	rs13211318	C	A	0.00412487	0.00090199	4.79999e-06	20.913
Macular degeneration	IL-4	rs6459735	G	C	0.00328755	0.000714122	4.20001e-06	21.1934
Macular degeneration	IL-4	rs6462476	G	C	-0.00288198	0.000617344	2.99999e-06	21.7935
Macular degeneration	IL-4	rs753930	A	T	0.00316201	0.000652273	1.2e-06	23.5
Macular degeneration	IL-2ra	rs13211318	C	A	0.00412487	0.00090199	4.79999e-06	20.913
Macular degeneration	IL-2ra	rs6459735	G	C	0.00328755	0.000714122	4.20001e-06	21.1934
Macular degeneration	IL-2ra	rs6462476	G	C	-0.00288198	0.000617344	2.99999e-06	21.7935
Macular degeneration	IL-2ra	rs753930	A	T	0.00316201	0.000652273	1.2e-06	23.5
Macular degeneration	IL-2	rs13211318	C	A	0.00412487	0.00090199	4.79999e-06	20.913
Macular degeneration	IL-2	rs6459735	G	C	0.00328755	0.000714122	4.20001e-06	21.1934
Macular degeneration	IL-2	rs6462476	G	C	-0.00288198	0.000617344	2.99999e-06	21.7935
Macular degeneration	IL-2	rs753930	A	T	0.00316201	0.000652273	1.2e-06	23.5
Macular degeneration	IFNg	rs13211318	C	A	0.00412487	0.00090199	4.79999e-06	20.913
Macular degeneration	IFNg	rs6459735	G	C	0.00328755	0.000714122	4.20001e-06	21.1934
Macular degeneration	IFNg	rs6462476	G	C	-0.00288198	0.000617344	2.99999e-06	21.7935
Macular degeneration	IFNg	rs753930	A	T	0.00316201	0.000652273	1.2e-06	23.5
Macular degeneration	GRPa	rs13211318	C	A	0.00412487	0.00090199	4.79999e-06	20.913
Macular degeneration	GRPa	rs6459735	G	C	0.00328755	0.000714122	4.20001e-06	21.1934
Macular degeneration	GRPa	rs6462476	G	C	-0.00288198	0.000617344	2.99999e-06	21.7935
Macular degeneration	GRPa	rs753930	A	T	0.00316201	0.000652273	1.2e-06	23.5
Macular degeneration	GCSF	rs13211318	C	A	0.00412487	0.00090199	4.79999e-06	20.913
Macular degeneration	GCSF	rs6459735	G	C	0.00328755	0.000714122	4.20001e-06	21.1934
Macular degeneration	GCSF	rs6462476	G	C	-0.00288198	0.000617344	2.99999e-06	21.7935
Macular degeneration	GCSF	rs753930	A	T	0.00316201	0.000652273	1.2e-06	23.5
Macular degeneration	FGFBasic	rs13211318	C	A	0.00412487	0.00090199	4.79999e-06	20.913
Macular degeneration	FGFBasic	rs6459735	G	C	0.00328755	0.000714122	4.20001e-06	21.1934
Macular degeneration	FGFBasic	rs6462476	G	C	-0.00288198	0.000617344	2.99999e-06	21.7935
Macular degeneration	FGFBasic	rs753930	A	T	0.00316201	0.000652273	1.2e-06	23.5
Macular degeneration	Eotaxin	rs13211318	C	A	0.00412487	0.00090199	4.79999e-06	20.913
Macular degeneration	Eotaxin	rs6459735	G	C	0.00328755	0.000714122	4.20001e-06	21.1934
Macular degeneration	Eotaxin	rs6462476	G	C	-0.00288198	0.000617344	2.99999e-06	21.7935
Macular degeneration	Eotaxin	rs753930	A	T	0.00316201	0.000652273	1.2e-06	23.5
Note: SNP: Single-nucleotide polymorphisms; Beta: Estimate coefficient; SE: Standard error; CTACK: Cutaneous T-cell attracting chemokine; bNGF: Beta-nerve growth factor; VEGF: Vascular endothelial growth factor; MMIF: Macrophage migration inhibitory factor; TRAIL: TNF-related apoptosis-inducing ligand; TNF-b: Tumor necrosis factor beta; TNF-a: Tumor necrosis factor alpha; SDF1a: Stromal-cell-deri…

## Sheet: Supplementary Table 5
Supplementary Table 5. Detailed information on instrumental variables of 41 circulating inflammatory cytokines used in MR analyses.
Exposure	Outcome	SNP	Effect allele	Other allele	Exposure			Outcome			F-statistics
					Beta	SE	P-value	Beta	SE	P-value
CTACK	Glaucoma	rs116303454	A	G	0.383	0.0816	3.27198e-06	-0.000238455	0.000568168	0.674711	22.0301
CTACK	Glaucoma	rs145902143	G	A	0.2838	0.0581	1.02799e-06	-0.000104535	0.00038705	0.787098	23.8601
CTACK	Glaucoma	rs2070074	G	A	-0.4467	0.0374	1.78484e-32	-6.05093e-05	0.000278273	0.827861	142.656
CTACK	Glaucoma	rs2731674	G	T	0.1333	0.0267	5.63495e-07	-4.08702e-05	0.000188316	0.828185	24.9251
CTACK	Glaucoma	rs3766110	C	A	0.1287	0.0278	3.85496e-06	9.29447e-06	0.000193744	0.961738	21.4322
CTACK	Glaucoma	rs55764737	C	T	-0.5313	0.0972	4.61796e-08	0.000458657	0.000442031	0.299451	29.8777
CTACK	Glaucoma	rs57338032	G	A	-0.1583	0.0317	6.22802e-07	0.000286987	0.000222154	0.196415	24.9369
CTACK	Glaucoma	rs7333764	T	C	0.2773	0.0593	2.85397e-06	5.02475e-05	0.000597793	0.933013	21.8671
CTACK	Glaucoma	rs76395525	A	G	0.5277	0.1083	9.54905e-07	-0.000458943	0.000722897	0.525515	23.742
bNGF	Glaucoma	rs28637706	T	G	-0.1589	0.0263	1.42298e-09	3.29776e-05	0.000168588	0.844915	36.5037
bNGF	Glaucoma	rs67476890	T	C	0.1769	0.0379	3.12702e-06	-1.25163e-05	0.000251191	0.96026	21.786
bNGF	Glaucoma	rs71641308	T	C	0.2043	0.0432	2.30102e-06	0.000457728	0.000309344	0.138961	22.365
bNGF	Glaucoma	rs72780728	A	G	0.1883	0.0403	2.99302e-06	0.000352302	0.000282802	0.212856	21.8319
bNGF	Glaucoma	rs73472576	C	T	0.1181	0.0252	2.689e-06	-0.000179736	0.000169847	0.289955	21.9634
bNGF	Glaucoma	rs74966328	A	G	-0.293	0.0618	2.12701e-06	0.000554984	0.000538219	0.302471	22.478
bNGF	Glaucoma	rs7970581	G	T	-0.138	0.0282	9.27107e-07	0.000169696	0.000192127	0.377102	23.9475
bNGF	Glaucoma	rs9436119	A	G	-0.1121	0.0246	3.90598e-06	8.17853e-05	0.000167248	0.624837	20.7654
VEGF	Glaucoma	rs10153304	A	G	0.1547	0.0325	1.94299e-06	0.000200256	0.000262523	0.445577	22.6576
VEGF	Glaucoma	rs10934631	C	T	0.1151	0.0245	2.46899e-06	0.000137246	0.000204835	0.502836	22.0708
VEGF	Glaucoma	rs10967186	C	T	-0.0898	0.017	1.232e-07	-0.000204682	0.000163947	0.211861	27.9033
VEGF	Glaucoma	rs13209117	A	G	0.1302	0.0201	5.28202e-11	3.52279e-05	0.000184813	0.848828	41.9595
VEGF	Glaucoma	rs143479231	A	G	-0.2598	0.0491	1.895e-07	-0.00164684	0.000625715	0.00849024	27.9972
VEGF	Glaucoma	rs4082730	A	G	0.2522	0.0534	2.63797e-06	0.000882298	0.000448649	0.0492334	22.3053
VEGF	Glaucoma	rs6921438	A	G	-0.49	0.0175	2.0893e-171	-0.000120012	0.000164591	0.46591	784
VEGF	Glaucoma	rs73418461	A	G	-0.2492	0.0521	1.67498e-06	-0.000161244	0.000363182	0.65706	22.8781
VEGF	Glaucoma	rs8045833	A	G	0.108	0.0211	2.828e-07	3.04767e-06	0.000185038	0.986859	26.1989
VEGF	Glaucoma	rs9472183	G	A	0.1282	0.017	5.18561e-14	7.73824e-05	0.000171206	0.65128	56.8693
MMIF	Glaucoma	rs118055855	C	T	-0.6907	0.15	4.12601e-06	0.00131373	0.000667807	0.0491587	21.203
MMIF	Glaucoma	rs12594190	G	A	-0.1355	0.0267	3.70203e-07	-0.000347975	0.000196425	0.0764716	25.7547
MMIF	Glaucoma	rs13142904	T	C	-0.223	0.0425	2.556e-07	-0.000252161	0.000327537	0.441378	27.5316
MMIF	Glaucoma	rs141009259	C	T	0.6178	0.1322	2.47201e-06	0.00256839	0.000783709	0.00104843	21.839
MMIF	Glaucoma	rs78098071	C	T	0.4867	0.0918	1.77902e-07	0.000202569	0.000756752	0.788944	28.1085
TRAIL	Glaucoma	rs11618126	G	A	-0.8908	0.1914	1.45999e-06	0.000278722	0.000661421	0.673465	21.6609
TRAIL	Glaucoma	rs11657269	G	A	-0.1188	0.026	4.78101e-06	-6.02508e-05	0.00022593	0.789716	20.8779
TRAIL	Glaucoma	rs11699445	G	T	-0.0746	0.0161	3.26798e-06	-6.45804e-05	0.000167797	0.700332	21.4697
TRAIL	Glaucoma	rs13185784	A	G	0.0846	0.0183	3.89798e-06	-0.000118608	0.000186794	0.525451	21.3717
TRAIL	Glaucoma	rs13278062	T	G	0.0801	0.0157	3.57001e-07	2.73672e-05	0.000163914	0.867401	26.0295
TRAIL	Glaucoma	rs138987090	G	A	0.7497	0.0752	4.50194e-23	0.000776744	0.00101298	0.443206	99.3892
TRAIL	Glaucoma	rs146783010	G	A	0.6016	0.135	4.83203e-06	0.00030645	0.000651184	0.637923	19.8586
TRAIL	Glaucoma	rs148051545	T	C	-0.3921	0.0848	3.85798e-06	-0.000494442	0.000524183	0.345548	21.3797
TRAIL	Glaucoma	rs193112415	C	T	1.0421	0.0623	2.14585e-62	-0.000369578	0.000599583	0.537636	279.797
TRAIL	Glaucoma	rs57396456	C	T	0.5626	0.0518	1.25199e-27	-0.000147135	0.000471143	0.754818	117.961
TRAIL	Glaucoma	rs62093514	T	C	1.0618	0.0552	6.85962e-82	0.000419705	0.000508761	0.409398	370.005
TRAIL	Glaucoma	rs73039026	C	A	0.2999	0.0635	2.024e-06	0.000793556	0.000774081	0.305289	22.3052
TRAIL	Glaucoma	rs747324	C	T	0.0855	0.0178	1.60702e-06	0.000352637	0.000176257	0.0454255	23.0724
TRAIL	Glaucoma	rs74778900	T	C	0.5906	0.0532	2.58583e-28	0.00129148	0.000679762	0.057446	123.243
TRAIL	Glaucoma	rs75928541	A	G	0.275	0.0593	4.24004e-06	-0.000144607	0.000588282	0.805828	21.5058
TRAIL	Glaucoma	rs79287178	A	G	-0.4317	0.0421	9.11801e-25	-0.000403458	0.000493763	0.413867	105.148
TNF-b	Glaucoma	rs10925040	T	C	0.1755	0.0373	2.666e-06	-0.000106071	0.00017004	0.532762	22.1379
TNF-b	Glaucoma	rs753274	T	C	-0.1736	0.0371	2.773e-06	-8.04323e-05	0.000164887	0.62569	21.8953
TNF-b	Glaucoma	rs7629875	G	A	-0.3766	0.0774	1.373e-06	-0.000330063	0.000375767	0.379742	23.6744
TNF-b	Glaucoma	rs78296352	T	G	1.2215	0.1366	4.75773e-21	-0.000408778	0.000423034	0.333894	79.9623
TNF-a	Glaucoma	rs10834997	A	G	-0.1247	0.0258	1.32902e-06	-0.000227029	0.000177756	0.201535	23.3611
TNF-a	Glaucoma	rs111332265	G	A	0.3766	0.0754	6.62995e-07	0.00057329	0.000359709	0.11099	24.947
TNF-a	Glaucoma	rs115669577	A	G	0.9889	0.1995	8.284e-07	-0.000260127	0.000868455	0.764538	24.5708
TNF-a	Glaucoma	rs79105320	A	G	0.5605	0.1179	3.59203e-06	0.000742879	0.000634501	0.241677	22.6008
TNF-a	Glaucoma	rs8121916	A	C	0.1306	0.0278	2.72301e-06	-0.000321908	0.000189868	0.0899933	22.0697
SDF1a	Glaucoma	rs10474392	G	A	-0.0962	0.0178	1.238e-06	-3.85901e-05	0.000185365	0.835085	29.2086
SDF1a	Glaucoma	rs12407262	A	G	0.1179	0.0266	3.98804e-06	-0.000199103	0.000236466	0.399791	19.6456
SDF1a	Glaucoma	rs13400104	G	A	0.0647	0.0189	4.52595e-06	0.000143332	0.000228224	0.529984	11.7188
SDF1a	Glaucoma	rs139840550	A	G	0.1834	0.0549	3.788e-06	-2.97222e-05	0.000449762	0.947311	11.1597
SDF1a	Glaucoma	rs149893336	G	A	0.5034	0.1081	4.52397e-06	-0.000238071	0.000615974	0.699132	21.6858
SDF1a	Glaucoma	rs4581824	G	T	0.0701	0.0173	3.05e-06	8.29151e-05	0.000171488	0.628738	16.4189
SDF1a	Glaucoma	rs482700	A	G	-0.0893	0.0203	1.56899e-06	-0.000154313	0.000187843	0.411361	19.3513
SDF1a	Glaucoma	rs67689854	A	C	-0.0681	0.0195	3.07199e-06	-0.000251998	0.00024495	0.303587	12.1962
SDF1a	Glaucoma	rs9267091	A	G	0.0781	0.0203	3.63396e-06	-9.49292e-05	0.000189667	0.616721	14.8016
SCGFb	Glaucoma	rs112346514	T	C	-0.3314	0.0711	2.37301e-06	0.000200577	0.000485782	0.679684	21.7253
SCGFb	Glaucoma	rs116924815	T	C	0.6079	0.0738	1.74381e-16	0.000752487	0.000492298	0.126385	67.8503
SCGFb	Glaucoma	rs117716477	A	C	0.8384	0.0841	1.34215e-23	-9.60562e-05	0.000701311	0.891057	99.3826
SCGFb	Glaucoma	rs12480722	C	T	-0.1624	0.0355	4.72204e-06	-0.000363662	0.000257776	0.158313	20.9274
SCGFb	Glaucoma	rs139413256	A	G	-0.5377	0.1084	7.04304e-07	-0.000611996	0.000430142	0.154802	24.6049
SCGFb	Glaucoma	rs143829871	C	T	0.1902	0.04	1.89701e-06	-0.000310235	0.000336444	0.356477	22.61
SCGFb	Glaucoma	rs151194174	A	G	0.4635	0.0942	1.12899e-06	-0.000478007	0.000576333	0.406882	24.2102
SCGFb	Glaucoma	rs17876031	G	A	0.1514	0.0255	2.24999e-09	-0.000221503	0.000175833	0.207765	35.251
SCGFb	Glaucoma	rs264162	G	A	-0.1097	0.0234	2.68497e-06	-3.85794e-06	0.000165867	0.981443	21.9777
SCGFb	Glaucoma	rs34911860	A	G	-0.3675	0.0789	3.23698e-06	-0.000590749	0.000842465	0.483169	21.6951
SCGFb	Glaucoma	rs4656185	A	G	0.205	0.0256	1.16011e-15	6.66196e-05	0.000174629	0.702839	64.1251
SCGFb	Glaucoma	rs4737732	G	A	0.1147	0.0252	4.67595e-06	-9.48527e-06	0.00019549	0.961301	20.7169
SCGFb	Glaucoma	rs7762066	C	T	-0.1389	0.0299	3.49502e-06	-0.000236784	0.000177924	0.183251	21.5805
SCGFb	Glaucoma	rs78217154	C	T	-0.3997	0.0864	3.77303e-06	0.000169716	0.000572304	0.76681	21.4013
SCF	Glaucoma	rs113127926	A	C	0.1982	0.042	2.27002e-06	-0.000167973	0.000326367	0.60678	22.2694
SCF	Glaucoma	rs13412535	A	G	-0.1067	0.0213	6.03893e-07	-0.000132458	0.000194255	0.495318	25.094
SCF	Glaucoma	rs1557570	T	G	0.1186	0.017	2.73905e-12	4.74432e-05	0.00017438	0.78557	48.6711
SCF	Glaucoma	rs1568119	T	C	-0.5906	0.1129	1.24e-07	-0.00109114	0.000873314	0.211511	27.3652
SCF	Glaucoma	rs1942355	T	C	-0.0716	0.0157	4.69602e-06	0.000404894	0.000164887	0.0140657	20.7982
SCF	Glaucoma	rs4841899	C	T	0.1004	0.0178	1.77799e-08	0.000177037	0.000175469	0.313006	31.8147
SCF	Glaucoma	rs78666213	G	T	0.2744	0.0576	2.59298e-06	0.000599856	0.000463773	0.195864	22.6946
SCF	Glaucoma	rs80271436	A	G	-0.237	0.0485	9.95291e-07	0.000313189	0.000379186	0.408834	23.8788
IL-16	Glaucoma	rs117217798	T	C	-0.2036	0.0444	4.15298e-06	0.000470076	0.000329877	0.154156	21.0276
IL-16	Glaucoma	rs117916513	A	G	-0.502	0.0986	3.78504e-07	-0.000334466	0.000736418	0.6497	25.9211
IL-16	Glaucoma	rs1255143	T	C	0.1306	0.0242	7.09594e-08	0.000187529	0.000165155	0.25618	29.1243
IL-16	Glaucoma	rs12765671	A	G	-0.6023	0.1318	4.83805e-06	0.000442434	0.000510436	0.386066	20.8831
IL-16	Glaucoma	rs144691581	A	G	0.4882	0.0967	4.20001e-07	0.000560293	0.000691296	0.417655	25.4884
IL-16	Glaucoma	rs1801020	G	A	-0.1733	0.0272	4.53002e-10	-3.94455e-05	0.000189002	0.83468	40.5938
IL-16	Glaucoma	rs4253283	C	T	-0.146	0.0262	1.74598e-08	0.000504409	0.000176297	0.00422163	31.053
IL-16	Glaucoma	rs4513633	A	C	-0.2239	0.0453	7.44201e-07	0.000273358	0.00024302	0.260659	24.4293
IL-16	Glaucoma	rs4778636	A	G	-0.7272	0.0633	1.1079e-30	-0.000223893	0.000281692	0.426721	131.978
IL-16	Glaucoma	rs9706053	T	C	0.4582	0.0932	7.01197e-07	0.000383023	0.000556869	0.49157	24.1701
RANTES	Glaucoma	rs112072646	A	G	0.4286	0.0862	6.48396e-07	-0.000481979	0.000497797	0.332932	24.7224
RANTES	Glaucoma	rs147509526	T	C	-0.358	0.0717	6.92899e-07	0.000349921	0.000682506	0.608162	24.9303
RANTES	Glaucoma	rs4940620	G	A	0.2494	0.054	3.53704e-06	0.00012756	0.000345967	0.712346	21.3307
RANTES	Glaucoma	rs62438851	G	A	0.1957	0.0414	2.32798e-06	-0.0001786	0.000239645	0.456111	22.345
RANTES	Glaucoma	rs7000423	T	C	-0.1318	0.0253	1.82301e-07	-4.68146e-05	0.000175678	0.789871	27.1387
RANTES	Glaucoma	rs72793342	A	G	-0.1487	0.0308	1.48201e-06	4.28113e-07	0.000205499	0.998338	23.3088
RANTES	Glaucoma	rs74472919	T	C	0.3313	0.0605	3.96899e-08	0.00022368	0.000468411	0.632984	29.9869
RANTES	Glaucoma	rs75613039	T	C	0.37	0.081	4.81005e-06	-0.000173899	0.00047647	0.715132	20.8657
RANTES	Glaucoma	rs818452	T	C	0.2381	0.0505	2.362e-06	0.000261292	0.000315026	0.406861	22.2298
PDGFbb	Glaucoma	rs116445074	T	G	0.2931	0.0587	3.111e-07	-0.000477043	0.000680271	0.483144	24.9319
PDGFbb	Glaucoma	rs11766649	G	A	-0.0908	0.0196	3.53102e-06	-0.000346919	0.00018674	0.0632033	21.4615
PDGFbb	Glaucoma	rs11916118	G	A	-0.0889	0.0194	4.93197e-06	3.28052e-06	0.000257205	0.989824	20.9991
PDGFbb	Glaucoma	rs12289510	G	A	0.078	0.0158	7.69396e-07	0.000390341	0.000164255	0.0174816	24.3711
PDGFbb	Glaucoma	rs13412535	A	G	0.3352	0.0214	2.46093e-55	-0.000132458	0.000194255	0.495318	245.347
PDGFbb	Glaucoma	rs2324229	C	T	-0.0894	0.0161	3.48401e-08	0.00013372	0.000169967	0.431432	30.8335
PDGFbb	Glaucoma	rs35859699	A	G	-0.3952	0.0842	2.066e-06	0.000112624	0.000549441	0.837588	22.0298
PDGFbb	Glaucoma	rs4965869	T	C	0.184	0.0181	5.66239e-24	-0.000201591	0.000184968	0.275772	103.342
PDGFbb	Glaucoma	rs55680718	T	C	-0.1383	0.0246	1.85802e-08	-0.000166848	0.000245984	0.497589	31.6063
PDGFbb	Glaucoma	rs72777070	G	T	0.1069	0.02	8.98401e-08	0.000149267	0.000212103	0.481589	28.569
PDGFbb	Glaucoma	rs73162807	A	C	-0.2391	0.0499	1.735e-06	-8.42373e-05	0.000562916	0.881045	22.9593
PDGFbb	Glaucoma	rs9936075	G	A	0.0782	0.0164	1.76202e-06	-0.00036814	0.00017336	0.0337078	22.7366
PDGFbb	Glaucoma	rs9941733	G	A	-0.1161	0.0228	3.30598e-07	-0.000586516	0.000218774	0.00734226	25.9295
MIP1b	Glaucoma	rs11130043	A	G	-0.0731	0.0157	3.21603e-06	-0.000332248	0.000166153	0.0455386	21.6788
MIP1b	Glaucoma	rs113010081	C	T	0.5954	0.0236	3.84592e-140	-9.31533e-05	0.000258375	0.718447	636.493
MIP1b	Glaucoma	rs113877493	T	C	-0.6124	0.0218	1.62181e-173	-0.00037903	0.000304445	0.213138	789.146
MIP1b	Glaucoma	rs116237296	A	G	0.5437	0.1115	7.23203e-07	-0.000436362	0.000784611	0.578108	23.7777
MIP1b	Glaucoma	rs117453826	G	A	0.5774	0.0593	5.06524e-22	-0.000250415	0.000641731	0.696375	94.8078
MIP1b	Glaucoma	rs141102180	T	G	0.3225	0.0393	1.07895e-16	0.000358053	0.00063654	0.573777	67.3402
MIP1b	Glaucoma	rs17138331	G	A	0.1391	0.0295	2.26001e-06	3.99911e-05	0.000253194	0.874499	22.2336
MIP1b	Glaucoma	rs17641689	G	A	0.2448	0.0293	1.28292e-16	4.76198e-05	0.000290384	0.86974	69.8052
MIP1b	Glaucoma	rs2079664	G	A	-0.0995	0.0176	1.50699e-08	0.000171717	0.000180717	0.342012	31.961
MIP1b	Glaucoma	rs281749	C	T	-0.0799	0.0171	3.17402e-06	4.84693e-05	0.000176287	0.783357	21.8324
MIP1b	Glaucoma	rs34437725	C	T	0.2633	0.0483	7.67397e-08	-0.00121265	0.000483022	0.0120551	29.7172
MIP1b	Glaucoma	rs72791296	T	C	0.2369	0.0466	3.78303e-07	-0.000291426	0.000399289	0.465475	25.8439
MIP1b	Glaucoma	rs72799710	T	C	-0.1014	0.0218	3.20501e-06	-4.20132e-05	0.000212021	0.842923	21.6353
MIP1b	Glaucoma	rs74810984	C	T	-0.2206	0.0474	1.95898e-06	-0.000965729	0.000604303	0.110025	21.6598
MIP1b	Glaucoma	rs76582507	A	G	0.3175	0.0677	3.26002e-06	-0.000502733	0.00064577	0.436274	21.9943
MIP1b	Glaucoma	rs76583883	T	G	-0.2317	0.0511	4.98999e-06	0.000195398	0.000413411	0.636466	20.5594
MIP1b	Glaucoma	rs76776296	G	A	-0.2997	0.0598	5.54702e-07	0.000390044	0.000424689	0.358399	25.1172
MIP1a	Glaucoma	rs10835056	G	T	-0.1194	0.0254	2.60399e-06	-0.000124055	0.000187884	0.509078	22.0974
MIP1a	Glaucoma	rs116615337	A	G	0.1278	0.0279	4.82203e-06	0.000202654	0.000191458	0.28984	20.9823
MIP1a	Glaucoma	rs12690897	A	G	0.1248	0.0262	2.10698e-06	0.000104546	0.000188661	0.579478	22.6896
MIP1a	Glaucoma	rs184154340	A	G	0.331	0.0693	1.86402e-06	-0.000136048	0.000399669	0.733554	22.8134
MIP1a	Glaucoma	rs34771762	G	A	-0.249	0.0523	2.133e-06	0.000154518	0.000325142	0.63462	22.6671
MIP1a	Glaucoma	rs57786342	A	G	0.1314	0.0285	4.05499e-06	0.000333646	0.000204368	0.10256	21.257
MIP1a	Glaucoma	rs60198979	A	G	-0.2146	0.0458	2.61499e-06	-0.000115432	0.000300338	0.700727	21.9547
MIP1a	Glaucoma	rs6900267	A	C	-0.2429	0.0519	2.88503e-06	-0.000347284	0.000384385	0.366273	21.9038
MIP1a	Glaucoma	rs7232268	G	A	-0.2821	0.0599	2.553e-06	0.000322704	0.000447154	0.470488	22.1795
MIG	Glaucoma	rs111607343	A	G	-0.521	0.1119	2.83198e-06	-0.000736949	0.000471782	0.118276	21.6778
MIG	Glaucoma	rs11177248	A	G	0.3073	0.067	4.45102e-06	0.000407557	0.000331909	0.219479	21.0366
MIG	Glaucoma	rs112337562	G	T	0.37	0.0796	2.97797e-06	-0.000776038	0.000803661	0.334231	21.6061
MIG	Glaucoma	rs112861654	G	A	0.2765	0.0529	1.80501e-07	0.000192186	0.000291261	0.509355	27.3199
MIG	Glaucoma	rs117831247	T	C	-0.8334	0.1754	2.15899e-06	-0.00131807	0.000776633	0.0896665	22.576
MIG	Glaucoma	rs139010077	T	C	0.4322	0.095	3.54503e-06	-0.000577589	0.000710333	0.416147	20.6977
MIG	Glaucoma	rs1796086	C	T	0.2096	0.0403	2.229e-07	0.000184181	0.000294694	0.531978	27.0503
MIG	Glaucoma	rs41272086	A	G	-0.2226	0.0415	7.42592e-08	0.000159886	0.000265936	0.547691	28.7709
MIG	Glaucoma	rs55876513	G	T	-0.166	0.0255	8.2319e-11	5.2473e-05	0.000190933	0.783451	42.3775
MIG	Glaucoma	rs5752128	C	T	0.1685	0.0369	4.343e-06	0.000316657	0.000281614	0.260829	20.852
MIG	Glaucoma	rs62562991	A	G	0.6236	0.126	8.39595e-07	0.00165578	0.00059971	0.00576315	24.4946
MIG	Glaucoma	rs6679677	A	C	0.162	0.0329	8.86196e-07	-9.57469e-05	0.000269699	0.722578	24.2459
MIG	Glaucoma	rs77086208	T	C	0.3226	0.0698	3.83098e-06	-0.000169912	0.000629609	0.787261	21.3608
MIG	Glaucoma	rs816960	T	C	-0.1224	0.0244	5.00795e-07	-0.000239014	0.0001995	0.230893	25.1642
MCSF	Glaucoma	rs116274860	G	T	-0.819	0.1741	2.74e-06	0.000158138	0.000645358	0.806427	22.1294
MCSF	Glaucoma	rs117867915	C	T	-0.5272	0.1098	1.61399e-06	0.00035045	0.000832236	0.673687	23.054
MCSF	Glaucoma	rs12962919	T	C	0.3052	0.0662	4.64997e-06	-0.000314343	0.000271685	0.247268	21.2546
MCSF	Glaucoma	rs145778765	T	C	-0.7993	0.1689	2.20298e-06	0.00090127	0.000567733	0.112403	22.3955
MCSF	Glaucoma	rs56367447	T	C	-0.4967	0.0883	1.721e-08	-0.000298402	0.000424335	0.481918	31.6422
MCSF	Glaucoma	rs62294910	A	G	0.3431	0.0691	6.81993e-07	0.000239085	0.000357926	0.50415	24.6539
MCSF	Glaucoma	rs78296352	T	G	0.527	0.1112	1.04701e-06	-0.000408778	0.000423034	0.333894	22.4601
MCSF	Glaucoma	rs9387100	C	T	0.1352	0.0292	4.07296e-06	-0.000164502	0.000173079	0.341887	21.4382
MCP3	Glaucoma	rs10892381	T	C	0.2412	0.0476	3.55803e-07	-7.75303e-05	0.000181557	0.669357	25.6768
MCP3	Glaucoma	rs62492260	T	G	-0.2788	0.058	1.53501e-06	-0.000240305	0.000245118	0.326906	23.1063
MCP3	Glaucoma	rs73669117	G	A	0.6238	0.131	2.561e-06	0.000591848	0.000684328	0.387116	22.675
MCP1	Glaucoma	rs10744620	C	T	-0.0788	0.0161	9.91197e-07	-2.43552e-05	0.000169648	0.885846	23.9552
MCP1	Glaucoma	rs111995966	G	T	-0.1452	0.031	2.52703e-06	-0.00017791	0.000605311	0.768822	21.9386
MCP1	Glaucoma	rs112313229	A	G	-0.1646	0.0313	1.431e-07	0.000836314	0.000398573	0.0358815	27.6548
MCP1	Glaucoma	rs12073356	A	G	-0.1426	0.0311	4.16505e-06	0.000148642	0.000340594	0.662534	21.0241
MCP1	Glaucoma	rs12075	A	G	0.2185	0.0155	1.43516e-44	-0.000159301	0.000165758	0.33653	198.719
MCP1	Glaucoma	rs12493471	C	T	-0.1163	0.0162	6.80769e-13	0.000130265	0.000174058	0.454221	51.5382
MCP1	Glaucoma	rs146522229	T	C	-0.5976	0.1177	3.56098e-07	-0.000799531	0.000756479	0.290553	25.7791
MCP1	Glaucoma	rs2228467	C	T	0.2637	0.0291	9.19179e-20	7.20312e-05	0.000342006	0.833189	82.1172
MCP1	Glaucoma	rs2712431	A	C	-0.0787	0.0172	4.75499e-06	0.00031441	0.000175787	0.0736818	20.9359
MCP1	Glaucoma	rs56212190	T	C	0.181	0.0373	9.84691e-07	-0.000111908	0.000402153	0.780804	23.5472
MCP1	Glaucoma	rs7197349	G	A	-0.0968	0.0206	2.62198e-06	0.00016135	0.000247714	0.514818	22.0809
MCP1	Glaucoma	rs7517040	G	A	0.0987	0.0191	2.43501e-07	-0.000387758	0.000187536	0.0386732	26.7035
MCP1	Glaucoma	rs9317045	C	A	-0.1134	0.0236	1.51702e-06	-1.47798e-05	0.000223689	0.94732	23.0888
IL-12p70	Glaucoma	rs13209117	A	G	0.1002	0.0186	5.56698e-08	3.52279e-05	0.000184813	0.848828	29.0208
IL-12p70	Glaucoma	rs17229494	G	A	0.1172	0.0257	4.93094e-06	0.000435952	0.000294928	0.139365	20.7964
IL-12p70	Glaucoma	rs282258	C	T	-0.073	0.0156	3.209e-06	-5.02825e-05	0.000166015	0.761981	21.8976
IL-12p70	Glaucoma	rs41282644	A	G	0.1473	0.0304	1.04501e-06	-0.00043413	0.000397006	0.274171	23.4779
IL-12p70	Glaucoma	rs4349809	G	T	-0.3777	0.0159	2.55859e-124	-0.000110198	0.000164714	0.503482	564.287
IL-12p70	Glaucoma	rs71361173	G	T	-0.111	0.0239	3.05999e-06	2.87785e-05	0.000236423	0.903117	21.57
IL-12p70	Glaucoma	rs782107	A	G	0.075	0.0156	1.60199e-06	6.51186e-06	0.000164905	0.968501	23.1139
IL-12p70	Glaucoma	rs79121401	C	T	-0.5548	0.1206	4.24199e-06	0.000830272	0.00067479	0.218542	21.1631
IL-12p70	Glaucoma	rs9472183	G	A	0.1019	0.0157	8.61192e-11	7.73824e-05	0.000171206	0.65128	42.1259
IP-10	Glaucoma	rs10809307	C	T	-0.1305	0.0282	3.64401e-06	0.000362816	0.000177844	0.0413438	21.4152
IP-10	Glaucoma	rs113831257	A	G	0.3592	0.0644	2.53303e-08	-3.12938e-05	0.000419986	0.940603	31.1101
IP-10	Glaucoma	rs11626201	A	C	0.1162	0.0245	1.92699e-06	5.29206e-06	0.0001679	0.974856	22.4947
IP-10	Glaucoma	rs143799975	G	A	0.7984	0.1637	1.00201e-06	0.000331727	0.000754226	0.660064	23.7872
IP-10	Glaucoma	rs34383175	T	C	-0.3153	0.0657	1.51001e-06	0.000667538	0.00044094	0.130053	23.0312
IP-10	Glaucoma	rs75970138	A	G	-0.485	0.104	1.52901e-06	-0.000202503	0.000911079	0.824106	21.7479
IP-10	Glaucoma	rs7645625	G	T	0.1086	0.0237	4.40697e-06	-0.000128287	0.000166099	0.439906	20.9973
IP-10	Glaucoma	rs79848609	C	A	-0.2603	0.0537	8.75205e-07	-0.000134547	0.000393762	0.732578	23.4963
IP-10	Glaucoma	rs8112909	A	G	-0.1426	0.0299	1.94102e-06	0.000125706	0.00020419	0.538136	22.7456
IP-10	Glaucoma	rs9450351	C	T	0.2768	0.0489	1.47798e-08	0.000252631	0.000337068	0.45356	32.0416
IL-18	Glaucoma	rs10414578	T	C	-0.1771	0.035	4.15901e-07	8.58967e-07	0.000260114	0.997365	25.6036
IL-18	Glaucoma	rs115267715	T	C	0.4508	0.08	1.72302e-08	-0.00051517	0.000889564	0.562504	31.7532
IL-18	Glaucoma	rs116383510	C	A	0.5426	0.1056	2.99502e-07	0.00141845	0.00072257	0.0496398	26.4017
IL-18	Glaucoma	rs11700536	T	C	0.1156	0.025	4.20901e-06	-0.00024161	0.00016713	0.148281	21.3814
IL-18	Glaucoma	rs117266781	T	C	0.6841	0.1468	3.15e-06	-0.000556347	0.000749119	0.457683	21.7164
IL-18	Glaucoma	rs17229943	C	A	0.312	0.0463	1.61696e-11	-9.22414e-05	0.000372276	0.804307	45.4096
IL-18	Glaucoma	rs1852105	C	T	-0.3036	0.0661	4.31996e-06	-0.000406707	0.000357602	0.255406	21.096
IL-18	Glaucoma	rs1979967	T	C	0.1402	0.0286	9.45301e-07	9.36331e-05	0.000195547	0.632062	24.0306
IL-18	Glaucoma	rs2729385	A	G	0.1231	0.0262	3.78504e-06	0.0001277	0.000176878	0.470313	22.0757
IL-18	Glaucoma	rs385076	C	T	0.2432	0.0248	1.65882e-22	0.000198426	0.00017259	0.250268	96.1665
IL-18	Glaucoma	rs4482818	G	A	-0.1286	0.0244	1.45301e-07	7.965e-05	0.000169555	0.638527	27.7781
IL-18	Glaucoma	rs658805	A	G	0.1226	0.0244	4.94197e-07	-0.000183367	0.00017744	0.301416	25.2465
IL-18	Glaucoma	rs71478720	T	C	-0.2669	0.0276	3.70766e-22	0.000201609	0.00018713	0.281316	93.5145
IL-18	Glaucoma	rs78623212	T	C	0.8705	0.1778	6.71104e-07	0.000321094	0.00052951	0.544251	23.9703
IL-18	Glaucoma	rs78716465	A	G	0.3265	0.0682	1.63099e-06	0.000416172	0.000428196	0.33109	22.9191
IL-17	Glaucoma	rs117029961	A	G	0.4585	0.1015	4.93606e-06	-0.00189351	0.000857056	0.0271525	20.4055
IL-17	Glaucoma	rs117556572	T	C	-0.5102	0.1099	3.27997e-06	-0.000170535	0.000617524	0.782426	21.5519
IL-17	Glaucoma	rs1530455	C	T	-0.108	0.0173	4.87405e-10	0.000403207	0.00016867	0.0168256	38.9722
IL-17	Glaucoma	rs17106604	T	C	0.1129	0.0225	6.37397e-07	1.5963e-05	0.000260271	0.951095	25.1781
IL-17	Glaucoma	rs17282552	C	T	0.2001	0.0405	8.21297e-07	-0.000330827	0.000460828	0.472822	24.4109
IL-17	Glaucoma	rs184080173	C	T	-0.2384	0.0471	4.19402e-07	0.000796286	0.000328959	0.0154942	25.6195
IL-17	Glaucoma	rs187475560	T	C	-0.2434	0.052	3.287e-06	0.000402459	0.000834543	0.629628	21.9096
IL-17	Glaucoma	rs62191444	T	G	-0.1136	0.0247	4.21502e-06	-0.000658016	0.000220914	0.00289574	21.1526
IL-17	Glaucoma	rs78296352	T	G	0.3027	0.0646	4.26599e-06	-0.000408778	0.000423034	0.333894	21.9563
IL-17	Glaucoma	rs78612928	C	T	-0.1037	0.0222	2.61903e-06	2.28487e-05	0.000208908	0.912908	21.8198
IL-13	Glaucoma	rs117795020	A	G	-0.3522	0.0716	9.86211e-07	0.00162555	0.000602866	0.00701035	24.1965
IL-13	Glaucoma	rs12623722	A	G	-0.1185	0.0258	4.19199e-06	-4.78297e-05	0.000180124	0.790595	21.0959
IL-13	Glaucoma	rs139083458	T	C	0.9902	0.2107	2.81002e-06	0.000315865	0.000627962	0.614964	22.086
IL-13	Glaucoma	rs142167313	C	T	0.313	0.0617	3.97997e-07	-7.90215e-05	0.000854517	0.926321	25.7347
IL-13	Glaucoma	rs27949	T	C	-0.1168	0.0252	3.42799e-06	5.72956e-05	0.000176564	0.745557	21.4825
IL-13	Glaucoma	rs6799107	C	T	0.1459	0.0301	1.245e-06	0.000312256	0.000201616	0.121439	23.4951
IL-13	Glaucoma	rs7073807	C	T	-0.1682	0.0356	2.374e-06	-0.00022637	0.000261524	0.386722	22.323
IL-13	Glaucoma	rs75995699	A	G	0.3319	0.0698	2.64198e-06	5.82404e-05	0.000530377	0.912561	22.6102
IL-13	Glaucoma	rs9472168	G	A	-0.4244	0.0248	1.08094e-65	-0.000120437	0.000166461	0.469367	292.851
IL-10	Glaucoma	rs10457128	A	G	-0.0865	0.0172	5.23697e-07	-6.78209e-05	0.000170572	0.690919	25.2915
IL-10	Glaucoma	rs10493718	A	C	-0.11	0.0222	7.15995e-07	1.16047e-05	0.000196905	0.953004	24.5516
IL-10	Glaucoma	rs11206302	T	C	-0.1189	0.0251	2.20201e-06	-7.64952e-05	0.000306149	0.802694	22.4397
IL-10	Glaucoma	rs2086656	T	C	-0.0789	0.0171	3.78303e-06	-3.75117e-05	0.000179726	0.83467	21.2893
IL-10	Glaucoma	rs282258	C	T	-0.0992	0.0162	1.00099e-09	-5.02825e-05	0.000166015	0.761981	37.4967
IL-10	Glaucoma	rs3025021	C	T	-0.0947	0.0195	1.46201e-06	9.7493e-05	0.000178548	0.585043	23.5847
IL-10	Glaucoma	rs41282660	G	A	0.1194	0.0255	3.72297e-06	-0.000351287	0.000255322	0.168866	21.9244
IL-10	Glaucoma	rs4349809	G	T	-0.2853	0.0165	5.77165e-67	-0.000110198	0.000164714	0.503482	298.976
IL-10	Glaucoma	rs465757	A	G	0.084	0.0174	1.17301e-06	-0.000241692	0.000178009	0.174542	23.3056
IL-10	Glaucoma	rs7088799	G	T	0.0852	0.0167	3.22597e-07	0.0002303	0.000166287	0.166067	26.0283
IL-8	Glaucoma	rs11634944	C	T	0.1214	0.0252	1.29e-06	-0.000137923	0.000170728	0.419179	23.2079
IL-8	Glaucoma	rs12075	A	G	0.12	0.0236	3.88302e-07	-0.000159301	0.000165758	0.33653	25.8546
IL-8	Glaucoma	rs141926526	C	A	0.6149	0.1308	2.56998e-06	0.000130733	0.000422177	0.756817	22.1001
IL-8	Glaucoma	rs2673604	A	C	-0.1266	0.0255	7.01698e-07	-3.98287e-05	0.000182371	0.827122	24.6483
IL-6	Glaucoma	rs13412535	A	G	-0.1164	0.0215	7.34294e-08	-0.000132458	0.000194255	0.495318	29.3109
IL-6	Glaucoma	rs73273528	T	C	0.2672	0.0553	9.58098e-07	-8.99833e-06	0.000460533	0.984411	23.3465
IL-6	Glaucoma	rs76856708	C	T	-0.3289	0.07	2.61198e-06	0.000767102	0.000433042	0.0764909	22.0766
IL-1ra	Glaucoma	rs1054402	C	T	-0.1311	0.027	1.13201e-06	0.000212132	0.000190695	0.26596	23.5764
IL-1ra	Glaucoma	rs11627423	C	A	-0.1171	0.0247	2.115e-06	0.000168817	0.000167215	0.312697	22.476
IL-1ra	Glaucoma	rs12121840	T	C	0.2692	0.0571	2.434e-06	-0.000229674	0.000340877	0.500456	22.2268
IL-1ra	Glaucoma	rs2809154	T	C	-0.1786	0.0388	3.73999e-06	-0.000352978	0.000211301	0.0948222	21.1885
IL-1ra	Glaucoma	rs56134659	G	A	0.1117	0.0237	2.44202e-06	-4.42883e-05	0.000171716	0.796472	22.2131
IL-1ra	Glaucoma	rs61335305	A	C	0.4453	0.0908	1e-06	0.000388093	0.00061763	0.52977	24.051
IL-1ra	Glaucoma	rs9623661	T	C	-0.1966	0.0426	3.86002e-06	-9.08538e-05	0.000287881	0.75231	21.2984
IL-1b	Glaucoma	rs143319329	T	C	0.2801	0.0715	1.996e-06	-0.000226963	0.000523828	0.664814	15.3467
IL-1b	Glaucoma	rs1942793	T	G	0.0717	0.0187	4.976e-06	-0.000279711	0.000165492	0.0909934	14.7013
IL-1b	Glaucoma	rs61335305	A	C	0.2966	0.0724	1.89601e-06	0.000388093	0.00061763	0.52977	16.7828
IL-1b	Glaucoma	rs62015704	G	A	-0.1082	0.0283	2.08699e-06	0.000141758	0.000248872	0.568949	14.6178
IL-1b	Glaucoma	rs9898641	C	T	0.2032	0.0454	3.59203e-06	-0.000228666	0.000177685	0.198123	20.0325
HGF	Glaucoma	rs11060254	A	G	-0.08	0.0167	1.58402e-06	0.000202705	0.00017162	0.237553	22.9481
HGF	Glaucoma	rs150322232	G	A	-0.2104	0.0463	4.89001e-06	0.000476407	0.000549061	0.385573	20.6504
HGF	Glaucoma	rs1698249	C	A	0.1698	0.0372	4.08799e-06	0.000180614	0.000289863	0.533219	20.8348
HGF	Glaucoma	rs2003620	T	C	0.2279	0.0489	2.831e-06	0.000456108	0.000359102	0.204037	21.7206
HGF	Glaucoma	rs3748034	T	G	0.1495	0.0234	1.81001e-10	0.000210625	0.000234732	0.369558	40.8179
HGF	Glaucoma	rs5745687	T	C	-0.3072	0.0406	2.75106e-14	-9.82554e-05	0.000331676	0.767049	57.252
HGF	Glaucoma	rs62481625	C	T	-0.1091	0.0225	1.17999e-06	0.000214311	0.000191866	0.264002	23.5117
IL-9	Glaucoma	rs41294750	T	C	0.3514	0.0748	2.36499e-06	-0.00128596	0.000489827	0.00865685	22.0699
IL-9	Glaucoma	rs4880409	T	C	-0.3355	0.0723	3.49704e-06	-0.000999174	0.000505892	0.0482603	21.5332
IL-9	Glaucoma	rs61867538	T	C	0.3566	0.0774	3.92998e-06	0.00054703	0.000434852	0.208404	21.2266
IL-9	Glaucoma	rs7232268	G	A	-0.2759	0.0587	2.52499e-06	0.000322704	0.000447154	0.470488	22.0916
IL-9	Glaucoma	rs7242404	A	G	-0.1228	0.0264	3.27303e-06	9.21269e-05	0.000182822	0.61432	21.6366
IL-9	Glaucoma	rs76963786	T	C	-0.2865	0.0557	4.49604e-07	-0.000152842	0.000281416	0.58705	26.4569
IL-7	Glaucoma	rs117509142	C	T	0.327	0.0688	1.99099e-06	-4.98085e-05	0.000438317	0.909526	22.5901
IL-7	Glaucoma	rs141425475	C	T	0.4781	0.1016	2.53099e-06	-5.86148e-05	0.000517432	0.909808	22.1437
IL-7	Glaucoma	rs144701438	A	G	-0.4819	0.0989	9.75304e-07	0.00032933	0.000481107	0.493644	23.7422
IL-7	Glaucoma	rs17091524	C	T	-0.4924	0.1013	1.91399e-06	-0.000214262	0.000482927	0.657278	23.6275
IL-7	Glaucoma	rs28793375	T	C	0.1638	0.0361	4.46396e-06	-0.000119776	0.000246305	0.62676	20.588
IL-7	Glaucoma	rs4320361	T	G	-0.3245	0.0249	6.86752e-39	-0.000109373	0.000165879	0.50967	169.836
IL-7	Glaucoma	rs62006410	T	C	-0.1557	0.0303	3.38704e-07	-0.000133877	0.000206573	0.51693	26.4054
IL-7	Glaucoma	rs75904417	C	A	0.1698	0.0349	1.16201e-06	-0.000180698	0.000264682	0.494798	23.6714
IL-7	Glaucoma	rs77981494	C	T	0.5178	0.1064	1.06699e-06	2.9597e-05	0.000582415	0.959471	23.6832
IL-7	Glaucoma	rs78346957	A	G	0.4588	0.1007	4.51305e-06	0.000904107	0.000607075	0.136413	20.7581
IL-5	Glaucoma	rs11680908	G	A	-0.2634	0.0554	2.03002e-06	4.01236e-05	0.000335225	0.904728	22.6054
IL-5	Glaucoma	rs6737109	C	T	-0.116	0.0247	2.399e-06	0.000128096	0.00016599	0.44029	22.0558
IL-5	Glaucoma	rs72831687	A	G	-0.5239	0.1109	1.69099e-06	-0.000410931	0.000928819	0.658184	22.3169
IL-5	Glaucoma	rs73040130	C	T	-0.2638	0.0529	6.00399e-07	1.30996e-05	0.000344609	0.969677	24.8678
IL-5	Glaucoma	rs7767396	G	A	-0.1515	0.0246	7.69006e-10	-0.000102554	0.000164059	0.531902	37.9276
IL-4	Glaucoma	rs10512267	C	T	0.0824	0.0161	2.93697e-07	4.145e-05	0.000174577	0.812323	26.1941
IL-4	Glaucoma	rs116705532	G	T	0.4678	0.0978	1.75501e-06	0.000802371	0.000643981	0.212782	22.8793
IL-4	Glaucoma	rs117146485	C	T	0.2924	0.0629	2.70901e-06	-0.00136623	0.000816214	0.0941586	21.6099
IL-4	Glaucoma	rs17713451	A	G	0.1274	0.0253	4.97004e-07	6.96708e-06	0.0002388	0.976725	25.357
IL-4	Glaucoma	rs73023729	A	G	-0.1796	0.0366	9.03296e-07	6.85247e-05	0.000647661	0.915738	24.0797
IL-4	Glaucoma	rs7613691	G	A	-0.1775	0.0384	4.048e-06	-0.000434663	0.000337628	0.197956	21.3665
IL-4	Glaucoma	rs79597994	T	C	-0.5831	0.127	4.31698e-06	0.000516928	0.000527066	0.326709	21.0804
IL-4	Glaucoma	rs9508291	C	T	0.1676	0.0359	3.03201e-06	0.000160186	0.000329449	0.626809	21.7951
IL-4	Glaucoma	rs9941733	G	A	-0.114	0.0229	6.88098e-07	-0.000586516	0.000218774	0.00734226	24.7821
IL-2ra	Glaucoma	rs11241559	G	T	0.1264	0.0266	2.00198e-06	0.000380876	0.000193353	0.0488562	22.5804
IL-2ra	Glaucoma	rs115360066	G	A	-0.1867	0.0379	8.05601e-07	-0.000242096	0.00026395	0.359037	24.2667
IL-2ra	Glaucoma	rs117244812	A	G	-0.7064	0.1488	2.10199e-06	-2.53162e-05	0.000768075	0.973706	22.537
IL-2ra	Glaucoma	rs12722497	A	C	0.6279	0.0485	1.57217e-38	-0.00031208	0.000292968	0.286769	167.609
IL-2ra	Glaucoma	rs185231391	C	T	-0.8503	0.1809	1.47001e-06	-0.000446666	0.000751083	0.552047	22.0936
IL-2ra	Glaucoma	rs4733117	C	A	-0.1369	0.0292	2.627e-06	-0.000149708	0.0002347	0.523559	21.9807
IL-2ra	Glaucoma	rs61705228	T	C	0.3303	0.0716	3.98804e-06	0.000582157	0.000359983	0.10584	21.281
IL-2	Glaucoma	rs12051139	C	T	0.1131	0.0247	4.76201e-06	9.46828e-06	0.000167665	0.954966	20.9668
IL-2	Glaucoma	rs13412535	A	G	0.1764	0.0332	1.181e-07	-0.000132458	0.000194255	0.495318	28.2307
IL-2	Glaucoma	rs170117	T	C	-0.1617	0.0349	3.86696e-06	0.000359118	0.000244374	0.141687	21.4669
IL-2	Glaucoma	rs2807544	G	A	-0.1175	0.0253	3.41201e-06	5.48475e-05	0.000166783	0.742265	21.5692
IL-2	Glaucoma	rs4634519	G	A	0.1261	0.0269	2.76898e-06	-2.29628e-05	0.000181486	0.899315	21.9748
IL-2	Glaucoma	rs61335305	A	C	0.4514	0.0918	7.31897e-07	0.000388093	0.00061763	0.52977	24.179
IL-2	Glaucoma	rs62124990	T	G	-0.6961	0.1495	3.21899e-06	-0.000474693	0.000520981	0.362215	21.6801
IL-2	Glaucoma	rs7615304	G	A	0.1172	0.0242	1.21001e-06	0.000216507	0.000170677	0.204614	23.4544
IL-2	Glaucoma	rs80336398	C	T	-0.4001	0.0858	2.81702e-06	-9.04614e-05	0.000715038	0.899326	21.7452
IFNg	Glaucoma	rs10487554	A	G	-0.0895	0.0183	1.087e-06	0.000138744	0.000182872	0.448036	23.919
IFNg	Glaucoma	rs112783231	A	G	-0.2408	0.0511	1.95501e-06	0.000516307	0.000589714	0.381291	22.206
IFNg	Glaucoma	rs115729819	G	A	-0.2484	0.0515	1.38201e-06	-0.0008113	0.00068544	0.236564	23.2642
IFNg	Glaucoma	rs11843756	G	T	-0.184	0.0393	3.08901e-06	-0.000710982	0.000519857	0.171423	21.9205
IFNg	Glaucoma	rs12420286	C	T	-0.2376	0.0501	2.083e-06	4.35733e-05	0.000403888	0.914087	22.4914
IFNg	Glaucoma	rs1867282	T	C	0.0774	0.0166	3.15203e-06	8.31427e-06	0.000176246	0.962374	21.7403
IFNg	Glaucoma	rs2073438	A	G	0.0898	0.0188	1.67598e-06	1.32959e-05	0.000179853	0.941069	22.8159
IFNg	Glaucoma	rs74148555	T	C	-0.3732	0.0774	2.635e-06	-6.58963e-07	0.000479913	0.998904	23.2488
IFNg	Glaucoma	rs78296352	T	G	0.343	0.0652	1.38299e-07	-0.000408778	0.000423034	0.333894	27.6753
GRPa	Glaucoma	rs1113500	T	G	0.1174	0.0244	1.57101e-06	-9.70696e-05	0.000170516	0.569174	23.1503
GRPa	Glaucoma	rs118158560	A	G	0.2703	0.0594	3.42003e-06	-5.48757e-05	0.000350035	0.875425	20.7071
GRPa	Glaucoma	rs12075	A	G	0.3751	0.0237	1.24394e-55	-0.000159301	0.000165758	0.33653	250.494
GRPa	Glaucoma	rs140734053	A	G	0.7257	0.1561	3.578e-06	0.000530544	0.00063459	0.403131	21.6127
GRPa	Glaucoma	rs185768063	G	A	-0.3998	0.076	1.456e-07	0.000649818	0.00088329	0.461927	27.6731
GRPa	Glaucoma	rs188345231	T	C	0.623	0.1323	4.342e-06	-0.000379975	0.00059889	0.525778	22.1746
GRPa	Glaucoma	rs2422841	A	G	-0.1657	0.0361	4.65597e-06	0.000194185	0.000264773	0.463315	21.0684
GRPa	Glaucoma	rs508977	G	T	0.3802	0.028	7.55788e-42	0.000226099	0.000192502	0.240184	184.378
GRPa	Glaucoma	rs62024303	G	A	0.3053	0.0666	4.40798e-06	-7.01955e-05	0.00040208	0.861409	21.0138
GRPa	Glaucoma	rs78653452	T	G	-0.7362	0.1558	1.20801e-06	0.000105652	0.000735018	0.885706	22.3284
GCSF	Glaucoma	rs115256310	G	A	0.6821	0.136	6.72605e-07	-0.000180378	0.000646487	0.780234	25.1547
GCSF	Glaucoma	rs11903143	G	A	-0.087	0.0176	6.35199e-07	0.00016173	0.000183575	0.378317	24.435
GCSF	Glaucoma	rs147128865	T	C	0.27	0.0587	4.923e-06	-7.55345e-05	0.000687555	0.912521	21.1569
GCSF	Glaucoma	rs1817411	T	C	0.089	0.0191	3.09899e-06	-0.00020422	0.0001858	0.271708	21.7127
GCSF	Glaucoma	rs2671444	A	G	-0.0784	0.0166	2.48399e-06	-0.000105349	0.000170154	0.535824	22.3057
GCSF	Glaucoma	rs74148555	T	C	-0.3715	0.0755	1.55099e-06	-6.58963e-07	0.000479913	0.998904	24.2116
GCSF	Glaucoma	rs76287671	T	C	0.0938	0.0189	6.92102e-07	-7.91431e-05	0.000209017	0.704953	24.631
GCSF	Glaucoma	rs77318030	C	T	0.2045	0.0428	2.21101e-06	9.73984e-05	0.000365323	0.789771	22.8296
FGFBasic	Glaucoma	rs13412535	A	G	-0.1112	0.0225	7.34497e-07	-0.000132458	0.000194255	0.495318	24.4256
FGFBasic	Glaucoma	rs747334	G	A	-0.0751	0.0164	4.52804e-06	2.62324e-05	0.000164169	0.873048	20.9697
FGFBasic	Glaucoma	rs75168112	C	T	0.1001	0.0214	2.99902e-06	-9.81319e-05	0.000247984	0.692312	21.8797
FGFBasic	Glaucoma	rs9907295	T	C	-0.1319	0.0269	7.94804e-07	0.000201448	0.000280444	0.472561	24.0428
Eotaxin	Glaucoma	rs112347425	T	C	0.158	0.0277	8.64709e-09	-9.40245e-05	0.000277658	0.734886	32.5353
Eotaxin	Glaucoma	rs12075	A	G	0.1671	0.0156	1.33199e-26	-0.000159301	0.000165758	0.33653	114.737
Eotaxin	Glaucoma	rs1476670	C	A	0.1007	0.0217	3.51399e-06	-2.54013e-05	0.000202792	0.900319	21.5347
Eotaxin	Glaucoma	rs2024050	G	A	-0.1728	0.0303	1.104e-08	8.72923e-05	0.000268042	0.744677	32.5239
Eotaxin	Glaucoma	rs2210755	C	T	0.1104	0.0242	4.854e-06	-0.000338029	0.000314446	0.282375	20.8117
Eotaxin	Glaucoma	rs2211994	C	T	-0.0885	0.0177	6.07897e-07	-0.000424822	0.000185883	0.022289	25
Eotaxin	Glaucoma	rs2228467	C	T	0.4163	0.0292	2.27091e-46	7.20312e-05	0.000342006	0.833189	203.258
Eotaxin	Glaucoma	rs2419841	C	T	0.1277	0.0279	4.97794e-06	0.000135946	0.000271066	0.616003	20.9495
Eotaxin	Glaucoma	rs5746492	G	A	-0.0954	0.0207	3.95904e-06	0.00021408	0.00021336	0.315681	21.2401
Eotaxin	Glaucoma	rs5754733	A	C	-0.1042	0.0214	1.06299e-06	0.000157295	0.000195142	0.420211	23.7087
Eotaxin	Glaucoma	rs59808887	T	C	-0.1673	0.0358	2.91099e-06	-0.000150285	0.000310119	0.627957	21.8387
Eotaxin	Glaucoma	rs75426604	A	C	-0.1366	0.0291	2.52802e-06	-7.75604e-05	0.000242168	0.748761	22.0351
Eotaxin	Glaucoma	rs79722574	T	C	-0.1113	0.0228	1.06101e-06	-0.000122331	0.000224161	0.585253	23.8298
Eotaxin	Glaucoma	rs80341932	G	A	-0.1016	0.0205	6.68898e-07	0.000175712	0.000180477	0.330257	24.5629
Eotaxin	Glaucoma	rs9317045	C	A	-0.1182	0.0237	5.82197e-07	-1.47798e-05	0.000223689	0.94732	24.8736
CTACK	Cataract	rs116303454	A	G	0.383	0.0816	3.27198e-06	0.000421566	0.000744635	0.5713	22.0301
CTACK	Cataract	rs145902143	G	A	0.2838	0.0581	1.02799e-06	-0.000352667	0.00050861	0.488063	23.8601
CTACK	Cataract	rs2070074	G	A	-0.4467	0.0374	1.78484e-32	-0.00053442	0.000366692	0.145004	142.656
CTACK	Cataract	rs2731674	G	T	0.1333	0.0267	5.63495e-07	-4.98626e-05	0.000247406	0.840275	24.9251
CTACK	Cataract	rs3766110	C	A	0.1287	0.0278	3.85496e-06	0.000240874	0.000254644	0.344187	21.4322
CTACK	Cataract	rs55764737	C	T	-0.5313	0.0972	4.61796e-08	0.000545676	0.000579186	0.34612	29.8777
CTACK	Cataract	rs57338032	G	A	-0.1583	0.0317	6.22802e-07	6.81253e-05	0.000291967	0.815504	24.9369
CTACK	Cataract	rs7333764	T	C	0.2773	0.0593	2.85397e-06	-0.000893345	0.000783452	0.254175	21.8671
CTACK	Cataract	rs76395525	A	G	0.5277	0.1083	9.54905e-07	-0.000592318	0.000953463	0.53445	23.742
bNGF	Cataract	rs28637706	T	G	-0.1589	0.0263	1.42298e-09	0.000153346	0.000221355	0.48846	36.5037
bNGF	Cataract	rs67476890	T	C	0.1769	0.0379	3.12702e-06	-0.000614589	0.000330447	0.0629043	21.786
bNGF	Cataract	rs71641308	T	C	0.2043	0.0432	2.30102e-06	3.08789e-05	0.000406259	0.939413	22.365
bNGF	Cataract	rs72780728	A	G	0.1883	0.0403	2.99302e-06	6.12649e-05	0.000370819	0.868775	21.8319
bNGF	Cataract	rs73472576	C	T	0.1181	0.0252	2.689e-06	-0.000152931	0.000223164	0.493165	21.9634
bNGF	Cataract	rs7970581	G	T	-0.138	0.0282	9.27107e-07	1.29042e-05	0.000252286	0.959207	23.9475
bNGF	Cataract	rs9436119	A	G	-0.1121	0.0246	3.90598e-06	-0.000157381	0.00021981	0.473999	20.7654
VEGF	Cataract	rs10153304	A	G	0.1547	0.0325	1.94299e-06	-7.61038e-05	0.000344138	0.824981	22.6576
VEGF	Cataract	rs10934631	C	T	0.1151	0.0245	2.46899e-06	-0.000146574	0.000269141	0.586032	22.0708
VEGF	Cataract	rs10967186	C	T	-0.0898	0.017	1.232e-07	0.000102164	0.000215437	0.635344	27.9033
VEGF	Cataract	rs13209117	A	G	0.1302	0.0201	5.28202e-11	0.000429208	0.000243009	0.0773588	41.9595
VEGF	Cataract	rs143479231	A	G	-0.2598	0.0491	1.895e-07	4.77366e-05	0.000824234	0.953815	27.9972
VEGF	Cataract	rs4082730	A	G	0.2522	0.0534	2.63797e-06	-0.000135468	0.000587631	0.817679	22.3053
VEGF	Cataract	rs6921438	A	G	-0.49	0.0175	2.0893e-171	-0.000299644	0.000216236	0.16583	784
VEGF	Cataract	rs73418461	A	G	-0.2492	0.0521	1.67498e-06	-0.000154065	0.000477411	0.746915	22.8781
VEGF	Cataract	rs8045833	A	G	0.108	0.0211	2.828e-07	-0.000167456	0.000243156	0.491029	26.1989
VEGF	Cataract	rs9472183	G	A	0.1282	0.017	5.18561e-14	0.000165628	0.000224983	0.461621	56.8693
MMIF	Cataract	rs113218956	A	G	-0.8948	0.1879	2.26199e-06	0.00202733	0.00175383	0.247706	22.6777
MMIF	Cataract	rs118055855	C	T	-0.6907	0.15	4.12601e-06	-3.05948e-05	0.00087952	0.972251	21.203
MMIF	Cataract	rs12594190	G	A	-0.1355	0.0267	3.70203e-07	0.000108038	0.000257991	0.675386	25.7547
MMIF	Cataract	rs13142904	T	C	-0.223	0.0425	2.556e-07	-0.000527352	0.000430691	0.22079	27.5316
MMIF	Cataract	rs141009259	C	T	0.6178	0.1322	2.47201e-06	0.00108334	0.0010211	0.288711	21.839
MMIF	Cataract	rs78098071	C	T	0.4867	0.0918	1.77902e-07	0.00112342	0.000992567	0.257707	28.1085
TRAIL	Cataract	rs11618126	G	A	-0.8908	0.1914	1.45999e-06	0.000300909	0.000869748	0.729363	21.6609
TRAIL	Cataract	rs11657269	G	A	-0.1188	0.026	4.78101e-06	0.000231338	0.000296094	0.434626	20.8779
TRAIL	Cataract	rs11699445	G	T	-0.0746	0.0161	3.26798e-06	9.38759e-05	0.000220478	0.670267	21.4697
TRAIL	Cataract	rs13185784	A	G	0.0846	0.0183	3.89798e-06	0.000256933	0.000245307	0.29492	21.3717
TRAIL	Cataract	rs13278062	T	G	0.0801	0.0157	3.57001e-07	-0.000509812	0.000215402	0.0179432	26.0295
TRAIL	Cataract	rs138987090	G	A	0.7497	0.0752	4.50194e-23	-0.000924208	0.00132596	0.485795	99.3892
TRAIL	Cataract	rs146783010	G	A	0.6016	0.135	4.83203e-06	0.00074355	0.000858098	0.386211	19.8586
TRAIL	Cataract	rs148051545	T	C	-0.3921	0.0848	3.85798e-06	0.00104619	0.00068828	0.12851	21.3797
TRAIL	Cataract	rs193112415	C	T	1.0421	0.0623	2.14585e-62	1.95853e-05	0.000788283	0.980178	279.797
TRAIL	Cataract	rs57396456	C	T	0.5626	0.0518	1.25199e-27	-0.000564718	0.000618758	0.36142	117.961
TRAIL	Cataract	rs62093514	T	C	1.0618	0.0552	6.85962e-82	0.000737889	0.000669627	0.270488	370.005
TRAIL	Cataract	rs73039026	C	A	0.2999	0.0635	2.024e-06	0.000947264	0.00102352	0.354709	22.3052
TRAIL	Cataract	rs747324	C	T	0.0855	0.0178	1.60702e-06	-0.000111387	0.000231589	0.630538	23.0724
TRAIL	Cataract	rs74778900	T	C	0.5906	0.0532	2.58583e-28	-0.00104266	0.000891923	0.242405	123.243
TRAIL	Cataract	rs75928541	A	G	0.275	0.0593	4.24004e-06	-0.000171115	0.000770023	0.824143	21.5058
TRAIL	Cataract	rs79287178	A	G	-0.4317	0.0421	9.11801e-25	0.000699382	0.000650926	0.282625	105.148
TNF-b	Cataract	rs10925040	T	C	0.1755	0.0373	2.666e-06	-4.46075e-05	0.000223536	0.841829	22.1379
TNF-b	Cataract	rs753274	T	C	-0.1736	0.0371	2.773e-06	-0.000303779	0.000216603	0.160777	21.8953
TNF-b	Cataract	rs7629875	G	A	-0.3766	0.0774	1.373e-06	0.000293592	0.000493901	0.552222	23.6744
TNF-b	Cataract	rs78296352	T	G	1.2215	0.1366	4.75773e-21	0.000698851	0.000556603	0.209275	79.9623
TNF-a	Cataract	rs10834997	A	G	-0.1247	0.0258	1.32902e-06	2.51998e-05	0.000233613	0.914099	23.3611
TNF-a	Cataract	rs111332265	G	A	0.3766	0.0754	6.62995e-07	0.000182543	0.000472184	0.699058	24.947
TNF-a	Cataract	rs115669577	A	G	0.9889	0.1995	8.284e-07	0.000842175	0.00114307	0.461267	24.5708
TNF-a	Cataract	rs79105320	A	G	0.5605	0.1179	3.59203e-06	0.000604177	0.000832954	0.468243	22.6008
TNF-a	Cataract	rs8121916	A	C	0.1306	0.0278	2.72301e-06	-1.2175e-05	0.000249323	0.961053	22.0697
SDF1a	Cataract	rs12407262	A	G	0.1179	0.0266	3.98804e-06	-0.000450676	0.000310391	0.146514	19.6456
SDF1a	Cataract	rs13400104	G	A	0.0647	0.0189	4.52595e-06	0.00021024	0.000299517	0.482723	11.7188
SDF1a	Cataract	rs139840550	A	G	0.1834	0.0549	3.788e-06	0.00058326	0.000590456	0.323245	11.1597
SDF1a	Cataract	rs149893336	G	A	0.5034	0.1081	4.52397e-06	0.000567207	0.000813004	0.485386	21.6858
SDF1a	Cataract	rs4581824	G	T	0.0701	0.0173	3.05e-06	2.25172e-05	0.000225427	0.920434	16.4189
SDF1a	Cataract	rs482700	A	G	-0.0893	0.0203	1.56899e-06	-0.000229876	0.000245653	0.34939	19.3513
SDF1a	Cataract	rs67689854	A	C	-0.0681	0.0195	3.07199e-06	0.00019367	0.000321873	0.547378	12.1962
SDF1a	Cataract	rs9267091	A	G	0.0781	0.0203	3.63396e-06	0.000438338	0.000249401	0.0788225	14.8016
SCGFb	Cataract	rs112346514	T	C	-0.3314	0.0711	2.37301e-06	-0.00030783	0.00063628	0.628531	21.7253
SCGFb	Cataract	rs116924815	T	C	0.6079	0.0738	1.74381e-16	0.000239461	0.000647797	0.711641	67.8503
SCGFb	Cataract	rs117716477	A	C	0.8384	0.0841	1.34215e-23	0.00138109	0.000925768	0.135743	99.3826
SCGFb	Cataract	rs12480722	C	T	-0.1624	0.0355	4.72204e-06	-1.54728e-05	0.000338703	0.963563	20.9274
SCGFb	Cataract	rs139413256	A	G	-0.5377	0.1084	7.04304e-07	-0.00041966	0.000562501	0.455632	24.6049
SCGFb	Cataract	rs143829871	C	T	0.1902	0.04	1.89701e-06	-6.26073e-05	0.000442016	0.887364	22.61
SCGFb	Cataract	rs151194174	A	G	0.4635	0.0942	1.12899e-06	-0.001118	0.000757625	0.140035	24.2102
SCGFb	Cataract	rs17876031	G	A	0.1514	0.0255	2.24999e-09	0.000238416	0.000230957	0.301935	35.251
SCGFb	Cataract	rs264162	G	A	-0.1097	0.0234	2.68497e-06	-0.000154336	0.000217948	0.478863	21.9777
SCGFb	Cataract	rs34911860	A	G	-0.3675	0.0789	3.23698e-06	0.000799811	0.00109919	0.466837	21.6951
SCGFb	Cataract	rs4656185	A	G	0.205	0.0256	1.16011e-15	0.000129201	0.000229459	0.573389	64.1251
SCGFb	Cataract	rs4737732	G	A	0.1147	0.0252	4.67595e-06	-0.000335931	0.000257089	0.191326	20.7169
SCGFb	Cataract	rs7762066	C	T	-0.1389	0.0299	3.49502e-06	-9.32119e-05	0.000233733	0.690044	21.5805
SCGFb	Cataract	rs78217154	C	T	-0.3997	0.0864	3.77303e-06	-7.85914e-05	0.000752641	0.916835	21.4013
SCF	Cataract	rs113127926	A	C	0.1982	0.042	2.27002e-06	-0.000480232	0.000428841	0.262784	22.2694
SCF	Cataract	rs13412535	A	G	-0.1067	0.0213	6.03893e-07	-0.000421441	0.000255121	0.0985508	25.094
SCF	Cataract	rs1557570	T	G	0.1186	0.017	2.73905e-12	0.0001837	0.000229165	0.422782	48.6711
SCF	Cataract	rs1568119	T	C	-0.5906	0.1129	1.24e-07	-0.000331735	0.00115549	0.774041	27.3652
SCF	Cataract	rs1942355	T	C	-0.0716	0.0157	4.69602e-06	-2.82598e-05	0.00021655	0.896171	20.7982
SCF	Cataract	rs4841899	C	T	0.1004	0.0178	1.77799e-08	0.00012871	0.000230462	0.576513	31.8147
SCF	Cataract	rs78666213	G	T	0.2744	0.0576	2.59298e-06	-0.000392153	0.000608269	0.51912	22.6946
SCF	Cataract	rs80271436	A	G	-0.237	0.0485	9.95291e-07	-0.000287174	0.000498567	0.564616	23.8788
IL-16	Cataract	rs117217798	T	C	-0.2036	0.0444	4.15298e-06	0.000841569	0.000433493	0.0522144	21.0276
IL-16	Cataract	rs117916513	A	G	-0.502	0.0986	3.78504e-07	-0.000417803	0.000965941	0.665353	25.9211
IL-16	Cataract	rs1255143	T	C	0.1306	0.0242	7.09594e-08	0.000249377	0.000217046	0.250573	29.1243
IL-16	Cataract	rs12765671	A	G	-0.6023	0.1318	4.83805e-06	-0.000732783	0.000671343	0.275046	20.8831
IL-16	Cataract	rs144691581	A	G	0.4882	0.0967	4.20001e-07	-0.000238329	0.000902949	0.791823	25.4884
IL-16	Cataract	rs1801020	G	A	-0.1733	0.0272	4.53002e-10	-5.41633e-05	0.000248312	0.827331	40.5938
IL-16	Cataract	rs4253283	C	T	-0.146	0.0262	1.74598e-08	0.000154344	0.000231368	0.504712	31.053
IL-16	Cataract	rs4513633	A	C	-0.2239	0.0453	7.44201e-07	-0.000152826	0.000319277	0.632179	24.4293
IL-16	Cataract	rs4778636	A	G	-0.7272	0.0633	1.1079e-30	-0.000666341	0.000368922	0.0708908	131.978
RANTES	Cataract	rs112072646	A	G	0.4286	0.0862	6.48396e-07	-0.000911568	0.000655442	0.164297	24.7224
RANTES	Cataract	rs147509526	T	C	-0.358	0.0717	6.92899e-07	9.14605e-05	0.00089255	0.918383	24.9303
RANTES	Cataract	rs4940620	G	A	0.2494	0.054	3.53704e-06	0.000458681	0.000454	0.312348	21.3307
RANTES	Cataract	rs62438851	G	A	0.1957	0.0414	2.32798e-06	-3.62393e-05	0.000314762	0.90834	22.345
RANTES	Cataract	rs7000423	T	C	-0.1318	0.0253	1.82301e-07	0.000429102	0.000230806	0.0630072	27.1387
RANTES	Cataract	rs72793342	A	G	-0.1487	0.0308	1.48201e-06	0.000123001	0.000270157	0.648897	23.3088
RANTES	Cataract	rs74472919	T	C	0.3313	0.0605	3.96899e-08	0.000997583	0.000615144	0.104867	29.9869
RANTES	Cataract	rs75613039	T	C	0.37	0.081	4.81005e-06	0.000181366	0.000624329	0.771434	20.8657
RANTES	Cataract	rs818452	T	C	0.2381	0.0505	2.362e-06	-0.000168193	0.000414018	0.684562	22.2298
PDGFbb	Cataract	rs11247305	G	C	0.1692	0.0364	1.895e-06	-1.41309e-05	0.000587262	0.980803	21.6072
PDGFbb	Cataract	rs116445074	T	G	0.2931	0.0587	3.111e-07	-0.000882166	0.000897001	0.325381	24.9319
PDGFbb	Cataract	rs11766649	G	A	-0.0908	0.0196	3.53102e-06	-8.71565e-05	0.000245436	0.722509	21.4615
PDGFbb	Cataract	rs11916118	G	A	-0.0889	0.0194	4.93197e-06	-0.000102434	0.000337664	0.761616	20.9991
PDGFbb	Cataract	rs12289510	G	A	0.078	0.0158	7.69396e-07	0.000114411	0.000215839	0.596061	24.3711
PDGFbb	Cataract	rs13412535	A	G	0.3352	0.0214	2.46093e-55	-0.000421441	0.000255121	0.0985508	245.347
PDGFbb	Cataract	rs2324229	C	T	-0.0894	0.0161	3.48401e-08	0.000374252	0.000222984	0.0932739	30.8335
PDGFbb	Cataract	rs35859699	A	G	-0.3952	0.0842	2.066e-06	-7.16819e-06	0.000718362	0.992038	22.0298
PDGFbb	Cataract	rs4965869	T	C	0.184	0.0181	5.66239e-24	0.000126529	0.000243089	0.602712	103.342
PDGFbb	Cataract	rs72777070	G	T	0.1069	0.02	8.98401e-08	-8.58044e-05	0.000278689	0.758171	28.569
PDGFbb	Cataract	rs73162807	A	C	-0.2391	0.0499	1.735e-06	0.000890427	0.000741973	0.230109	22.9593
PDGFbb	Cataract	rs9936075	G	A	0.0782	0.0164	1.76202e-06	7.75426e-05	0.000227706	0.733453	22.7366
PDGFbb	Cataract	rs9941733	G	A	-0.1161	0.0228	3.30598e-07	0.000217361	0.000287329	0.449358	25.9295
MIP1b	Cataract	rs11130043	A	G	-0.0731	0.0157	3.21603e-06	-2.84797e-05	0.000218311	0.896207	21.6788
MIP1b	Cataract	rs113010081	C	T	0.5954	0.0236	3.84592e-140	5.41401e-05	0.0003397	0.873372	636.493
MIP1b	Cataract	rs113877493	T	C	-0.6124	0.0218	1.62181e-173	-0.00012694	0.000400055	0.751012	789.146
MIP1b	Cataract	rs116237296	A	G	0.5437	0.1115	7.23203e-07	-0.00106905	0.00103001	0.299316	23.7777
MIP1b	Cataract	rs117453826	G	A	0.5774	0.0593	5.06524e-22	0.000990222	0.000844085	0.240744	94.8078
MIP1b	Cataract	rs141102180	T	G	0.3225	0.0393	1.07895e-16	0.000412433	0.000842775	0.624576	67.3402
MIP1b	Cataract	rs17138331	G	A	0.1391	0.0295	2.26001e-06	0.000431824	0.000332623	0.194206	22.2336
MIP1b	Cataract	rs17641689	G	A	0.2448	0.0293	1.28292e-16	8.11447e-05	0.000382229	0.831878	69.8052
MIP1b	Cataract	rs2079664	G	A	-0.0995	0.0176	1.50699e-08	-7.07706e-05	0.000237331	0.765556	31.961
MIP1b	Cataract	rs281749	C	T	-0.0799	0.0171	3.17402e-06	-6.07081e-05	0.000231654	0.793272	21.8324
MIP1b	Cataract	rs34437725	C	T	0.2633	0.0483	7.67397e-08	0.000161683	0.000635043	0.799031	29.7172
MIP1b	Cataract	rs72791296	T	C	0.2369	0.0466	3.78303e-07	0.000605564	0.000525375	0.249062	25.8439
MIP1b	Cataract	rs72799710	T	C	-0.1014	0.0218	3.20501e-06	0.000214756	0.000278992	0.441446	21.6353
MIP1b	Cataract	rs74810984	C	T	-0.2206	0.0474	1.95898e-06	-0.0012945	0.000789727	0.101178	21.6598
MIP1b	Cataract	rs76582507	A	G	0.3175	0.0677	3.26002e-06	0.00147871	0.000844892	0.0800885	21.9943
MIP1b	Cataract	rs76583883	T	G	-0.2317	0.0511	4.98999e-06	5.42643e-05	0.000541556	0.920185	20.5594
MIP1b	Cataract	rs76776296	G	A	-0.2997	0.0598	5.54702e-07	-0.000602335	0.000558152	0.280517	25.1172
MIP1a	Cataract	rs10835056	G	T	-0.1194	0.0254	2.60399e-06	0.000108151	0.000246951	0.661426	22.0974
MIP1a	Cataract	rs12690897	A	G	0.1248	0.0262	2.10698e-06	0.000400473	0.000247816	0.106093	22.6896
MIP1a	Cataract	rs34771762	G	A	-0.249	0.0523	2.133e-06	0.000196657	0.000427232	0.645298	22.6671
MIP1a	Cataract	rs57786342	A	G	0.1314	0.0285	4.05499e-06	6.23424e-05	0.000268188	0.816182	21.257
MIP1a	Cataract	rs60198979	A	G	-0.2146	0.0458	2.61499e-06	-9.95855e-05	0.000393851	0.800384	21.9547
MIP1a	Cataract	rs6900267	A	C	-0.2429	0.0519	2.88503e-06	-0.000452465	0.000501775	0.367202	21.9038
MIP1a	Cataract	rs7232268	G	A	-0.2821	0.0599	2.553e-06	-0.000487446	0.000587515	0.406724	22.1795
MIG	Cataract	rs111607343	A	G	-0.521	0.1119	2.83198e-06	0.000792296	0.000620638	0.20175	21.6778
MIG	Cataract	rs11177248	A	G	0.3073	0.067	4.45102e-06	0.000192325	0.000436173	0.659257	21.0366
MIG	Cataract	rs112337562	G	T	0.37	0.0796	2.97797e-06	-0.000281369	0.00105133	0.788984	21.6061
MIG	Cataract	rs117831247	T	C	-0.8334	0.1754	2.15899e-06	0.000752431	0.00101502	0.458512	22.576
MIG	Cataract	rs139010077	T	C	0.4322	0.095	3.54503e-06	0.00141616	0.000931755	0.128541	20.6977
MIG	Cataract	rs1796086	C	T	0.2096	0.0403	2.229e-07	-0.000366107	0.000386622	0.343671	27.0503
MIG	Cataract	rs41272086	A	G	-0.2226	0.0415	7.42592e-08	6.03185e-05	0.000349452	0.862959	28.7709
MIG	Cataract	rs5752128	C	T	0.1685	0.0369	4.343e-06	0.000120297	0.000370174	0.7452	20.852
MIG	Cataract	rs62562991	A	G	0.6236	0.126	8.39595e-07	0.00117627	0.000788828	0.13592	24.4946
MIG	Cataract	rs6679677	A	C	0.162	0.0329	8.86196e-07	0.000123712	0.000354218	0.726899	24.2459
MIG	Cataract	rs77086208	T	C	0.3226	0.0698	3.83098e-06	0.00100695	0.000827698	0.22377	21.3608
MIG	Cataract	rs816960	T	C	-0.1224	0.0244	5.00795e-07	-9.43866e-05	0.000261831	0.718482	25.1642
MCSF	Cataract	rs116274860	G	T	-0.819	0.1741	2.74e-06	0.000725173	0.000846096	0.391401	22.1294
MCSF	Cataract	rs117867915	C	T	-0.5272	0.1098	1.61399e-06	-0.000536227	0.00109968	0.625819	23.054
MCSF	Cataract	rs12962919	T	C	0.3052	0.0662	4.64997e-06	0.000330228	0.000356852	0.354763	21.2546
MCSF	Cataract	rs145778765	T	C	-0.7993	0.1689	2.20298e-06	0.000105596	0.000745048	0.887293	22.3955
MCSF	Cataract	rs56367447	T	C	-0.4967	0.0883	1.721e-08	-0.000328165	0.000557966	0.556434	31.6422
MCSF	Cataract	rs62294910	A	G	0.3431	0.0691	6.81993e-07	0.000826718	0.000470518	0.0789114	24.6539
MCSF	Cataract	rs78296352	T	G	0.527	0.1112	1.04701e-06	0.000698851	0.000556603	0.209275	22.4601
MCSF	Cataract	rs9387100	C	T	0.1352	0.0292	4.07296e-06	-0.000214536	0.000227398	0.345457	21.4382
MCP3	Cataract	rs10892381	T	C	0.2412	0.0476	3.55803e-07	0.000348279	0.000238605	0.144388	25.6768
MCP3	Cataract	rs62492260	T	G	-0.2788	0.058	1.53501e-06	0.000645482	0.000321537	0.0446982	23.1063
MCP3	Cataract	rs73669117	G	A	0.6238	0.131	2.561e-06	-0.000681883	0.000899177	0.448247	22.675
MCP1	Cataract	rs10744620	C	T	-0.0788	0.0161	9.91197e-07	-9.23601e-05	0.000222951	0.678683	23.9552
MCP1	Cataract	rs111995966	G	T	-0.1452	0.031	2.52703e-06	9.41006e-05	0.000794058	0.905667	21.9386
MCP1	Cataract	rs112313229	A	G	-0.1646	0.0313	1.431e-07	0.000955678	0.000522187	0.0672295	27.6548
MCP1	Cataract	rs12073356	A	G	-0.1426	0.0311	4.16505e-06	-0.000534958	0.000447892	0.232326	21.0241
MCP1	Cataract	rs12075	A	G	0.2185	0.0155	1.43516e-44	-2.03457e-06	0.000217776	0.992546	198.719
MCP1	Cataract	rs12493471	C	T	-0.1163	0.0162	6.80769e-13	7.61848e-06	0.000228554	0.973409	51.5382
MCP1	Cataract	rs146522229	T	C	-0.5976	0.1177	3.56098e-07	0.000588012	0.000990584	0.55278	25.7791
MCP1	Cataract	rs2228467	C	T	0.2637	0.0291	9.19179e-20	-0.000585704	0.000449	0.192077	82.1172
MCP1	Cataract	rs2712431	A	C	-0.0787	0.0172	4.75499e-06	-0.000139027	0.000230924	0.547144	20.9359
MCP1	Cataract	rs56212190	T	C	0.181	0.0373	9.84691e-07	0.000190789	0.000527276	0.717472	23.5472
MCP1	Cataract	rs7197349	G	A	-0.0968	0.0206	2.62198e-06	-0.000232098	0.000325234	0.475455	22.0809
MCP1	Cataract	rs9317045	C	A	-0.1134	0.0236	1.51702e-06	-0.000257091	0.000293785	0.38152	23.0888
IL-12p70	Cataract	rs13209117	A	G	0.1002	0.0186	5.56698e-08	0.000429208	0.000243009	0.0773588	29.0208
IL-12p70	Cataract	rs17229494	G	A	0.1172	0.0257	4.93094e-06	0.000752327	0.000387491	0.0521939	20.7964
IL-12p70	Cataract	rs282258	C	T	-0.073	0.0156	3.209e-06	-0.000355386	0.000218087	0.103195	21.8976
IL-12p70	Cataract	rs41282644	A	G	0.1473	0.0304	1.04501e-06	-0.00049644	0.000519955	0.339692	23.4779
IL-12p70	Cataract	rs4349809	G	T	-0.3777	0.0159	2.55859e-124	-0.000321558	0.000216408	0.137309	564.287
IL-12p70	Cataract	rs71361173	G	T	-0.111	0.0239	3.05999e-06	-0.000350982	0.000311017	0.259111	21.57
IL-12p70	Cataract	rs782107	A	G	0.075	0.0156	1.60199e-06	-9.9704e-05	0.000216678	0.64541	23.1139
IL-12p70	Cataract	rs79121401	C	T	-0.5548	0.1206	4.24199e-06	0.000450757	0.000884728	0.610412	21.1631
IL-12p70	Cataract	rs9472183	G	A	0.1019	0.0157	8.61192e-11	0.000165628	0.000224983	0.461621	42.1259
IP-10	Cataract	rs10809307	C	T	-0.1305	0.0282	3.64401e-06	0.000137453	0.000233677	0.556386	21.4152
IP-10	Cataract	rs113831257	A	G	0.3592	0.0644	2.53303e-08	0.000453407	0.000551269	0.410805	31.1101
IP-10	Cataract	rs11626201	A	C	0.1162	0.0245	1.92699e-06	-0.000359803	0.000220515	0.102755	22.4947
IP-10	Cataract	rs143799975	G	A	0.7984	0.1637	1.00201e-06	0.00208061	0.000989719	0.0355345	23.7872
IP-10	Cataract	rs34383175	T	C	-0.3153	0.0657	1.51001e-06	0.000226676	0.00057648	0.694167	23.0312
IP-10	Cataract	rs75970138	A	G	-0.485	0.104	1.52901e-06	0.000738645	0.00120178	0.538801	21.7479
IP-10	Cataract	rs7645625	G	T	0.1086	0.0237	4.40697e-06	1.73282e-05	0.000218188	0.936699	20.9973
IP-10	Cataract	rs79848609	C	A	-0.2603	0.0537	8.75205e-07	-0.000358805	0.000519862	0.490073	23.4963
IP-10	Cataract	rs8112909	A	G	-0.1426	0.0299	1.94102e-06	-9.99321e-05	0.000268279	0.709525	22.7456
IP-10	Cataract	rs9450351	C	T	0.2768	0.0489	1.47798e-08	0.000558709	0.000442051	0.206266	32.0416
IL-18	Cataract	rs115267715	T	C	0.4508	0.08	1.72302e-08	0.00251159	0.00117228	0.0321551	31.7532
IL-18	Cataract	rs116383510	C	A	0.5426	0.1056	2.99502e-07	-0.000451889	0.000949272	0.634048	26.4017
IL-18	Cataract	rs11700536	T	C	0.1156	0.025	4.20901e-06	-0.000436387	0.000219518	0.0468198	21.3814
IL-18	Cataract	rs117266781	T	C	0.6841	0.1468	3.15e-06	0.000461558	0.000980333	0.637771	21.7164
IL-18	Cataract	rs144841621	T	C	0.518	0.1141	3.81101e-06	-0.000826061	0.00167453	0.621795	20.6105
IL-18	Cataract	rs17229943	C	A	0.312	0.0463	1.61696e-11	-9.0472e-05	0.000487238	0.852693	45.4096
IL-18	Cataract	rs1852105	C	T	-0.3036	0.0661	4.31996e-06	-5.33411e-05	0.000468495	0.909352	21.096
IL-18	Cataract	rs1979967	T	C	0.1402	0.0286	9.45301e-07	-7.77791e-05	0.000256848	0.762026	24.0306
IL-18	Cataract	rs2729385	A	G	0.1231	0.0262	3.78504e-06	-0.000178883	0.000232259	0.441188	22.0757
IL-18	Cataract	rs385076	C	T	0.2432	0.0248	1.65882e-22	8.29022e-05	0.000226569	0.714439	96.1665
IL-18	Cataract	rs4482818	G	A	-0.1286	0.0244	1.45301e-07	9.65516e-05	0.000222771	0.664716	27.7781
IL-18	Cataract	rs658805	A	G	0.1226	0.0244	4.94197e-07	2.20668e-05	0.000228771	0.923157	25.2465
IL-18	Cataract	rs71478720	T	C	-0.2669	0.0276	3.70766e-22	-0.000136526	0.000246052	0.578985	93.5145
IL-18	Cataract	rs78623212	T	C	0.8705	0.1778	6.71104e-07	0.00124028	0.000694298	0.0740372	23.9703
IL-18	Cataract	rs78716465	A	G	0.3265	0.0682	1.63099e-06	0.000353632	0.000560167	0.527847	22.9191
IL-17	Cataract	rs117029961	A	G	0.4585	0.1015	4.93606e-06	-0.0010309	0.00112908	0.36122	20.4055
IL-17	Cataract	rs117556572	T	C	-0.5102	0.1099	3.27997e-06	0.000272759	0.000806521	0.735219	21.5519
IL-17	Cataract	rs1530455	C	T	-0.108	0.0173	4.87405e-10	9.02978e-05	0.000221616	0.683675	38.9722
IL-17	Cataract	rs17106604	T	C	0.1129	0.0225	6.37397e-07	-9.57804e-05	0.000342246	0.779586	25.1781
IL-17	Cataract	rs17282552	C	T	0.2001	0.0405	8.21297e-07	0.000845337	0.000605106	0.162413	24.4109
IL-17	Cataract	rs187475560	T	C	-0.2434	0.052	3.287e-06	0.00181511	0.00109056	0.0960373	21.9096
IL-17	Cataract	rs62191444	T	G	-0.1136	0.0247	4.21502e-06	0.000100293	0.000290061	0.72952	21.1526
IL-17	Cataract	rs78296352	T	G	0.3027	0.0646	4.26599e-06	0.000698851	0.000556603	0.209275	21.9563
IL-17	Cataract	rs78612928	C	T	-0.1037	0.0222	2.61903e-06	-0.000140552	0.000273884	0.607826	21.8198
IL-13	Cataract	rs117795020	A	G	-0.3522	0.0716	9.86211e-07	-0.00172588	0.000789997	0.0289141	24.1965
IL-13	Cataract	rs12623722	A	G	-0.1185	0.0258	4.19199e-06	-0.00031681	0.000236869	0.181063	21.0959
IL-13	Cataract	rs139083458	T	C	0.9902	0.2107	2.81002e-06	-0.00104482	0.000832298	0.209357	22.086
IL-13	Cataract	rs142167313	C	T	0.313	0.0617	3.97997e-07	-0.000845013	0.00111835	0.449894	25.7347
IL-13	Cataract	rs27949	T	C	-0.1168	0.0252	3.42799e-06	0.000236342	0.000231938	0.308208	21.4825
IL-13	Cataract	rs6799107	C	T	0.1459	0.0301	1.245e-06	0.000442136	0.000264769	0.0949424	23.4951
IL-13	Cataract	rs7073807	C	T	-0.1682	0.0356	2.374e-06	-5.34487e-05	0.00034295	0.876151	22.323
IL-13	Cataract	rs75995699	A	G	0.3319	0.0698	2.64198e-06	0.000666013	0.000696892	0.339229	22.6102
IL-13	Cataract	rs9472168	G	A	-0.4244	0.0248	1.08094e-65	-0.00035906	0.000218704	0.100641	292.851
IL-10	Cataract	rs10457128	A	G	-0.0865	0.0172	5.23697e-07	-0.000300556	0.000224132	0.179927	25.2915
IL-10	Cataract	rs10493718	A	C	-0.11	0.0222	7.15995e-07	0.00034712	0.000258342	0.179065	24.5516
IL-10	Cataract	rs11206302	T	C	-0.1189	0.0251	2.20201e-06	0.00010649	0.000402432	0.791305	22.4397
IL-10	Cataract	rs2086656	T	C	-0.0789	0.0171	3.78303e-06	-2.11965e-07	0.000236264	0.999284	21.2893
IL-10	Cataract	rs282258	C	T	-0.0992	0.0162	1.00099e-09	-0.000355386	0.000218087	0.103195	37.4967
IL-10	Cataract	rs3025021	C	T	-0.0947	0.0195	1.46201e-06	4.63827e-05	0.000234599	0.843272	23.5847
IL-10	Cataract	rs41282660	G	A	0.1194	0.0255	3.72297e-06	-4.91585e-05	0.000335763	0.883599	21.9244
IL-10	Cataract	rs4349809	G	T	-0.2853	0.0165	5.77165e-67	-0.000321558	0.000216408	0.137309	298.976
IL-10	Cataract	rs465757	A	G	0.084	0.0174	1.17301e-06	0.00021222	0.000233903	0.364251	23.3056
IL-10	Cataract	rs7088799	G	T	0.0852	0.0167	3.22597e-07	0.000467706	0.000218467	0.0322864	26.0283
IL-8	Cataract	rs11634944	C	T	0.1214	0.0252	1.29e-06	-2.29978e-06	0.000224359	0.991821	23.2079
IL-8	Cataract	rs12075	A	G	0.12	0.0236	3.88302e-07	-2.03457e-06	0.000217776	0.992546	25.8546
IL-8	Cataract	rs141926526	C	A	0.6149	0.1308	2.56998e-06	-6.48452e-05	0.000555986	0.907153	22.1001
IL-8	Cataract	rs2673604	A	C	-0.1266	0.0255	7.01698e-07	-0.0005525	0.000239605	0.0211179	24.6483
IL-6	Cataract	rs1333040	T	C	0.0738	0.0158	3.16804e-06	0.000433357	0.00021816	0.0469872	21.8172
IL-6	Cataract	rs13412535	A	G	-0.1164	0.0215	7.34294e-08	-0.000421441	0.000255121	0.0985508	29.3109
IL-6	Cataract	rs73273528	T	C	0.2672	0.0553	9.58098e-07	-5.26962e-05	0.000605713	0.930673	23.3465
IL-6	Cataract	rs76856708	C	T	-0.3289	0.07	2.61198e-06	-0.00103456	0.000568857	0.0689636	22.0766
IL-1ra	Cataract	rs1054402	C	T	-0.1311	0.027	1.13201e-06	-0.000205012	0.000250181	0.412527	23.5764
IL-1ra	Cataract	rs11627423	C	A	-0.1171	0.0247	2.115e-06	-7.93774e-05	0.00021974	0.717925	22.476
IL-1ra	Cataract	rs12121840	T	C	0.2692	0.0571	2.434e-06	0.000690125	0.000448144	0.123571	22.2268
IL-1ra	Cataract	rs2809154	T	C	-0.1786	0.0388	3.73999e-06	-0.000256084	0.000277449	0.356012	21.1885
IL-1ra	Cataract	rs61335305	A	C	0.4453	0.0908	1e-06	0.000433819	0.000811505	0.592938	24.051
IL-1ra	Cataract	rs9623661	T	C	-0.1966	0.0426	3.86002e-06	-0.000358773	0.000378335	0.342979	21.2984
IL-1b	Cataract	rs143319329	T	C	0.2801	0.0715	1.996e-06	-0.000647883	0.000688836	0.346937	15.3467
IL-1b	Cataract	rs1942793	T	G	0.0717	0.0187	4.976e-06	-9.99796e-05	0.000217415	0.64562	14.7013
IL-1b	Cataract	rs61335305	A	C	0.2966	0.0724	1.89601e-06	0.000433819	0.000811505	0.592938	16.7828
IL-1b	Cataract	rs62015704	G	A	-0.1082	0.0283	2.08699e-06	-8.16258e-05	0.000327639	0.803258	14.6178
HGF	Cataract	rs11060254	A	G	-0.08	0.0167	1.58402e-06	0.000294801	0.000225593	0.191288	22.9481
HGF	Cataract	rs150322232	G	A	-0.2104	0.0463	4.89001e-06	-4.62421e-05	0.000720733	0.948843	20.6504
HGF	Cataract	rs1698249	C	A	0.1698	0.0372	4.08799e-06	0.00035597	0.000379672	0.348465	20.8348
HGF	Cataract	rs2003620	T	C	0.2279	0.0489	2.831e-06	0.000330276	0.000470666	0.482854	21.7206
HGF	Cataract	rs3748034	T	G	0.1495	0.0234	1.81001e-10	0.000162524	0.000308219	0.597986	40.8179
HGF	Cataract	rs5745687	T	C	-0.3072	0.0406	2.75106e-14	-0.000712718	0.000436054	0.102161	57.252
HGF	Cataract	rs62481625	C	T	-0.1091	0.0225	1.17999e-06	6.87334e-05	0.000251836	0.784908	23.5117
IL-9	Cataract	rs41294750	T	C	0.3514	0.0748	2.36499e-06	2.41402e-05	0.00064153	0.969984	22.0699
IL-9	Cataract	rs61867538	T	C	0.3566	0.0774	3.92998e-06	1.3897e-05	0.000570303	0.980559	21.2266
IL-9	Cataract	rs7232268	G	A	-0.2759	0.0587	2.52499e-06	-0.000487446	0.000587515	0.406724	22.0916
IL-9	Cataract	rs7242404	A	G	-0.1228	0.0264	3.27303e-06	-0.000123496	0.000240188	0.607137	21.6366
IL-9	Cataract	rs76963786	T	C	-0.2865	0.0557	4.49604e-07	0.00023797	0.000370301	0.520458	26.4569
IL-7	Cataract	rs117509142	C	T	0.327	0.0688	1.99099e-06	0.000919386	0.000576924	0.111027	22.5901
IL-7	Cataract	rs141425475	C	T	0.4781	0.1016	2.53099e-06	-0.00071274	0.000677068	0.292486	22.1437
IL-7	Cataract	rs144701438	A	G	-0.4819	0.0989	9.75304e-07	0.00026247	0.000632691	0.678253	23.7422
IL-7	Cataract	rs17091524	C	T	-0.4924	0.1013	1.91399e-06	-0.000892344	0.00063639	0.160857	23.6275
IL-7	Cataract	rs28793375	T	C	0.1638	0.0361	4.46396e-06	-0.000126202	0.000323219	0.696202	20.588
IL-7	Cataract	rs4320361	T	G	-0.3245	0.0249	6.86752e-39	-0.000351997	0.000217933	0.106276	169.836
IL-7	Cataract	rs62006410	T	C	-0.1557	0.0303	3.38704e-07	6.81668e-05	0.000271465	0.801731	26.4054
IL-7	Cataract	rs75904417	C	A	0.1698	0.0349	1.16201e-06	0.000169988	0.000347143	0.624363	23.6714
IL-7	Cataract	rs77981494	C	T	0.5178	0.1064	1.06699e-06	0.00046283	0.000766033	0.545716	23.6832
IL-5	Cataract	rs11680908	G	A	-0.2634	0.0554	2.03002e-06	0.000121969	0.000440402	0.781819	22.6054
IL-5	Cataract	rs6737109	C	T	-0.116	0.0247	2.399e-06	-0.000470007	0.00021811	0.0311702	22.0558
IL-5	Cataract	rs72831687	A	G	-0.5239	0.1109	1.69099e-06	0.000374715	0.00122845	0.760344	22.3169
IL-5	Cataract	rs73040130	C	T	-0.2638	0.0529	6.00399e-07	0.000510874	0.000452964	0.259386	24.8678
IL-5	Cataract	rs7767396	G	A	-0.1515	0.0246	7.69006e-10	-0.000345976	0.000215544	0.108467	37.9276
IL-4	Cataract	rs10512267	C	T	0.0824	0.0161	2.93697e-07	0.000109911	0.000229396	0.631846	26.1941
IL-4	Cataract	rs116705532	G	T	0.4678	0.0978	1.75501e-06	-0.00114998	0.00085006	0.176113	22.8793
IL-4	Cataract	rs117146485	C	T	0.2924	0.0629	2.70901e-06	0.00115269	0.00107922	0.285487	21.6099
IL-4	Cataract	rs17713451	A	G	0.1274	0.0253	4.97004e-07	-0.000312045	0.000313472	0.319519	25.357
IL-4	Cataract	rs73023729	A	G	-0.1796	0.0366	9.03296e-07	-0.00194075	0.000848013	0.022104	24.0797
IL-4	Cataract	rs7613691	G	A	-0.1775	0.0384	4.048e-06	0.000147859	0.000443924	0.739079	21.3665
IL-4	Cataract	rs79597994	T	C	-0.5831	0.127	4.31698e-06	-6.43539e-05	0.000693746	0.926092	21.0804
IL-4	Cataract	rs9508291	C	T	0.1676	0.0359	3.03201e-06	-0.000146281	0.000433067	0.735529	21.7951
IL-4	Cataract	rs9941733	G	A	-0.114	0.0229	6.88098e-07	0.000217361	0.000287329	0.449358	24.7821
IL-2ra	Cataract	rs11241559	G	T	0.1264	0.0266	2.00198e-06	-0.000101354	0.0002538	0.689638	22.5804
IL-2ra	Cataract	rs117244812	A	G	-0.7064	0.1488	2.10199e-06	-0.000255171	0.00101052	0.800644	22.537
IL-2ra	Cataract	rs12722497	A	C	0.6279	0.0485	1.57217e-38	7.20551e-05	0.000384651	0.851405	167.609
IL-2ra	Cataract	rs185231391	C	T	-0.8503	0.1809	1.47001e-06	2.9509e-05	0.000980173	0.975983	22.0936
IL-2ra	Cataract	rs4733117	C	A	-0.1369	0.0292	2.627e-06	9.45624e-05	0.000308323	0.759072	21.9807
IL-2ra	Cataract	rs61705228	T	C	0.3303	0.0716	3.98804e-06	-0.000370096	0.000473109	0.43406	21.281
IL-2	Cataract	rs12051139	C	T	0.1131	0.0247	4.76201e-06	-2.53113e-05	0.000220248	0.908507	20.9668
IL-2	Cataract	rs13412535	A	G	0.1764	0.0332	1.181e-07	-0.000421441	0.000255121	0.0985508	28.2307
IL-2	Cataract	rs170117	T	C	-0.1617	0.0349	3.86696e-06	-0.000554122	0.000321655	0.0849396	21.4669
IL-2	Cataract	rs2807544	G	A	-0.1175	0.0253	3.41201e-06	-0.000174068	0.000219109	0.426942	21.5692
IL-2	Cataract	rs4634519	G	A	0.1261	0.0269	2.76898e-06	-4.77876e-05	0.000238411	0.841135	21.9748
IL-2	Cataract	rs61335305	A	C	0.4514	0.0918	7.31897e-07	0.000433819	0.000811505	0.592938	24.179
IL-2	Cataract	rs62124990	T	G	-0.6961	0.1495	3.21899e-06	-0.000567264	0.000688331	0.409875	21.6801
IL-2	Cataract	rs7615304	G	A	0.1172	0.0242	1.21001e-06	0.000191297	0.00022423	0.393588	23.4544
IL-2	Cataract	rs80336398	C	T	-0.4001	0.0858	2.81702e-06	0.000364317	0.000942033	0.698953	21.7452
IFNg	Cataract	rs10487554	A	G	-0.0895	0.0183	1.087e-06	0.000225021	0.000240311	0.34908	23.919
IFNg	Cataract	rs115729819	G	A	-0.2484	0.0515	1.38201e-06	-0.000525036	0.000897961	0.558751	23.2642
IFNg	Cataract	rs11843756	G	T	-0.184	0.0393	3.08901e-06	-0.000312545	0.000683976	0.647705	21.9205
IFNg	Cataract	rs12420286	C	T	-0.2376	0.0501	2.083e-06	-9.18232e-05	0.000531068	0.862728	22.4914
IFNg	Cataract	rs1867282	T	C	0.0774	0.0166	3.15203e-06	5.44662e-07	0.000231596	0.998124	21.7403
IFNg	Cataract	rs2073438	A	G	0.0898	0.0188	1.67598e-06	0.000292787	0.000236384	0.215492	22.8159
IFNg	Cataract	rs74148555	T	C	-0.3732	0.0774	2.635e-06	-0.00013029	0.000630552	0.8363	23.2488
IFNg	Cataract	rs78296352	T	G	0.343	0.0652	1.38299e-07	0.000698851	0.000556603	0.209275	27.6753
GRPa	Cataract	rs1113500	T	G	0.1174	0.0244	1.57101e-06	0.00023735	0.000224044	0.289424	23.1503
GRPa	Cataract	rs118158560	A	G	0.2703	0.0594	3.42003e-06	0.000420969	0.000460135	0.360254	20.7071
GRPa	Cataract	rs12075	A	G	0.3751	0.0237	1.24394e-55	-2.03457e-06	0.000217776	0.992546	250.494
GRPa	Cataract	rs140734053	A	G	0.7257	0.1561	3.578e-06	0.000709589	0.000835321	0.395615	21.6127
GRPa	Cataract	rs185768063	G	A	-0.3998	0.076	1.456e-07	0.00111735	0.00115866	0.334872	27.6731
GRPa	Cataract	rs188345231	T	C	0.623	0.1323	4.342e-06	-0.000475282	0.000786758	0.545775	22.1746
GRPa	Cataract	rs2422841	A	G	-0.1657	0.0361	4.65597e-06	9.33152e-05	0.000348029	0.788604	21.0684
GRPa	Cataract	rs508977	G	T	0.3802	0.028	7.55788e-42	3.18896e-05	0.000252836	0.899631	184.378
GRPa	Cataract	rs62024303	G	A	0.3053	0.0666	4.40798e-06	-0.000595395	0.000527017	0.258585	21.0138
GRPa	Cataract	rs78653452	T	G	-0.7362	0.1558	1.20801e-06	0.000285005	0.000964245	0.767556	22.3284
GCSF	Cataract	rs115256310	G	A	0.6821	0.136	6.72605e-07	0.00116005	0.000851319	0.172994	25.1547
GCSF	Cataract	rs11903143	G	A	-0.087	0.0176	6.35199e-07	8.2647e-05	0.000240999	0.731648	24.435
GCSF	Cataract	rs147128865	T	C	0.27	0.0587	4.923e-06	-0.00116697	0.000898501	0.194013	21.1569
GCSF	Cataract	rs1817411	T	C	0.089	0.0191	3.09899e-06	-0.000207553	0.000244167	0.395302	21.7127
GCSF	Cataract	rs2671444	A	G	-0.0784	0.0166	2.48399e-06	-4.85532e-05	0.00022361	0.828104	22.3057
GCSF	Cataract	rs74148555	T	C	-0.3715	0.0755	1.55099e-06	-0.00013029	0.000630552	0.8363	24.2116
GCSF	Cataract	rs76287671	T	C	0.0938	0.0189	6.92102e-07	-0.000394551	0.00027422	0.150205	24.631
GCSF	Cataract	rs77318030	C	T	0.2045	0.0428	2.21101e-06	0.000128479	0.000479163	0.788597	22.8296
FGFBasic	Cataract	rs13412535	A	G	-0.1112	0.0225	7.34497e-07	-0.000421441	0.000255121	0.0985508	24.4256
FGFBasic	Cataract	rs145577605	A	G	0.2081	0.0428	9.63896e-07	-0.000879131	0.00140297	0.530909	23.6405
FGFBasic	Cataract	rs747334	G	A	-0.0751	0.0164	4.52804e-06	1.31365e-05	0.000215723	0.951443	20.9697
FGFBasic	Cataract	rs75168112	C	T	0.1001	0.0214	2.99902e-06	0.000418842	0.000324988	0.197471	21.8797
FGFBasic	Cataract	rs9907295	T	C	-0.1319	0.0269	7.94804e-07	0.000572874	0.000367258	0.118792	24.0428
Eotaxin	Cataract	rs112347425	T	C	0.158	0.0277	8.64709e-09	0.000156761	0.000364996	0.667569	32.5353
Eotaxin	Cataract	rs12075	A	G	0.1671	0.0156	1.33199e-26	-2.03457e-06	0.000217776	0.992546	114.737
Eotaxin	Cataract	rs1476670	C	A	0.1007	0.0217	3.51399e-06	0.000319721	0.000266271	0.229854	21.5347
Eotaxin	Cataract	rs2024050	G	A	-0.1728	0.0303	1.104e-08	-3.56824e-05	0.000353079	0.919502	32.5239
Eotaxin	Cataract	rs2210755	C	T	0.1104	0.0242	4.854e-06	0.000116175	0.000411675	0.777789	20.8117
Eotaxin	Cataract	rs2211994	C	T	-0.0885	0.0177	6.07897e-07	-8.39389e-05	0.00024425	0.731102	25
Eotaxin	Cataract	rs2228467	C	T	0.4163	0.0292	2.27091e-46	-0.000585704	0.000449	0.192077	203.258
Eotaxin	Cataract	rs2419841	C	T	0.1277	0.0279	4.97794e-06	0.000166666	0.000355745	0.639429	20.9495
Eotaxin	Cataract	rs5746492	G	A	-0.0954	0.0207	3.95904e-06	-0.000455403	0.000280127	0.104014	21.2401
Eotaxin	Cataract	rs5754733	A	C	-0.1042	0.0214	1.06299e-06	7.57757e-05	0.000256909	0.768031	23.7087
Eotaxin	Cataract	rs59808887	T	C	-0.1673	0.0358	2.91099e-06	0.000144602	0.000406248	0.721883	21.8387
Eotaxin	Cataract	rs75426604	A	C	-0.1366	0.0291	2.52802e-06	9.47726e-05	0.000318784	0.766244	22.0351
Eotaxin	Cataract	rs79722574	T	C	-0.1113	0.0228	1.06101e-06	-2.81277e-06	0.000294482	0.992379	23.8298
Eotaxin	Cataract	rs9317045	C	A	-0.1182	0.0237	5.82197e-07	-0.000257091	0.000293785	0.38152	24.8736
CTACK	Macular degeneration	rs2731674	G	T	0.1333	0.0267	5.63e-07	-0.00151556	0.00063725	0.017	24.9251
CTACK	Macular degeneration	rs3766110	C	A	0.1287	0.0278	3.85e-06	0.000272563	0.000657341	0.68	21.4322
CTACK	Macular degeneration	rs57338032	G	A	-0.1583	0.0317	6.23e-07	-0.000436069	0.000748633	0.56	24.9369
bNGF	Macular degeneration	rs28637706	T	G	-0.1589	0.0263	1.42e-09	-7.35e-05	0.000570062	0.9	36.5037
bNGF	Macular degeneration	rs67476890	T	C	0.1769	0.0379	3.13e-06	-0.000686877	0.000849287	0.42	21.786
bNGF	Macular degeneration	rs73472576	C	T	0.1181	0.0252	2.69e-06	0.000316348	0.000574515	0.58	21.9634
bNGF	Macular degeneration	rs7970581	G	T	-0.138	0.0282	9.27e-07	5.56e-05	0.000649083	0.93	23.9475
bNGF	Macular degeneration	rs9436119	A	G	-0.1121	0.0246	3.91e-06	-0.000124829	0.000564145	0.82	20.7654
VEGF	Macular degeneration	rs10153304	A	G	0.1547	0.0325	1.94e-06	-0.000625499	0.000888134	0.48	22.6576
VEGF	Macular degeneration	rs10934631	C	T	0.1151	0.0245	2.47e-06	-8.33e-05	0.000689716	0.9	22.0708
VEGF	Macular degeneration	rs10967186	C	T	-0.0898	0.017	1.23e-07	-0.000294821	0.000553879	0.59	27.9033
VEGF	Macular degeneration	rs13209117	A	G	0.1302	0.0201	5.28e-11	3.62e-05	0.000623809	0.95	41.9595
VEGF	Macular degeneration	rs6921438	A	G	-0.49	0.0175	2.09e-171	-0.000170526	0.000555826	0.760001	784
VEGF	Macular degeneration	rs8045833	A	G	0.108	0.0211	2.83e-07	-0.0011428	0.000623226	0.0669993	26.1989
VEGF	Macular degeneration	rs9472183	G	A	0.1282	0.017	5.19e-14	0.000306654	0.000579518	0.6	56.8693
MMIF	Macular degeneration	rs12594190	G	A	-0.1355	0.0267	3.7e-07	-0.000235167	0.000664425	0.719999	25.7547
TRAIL	Macular degeneration	rs11657269	G	A	-0.1188	0.026	4.78e-06	0.000613434	0.000760985	0.42	20.8779
TRAIL	Macular degeneration	rs11699445	G	T	-0.0746	0.0161	3.27e-06	-0.00036917	0.000566769	0.51	21.4697
TRAIL	Macular degeneration	rs13185784	A	G	0.0846	0.0183	3.9e-06	0.000463194	0.000631032	0.46	21.3717
TRAIL	Macular degeneration	rs747324	C	T	0.0855	0.0178	1.61e-06	0.000316227	0.000592316	0.59	23.0724
TNF-b	Macular degeneration	rs10925040	T	C	0.1755	0.0373	2.67e-06	-0.000674746	0.00057381	0.24	22.1379
TNF-b	Macular degeneration	rs753274	T	C	-0.1736	0.0371	2.77e-06	1.68e-05	0.000556983	0.98	21.8953
TNF-a	Macular degeneration	rs10834997	A	G	-0.1247	0.0258	1.33e-06	0.000192801	0.000599589	0.75	23.3611
TNF-a	Macular degeneration	rs8121916	A	C	0.1306	0.0278	2.72e-06	0.00139045	0.000641201	0.0299999	22.0697
SDF1a	Macular degeneration	rs12407262	A	G	0.1179	0.0266	3.99e-06	-0.000886575	0.000791265	0.26	19.6456
SDF1a	Macular degeneration	rs13400104	G	A	0.0647	0.0189	4.53e-06	-0.000931097	0.000767563	0.23	11.7188
SDF1a	Macular degeneration	rs4581824	G	T	0.0701	0.0173	3.05e-06	-0.000463807	0.000580538	0.42	16.4189
SDF1a	Macular degeneration	rs482700	A	G	-0.0893	0.0203	1.57e-06	-0.000660591	0.000627861	0.29	19.3513
SDF1a	Macular degeneration	rs67689854	A	C	-0.0681	0.0195	3.07e-06	-0.000135097	0.000834959	0.87	12.1962
SDF1a	Macular degeneration	rs9267091	A	G	0.0781	0.0203	3.63e-06	0.000744598	0.000640919	0.25	14.8016
SCGFb	Macular degeneration	rs12480722	C	T	-0.1624	0.0355	4.72e-06	-0.000721669	0.000873972	0.41	20.9274
SCGFb	Macular degeneration	rs17876031	G	A	0.1514	0.0255	2.25e-09	-0.00129607	0.000594071	0.0290001	35.251
SCGFb	Macular degeneration	rs264162	G	A	-0.1097	0.0234	2.68e-06	-0.000339389	0.000558988	0.54	21.9777
SCGFb	Macular degeneration	rs4656185	A	G	0.205	0.0256	1.16e-15	-0.000156875	0.00059016	0.79	64.1251
SCGFb	Macular degeneration	rs4737732	G	A	0.1147	0.0252	4.68e-06	0.000581592	0.000659106	0.38	20.7169
SCGFb	Macular degeneration	rs7762066	C	T	-0.1389	0.0299	3.5e-06	0.000953937	0.000601981	0.11	21.5805
SCF	Macular degeneration	rs13412535	A	G	-0.1067	0.0213	6.04e-07	0.000228415	0.000655697	0.73	25.094
SCF	Macular degeneration	rs1557570	T	G	0.1186	0.017	2.74e-12	-0.000171304	0.000589323	0.77	48.6711
SCF	Macular degeneration	rs1942355	T	C	-0.0716	0.0157	4.7e-06	-0.000848772	0.000556877	0.13	20.7982
SCF	Macular degeneration	rs4841899	C	T	0.1004	0.0178	1.78e-08	-0.000289435	0.000591605	0.62	31.8147
IL-16	Macular degeneration	rs1255143	T	C	0.1306	0.0242	7.1e-08	-0.000842486	0.000557705	0.13	29.1243
IL-16	Macular degeneration	rs1801020	G	A	-0.1733	0.0272	4.53e-10	-0.00151346	0.000640044	0.0179999	40.5938
IL-16	Macular degeneration	rs4253283	C	T	-0.146	0.0262	1.75e-08	-0.000438046	0.000593221	0.46	31.053
IL-16	Macular degeneration	rs4513633	A	C	-0.2239	0.0453	7.44e-07	-1.5e-05	0.000812772	0.99	24.4293
RANTES	Macular degeneration	rs62438851	G	A	0.1957	0.0414	2.33e-06	-0.000264983	0.00081019	0.74	22.345
RANTES	Macular degeneration	rs7000423	T	C	-0.1318	0.0253	1.82e-07	7.79e-05	0.000590459	0.89	27.1387
RANTES	Macular degeneration	rs72793342	A	G	-0.1487	0.0308	1.48e-06	-0.000566147	0.000690529	0.41	23.3088
PDGFbb	Macular degeneration	rs11766649	G	A	-0.0908	0.0196	3.53e-06	0.000286727	0.000633131	0.649999	21.4615
PDGFbb	Macular degeneration	rs11916118	G	A	-0.0889	0.0194	4.93e-06	0.00145813	0.000862822	0.0909997	20.9991
PDGFbb	Macular degeneration	rs12289510	G	A	0.078	0.0158	7.69e-07	0.000613152	0.000555001	0.27	24.3711
PDGFbb	Macular degeneration	rs13412535	A	G	0.3352	0.0214	2.46e-55	0.000228415	0.000655697	0.73	245.347
PDGFbb	Macular degeneration	rs2324229	C	T	-0.0894	0.0161	3.48e-08	0.000394874	0.000571442	0.49	30.8335
PDGFbb	Macular degeneration	rs4965869	T	C	0.184	0.0181	5.66e-24	0.00095058	0.000622426	0.13	103.342
PDGFbb	Macular degeneration	rs72777070	G	T	0.1069	0.02	8.98e-08	0.000276613	0.000718002	0.7	28.569
PDGFbb	Macular degeneration	rs9936075	G	A	0.0782	0.0164	1.76e-06	0.00127279	0.000585153	0.0299999	22.7366
PDGFbb	Macular degeneration	rs9941733	G	A	-0.1161	0.0228	3.31e-07	0.000466971	0.000739432	0.53	25.9295
MIP1b	Macular degeneration	rs11130043	A	G	-0.0731	0.0157	3.22e-06	0.000458361	0.000561439	0.41	21.6788
MIP1b	Macular degeneration	rs113010081	C	T	0.5954	0.0236	3.85e-140	0.000350072	0.000880407	0.69	636.493
MIP1b	Macular degeneration	rs17138331	G	A	0.1391	0.0295	2.26e-06	0.00136432	0.000856054	0.11	22.2336
MIP1b	Macular degeneration	rs2079664	G	A	-0.0995	0.0176	1.51e-08	-0.000626023	0.00061227	0.31	31.961
MIP1b	Macular degeneration	rs281749	C	T	-0.0799	0.0171	3.17e-06	0.000143283	0.0005966	0.81	21.8324
MIP1b	Macular degeneration	rs72799710	T	C	-0.1014	0.0218	3.21e-06	-4.14e-06	0.000716193	1	21.6353
MIP1a	Macular degeneration	rs10835056	G	T	-0.1194	0.0254	2.6e-06	-9.82e-05	0.000633704	0.88	22.0974
MIP1a	Macular degeneration	rs12690897	A	G	0.1248	0.0262	2.11e-06	-0.000305412	0.00063263	0.630001	22.6896
MIP1a	Macular degeneration	rs57786342	A	G	0.1314	0.0285	4.05e-06	-0.000479875	0.000685752	0.48	21.257
MIG	Macular degeneration	rs41272086	A	G	-0.2226	0.0415	7.43e-08	-0.00207258	0.000900947	0.021	28.7709
MIG	Macular degeneration	rs55876513	G	T	-0.166	0.0255	8.2319e-11	-0.00118031	0.000646336	0.0680002	42.3775
MIG	Macular degeneration	rs6679677	A	C	0.162	0.0329	8.86e-07	0.000280961	0.000913349	0.760001	24.2459
MIG	Macular degeneration	rs816960	T	C	-0.1224	0.0244	5.01e-07	-0.0013576	0.000673483	0.0439997	25.1642
MCSF	Macular degeneration	rs12962919	T	C	0.3052	0.0662	4.65e-06	0.000264075	0.000913035	0.77	21.2546
MCSF	Macular degeneration	rs9387100	C	T	0.1352	0.0292	4.07e-06	8.03e-05	0.000584498	0.89	21.4382
MCP3	Macular degeneration	rs10892381	T	C	0.2412	0.0476	3.56e-07	-8.49e-05	0.000614714	0.89	25.6768
MCP3	Macular degeneration	rs62492260	T	G	-0.2788	0.058	1.54e-06	-0.000699157	0.000826745	0.4	23.1063
MCP1	Macular degeneration	rs10145849	A	G	-0.0755	0.0162	3.41e-06	-0.00152629	0.000567582	0.00719996	21.7202
MCP1	Macular degeneration	rs10744620	C	T	-0.0788	0.0161	9.91e-07	-0.000874136	0.000572841	0.13	23.9552
MCP1	Macular degeneration	rs12075	A	G	0.2185	0.0155	1.44e-44	6.35e-05	0.00055858	0.91	198.719
MCP1	Macular degeneration	rs12493471	C	T	-0.1163	0.0162	6.81e-13	-5.88e-05	0.00058789	0.92	51.5382
MCP1	Macular degeneration	rs2712431	A	C	-0.0787	0.0172	4.75e-06	0.000134775	0.000594134	0.82	20.9359
MCP1	Macular degeneration	rs7197349	G	A	-0.0968	0.0206	2.62e-06	0.00120871	0.000839987	0.15	22.0809
MCP1	Macular degeneration	rs9317045	C	A	-0.1134	0.0236	1.52e-06	0.000551307	0.000755921	0.47	23.0888
IL-12p70	Macular degeneration	rs13209117	A	G	0.1002	0.0186	5.57e-08	3.62e-05	0.000623809	0.95	29.0208
IL-12p70	Macular degeneration	rs282258	C	T	-0.073	0.0156	3.21e-06	0.000172831	0.000559931	0.760001	21.8976
IL-12p70	Macular degeneration	rs4349809	G	T	-0.3777	0.0159	2.56e-124	-0.000352532	0.00055589	0.53	564.287
IL-12p70	Macular degeneration	rs71361173	G	T	-0.111	0.0239	3.06e-06	0.000683663	0.000799571	0.39	21.57
IL-12p70	Macular degeneration	rs782107	A	G	0.075	0.0156	1.6e-06	-0.000562699	0.000557481	0.31	23.1139
IL-12p70	Macular degeneration	rs9472183	G	A	0.1019	0.0157	8.61e-11	0.000306654	0.000579518	0.6	42.1259
IP-10	Macular degeneration	rs10809307	C	T	-0.1305	0.0282	3.64e-06	-0.000519625	0.000601756	0.39	21.4152
IP-10	Macular degeneration	rs11626201	A	C	0.1162	0.0245	1.93e-06	0.000649676	0.000567506	0.25	22.4947
IP-10	Macular degeneration	rs7645625	G	T	0.1086	0.0237	4.41e-06	-5.38e-05	0.000560446	0.92	20.9973
IP-10	Macular degeneration	rs8112909	A	G	-0.1426	0.0299	1.94e-06	-0.000216868	0.000688302	0.75	22.7456
IL-18	Macular degeneration	rs11700536	T	C	0.1156	0.025	4.21e-06	0.000139293	0.000564128	0.8	21.3814
IL-18	Macular degeneration	rs1979967	T	C	0.1402	0.0286	9.45e-07	0.000358305	0.000658295	0.59	24.0306
IL-18	Macular degeneration	rs2729385	A	G	0.1231	0.0262	3.79e-06	7.14e-05	0.000597583	0.9	22.0757
IL-18	Macular degeneration	rs385076	C	T	0.2432	0.0248	1.66e-22	0.000261607	0.00058091	0.649999	96.1665
IL-18	Macular degeneration	rs4482818	G	A	-0.1286	0.0244	1.45e-07	0.000113613	0.000573661	0.84	27.7781
IL-18	Macular degeneration	rs658805	A	G	0.1226	0.0244	4.94e-07	-0.00118757	0.000590025	0.0439997	25.2465
IL-18	Macular degeneration	rs71478720	T	C	-0.2669	0.0276	3.71e-22	0.000386883	0.000636846	0.54	93.5145
IL-17	Macular degeneration	rs1530455	C	T	-0.108	0.0173	4.87e-10	0.000210252	0.000569744	0.709999	38.9722
IL-17	Macular degeneration	rs17106604	T	C	0.1129	0.0225	6.37e-07	-0.000689549	0.000880953	0.43	25.1781
IL-17	Macular degeneration	rs62191444	T	G	-0.1136	0.0247	4.22e-06	0.000677316	0.000745533	0.36	21.1526
IL-17	Macular degeneration	rs78612928	C	T	-0.1037	0.0222	2.62e-06	0.000312068	0.000707028	0.66	21.8198
IL-13	Macular degeneration	rs12623722	A	G	-0.1185	0.0258	4.19e-06	-0.000658184	0.000608458	0.28	21.0959
IL-13	Macular degeneration	rs27949	T	C	-0.1168	0.0252	3.43e-06	8.76e-05	0.000594382	0.88	21.4825
IL-13	Macular degeneration	rs6799107	C	T	0.1459	0.0301	1.25e-06	-0.000214738	0.000679535	0.75	23.4951
IL-13	Macular degeneration	rs7073807	C	T	-0.1682	0.0356	2.37e-06	0.000857687	0.000882119	0.33	22.323
IL-13	Macular degeneration	rs9472168	G	A	-0.4244	0.0248	1.08e-65	-0.000315471	0.000561922	0.57	292.851
IL-10	Macular degeneration	rs10457128	A	G	-0.0865	0.0172	5.24e-07	-0.000179231	0.000575082	0.760001	25.2915
IL-10	Macular degeneration	rs10493718	A	C	-0.11	0.0222	7.16e-07	-0.000730993	0.000657289	0.27	24.5516
IL-10	Macular degeneration	rs2086656	T	C	-0.0789	0.0171	3.78e-06	-4.64e-05	0.000606497	0.94	21.2893
IL-10	Macular degeneration	rs282258	C	T	-0.0992	0.0162	1e-09	0.000172831	0.000559931	0.760001	37.4967
IL-10	Macular degeneration	rs3025021	C	T	-0.0947	0.0195	1.46e-06	0.000155083	0.000603903	0.8	23.5847
IL-10	Macular degeneration	rs41282660	G	A	0.1194	0.0255	3.72e-06	0.000555281	0.000865079	0.52	21.9244
IL-10	Macular degeneration	rs4349809	G	T	-0.2853	0.0165	5.77e-67	-0.000352532	0.00055589	0.53	298.976
IL-10	Macular degeneration	rs465757	A	G	0.084	0.0174	1.17e-06	0.000188968	0.00060151	0.75	23.3056
IL-10	Macular degeneration	rs7088799	G	T	0.0852	0.0167	3.23e-07	-0.000736327	0.000561217	0.19	26.0283
IL-8	Macular degeneration	rs11634944	C	T	0.1214	0.0252	1.29e-06	-0.000395836	0.000577957	0.49	23.2079
IL-8	Macular degeneration	rs12075	A	G	0.12	0.0236	3.88e-07	6.35e-05	0.00055858	0.91	25.8546
IL-8	Macular degeneration	rs2673604	A	C	-0.1266	0.0255	7.02e-07	6.76e-07	0.000616298	1	24.6483
IL-6	Macular degeneration	rs1333040	T	C	0.0738	0.0158	3.17e-06	0.000370315	0.000561137	0.51	21.8172
IL-6	Macular degeneration	rs13412535	A	G	-0.1164	0.0215	7.34e-08	0.000228415	0.000655697	0.73	29.3109
IL-1ra	Macular degeneration	rs1054402	C	T	-0.1311	0.027	1.13e-06	0.000301013	0.000642129	0.64	23.5764
IL-1ra	Macular degeneration	rs11627423	C	A	-0.1171	0.0247	2.12e-06	0.000645939	0.000564384	0.25	22.476
IL-1ra	Macular degeneration	rs2809154	T	C	-0.1786	0.0388	3.74e-06	-0.00108908	0.000710859	0.13	21.1885
IL-1b	Macular degeneration	rs1942793	T	G	0.0717	0.0187	4.98e-06	0.000301217	0.000558862	0.59	14.7013
IL-1b	Macular degeneration	rs62015704	G	A	-0.1082	0.0283	2.09e-06	-2.72e-05	0.000843495	0.97	14.6178
HGF	Macular degeneration	rs11060254	A	G	-0.08	0.0167	1.58e-06	0.000598033	0.000580784	0.3	22.9481
HGF	Macular degeneration	rs3748034	T	G	0.1495	0.0234	1.81e-10	-0.0017436	0.000792925	0.0280001	40.8179
HGF	Macular degeneration	rs62481625	C	T	-0.1091	0.0225	1.18e-06	0.000690041	0.000647727	0.29	23.5117
IL-9	Macular degeneration	rs7242404	A	G	-0.1228	0.0264	3.27e-06	0.000240508	0.000616173	0.7	21.6366
IL-7	Macular degeneration	rs28793375	T	C	0.1638	0.0361	4.46e-06	-0.000438703	0.000821594	0.59	20.588
IL-7	Macular degeneration	rs4320361	T	G	-0.3245	0.0249	6.87e-39	-0.000349665	0.000559867	0.53	169.836
IL-7	Macular degeneration	rs62006410	T	C	-0.1557	0.0303	3.39e-07	0.0001608	0.0006992	0.82	26.4054
IL-7	Macular degeneration	rs75904417	C	A	0.1698	0.0349	1.16e-06	4.01e-05	0.000886478	0.96	23.6714
IL-5	Macular degeneration	rs6737109	C	T	-0.116	0.0247	2.4e-06	-0.00061838	0.000560788	0.27	22.0558
IL-5	Macular degeneration	rs7767396	G	A	-0.1515	0.0246	7.69e-10	-0.00030087	0.000553535	0.59	37.9276
IL-4	Macular degeneration	rs10512267	C	T	0.0824	0.0161	2.94e-07	2.23e-05	0.000590955	0.97	26.1941
IL-4	Macular degeneration	rs17713451	A	G	0.1274	0.0253	4.97e-07	-0.00074642	0.000801413	0.35	25.357
IL-4	Macular degeneration	rs9941733	G	A	-0.114	0.0229	6.88e-07	0.000466971	0.000739432	0.53	24.7821
IL-2ra	Macular degeneration	rs11241559	G	T	0.1264	0.0266	2e-06	-7.24e-06	0.000651642	0.99	22.5804
IL-2ra	Macular degeneration	rs4733117	C	A	-0.1369	0.0292	2.63e-06	-0.000557506	0.000791568	0.48	21.9807
IL-2	Macular degeneration	rs12051139	C	T	0.1131	0.0247	4.76e-06	-0.00146196	0.000564966	0.00969996	20.9668
IL-2	Macular degeneration	rs13412535	A	G	0.1764	0.0332	1.18e-07	0.000228415	0.000655697	0.73	28.2307
IL-2	Macular degeneration	rs170117	T	C	-0.1617	0.0349	3.87e-06	0.00146333	0.000824133	0.0759994	21.4669
IL-2	Macular degeneration	rs2807544	G	A	-0.1175	0.0253	3.41e-06	-0.000590222	0.000563813	0.3	21.5692
IL-2	Macular degeneration	rs4634519	G	A	0.1261	0.0269	2.77e-06	-0.000232645	0.000612923	0.7	21.9748
IL-2	Macular degeneration	rs7615304	G	A	0.1172	0.0242	1.21e-06	-0.00120084	0.00057713	0.0369999	23.4544
IFNg	Macular degeneration	rs10487554	A	G	-0.0895	0.0183	1.09e-06	0.000612033	0.000620299	0.32	23.919
IFNg	Macular degeneration	rs1867282	T	C	0.0774	0.0166	3.15e-06	-0.000202032	0.00059679	0.73	21.7403
IFNg	Macular degeneration	rs2073438	A	G	0.0898	0.0188	1.68e-06	-0.000236256	0.000609715	0.7	22.8159
GRPa	Macular degeneration	rs1113500	T	G	0.1174	0.0244	1.57e-06	-0.000135599	0.000576673	0.81	23.1503
GRPa	Macular degeneration	rs12075	A	G	0.3751	0.0237	1.24e-55	6.35e-05	0.00055858	0.91	250.494
GRPa	Macular degeneration	rs2422841	A	G	-0.1657	0.0361	4.66e-06	0.00192344	0.000893389	0.0309999	21.0684
GRPa	Macular degeneration	rs508977	G	T	0.3802	0.028	7.56e-42	0.00148976	0.000648628	0.0219999	184.378
GCSF	Macular degeneration	rs11903143	G	A	-0.087	0.0176	6.35e-07	0.000403077	0.000620536	0.52	24.435
GCSF	Macular degeneration	rs1817411	T	C	0.089	0.0191	3.1e-06	0.00096215	0.000625852	0.12	21.7127
GCSF	Macular degeneration	rs2671444	A	G	-0.0784	0.0166	2.48e-06	0.000520205	0.000575671	0.37	22.3057
GCSF	Macular degeneration	rs76287671	T	C	0.0938	0.0189	6.92e-07	3.4e-05	0.000707619	0.96	24.631
FGFBasic	Macular degeneration	rs13412535	A	G	-0.1112	0.0225	7.34e-07	0.000228415	0.000655697	0.73	24.4256
FGFBasic	Macular degeneration	rs747334	G	A	-0.0751	0.0164	4.53e-06	0.00034663	0.000554774	0.53	20.9697
FGFBasic	Macular degeneration	rs75168112	C	T	0.1001	0.0214	3e-06	2.07e-05	0.00083986	0.98	21.8797
Eotaxin	Macular degeneration	rs11087905	A	C	0.0941	0.0189	5.48e-07	0.000182866	0.000660436	0.780001	24.7888
Eotaxin	Macular degeneration	rs112347425	T	C	0.158	0.0277	8.65e-09	-0.000303697	0.000939798	0.75	32.5353
Eotaxin	Macular degeneration	rs12075	A	G	0.1671	0.0156	1.33e-26	6.35e-05	0.00055858	0.91	114.737
Eotaxin	Macular degeneration	rs1476670	C	A	0.1007	0.0217	3.51e-06	0.000102149	0.000683216	0.88	21.5347
Eotaxin	Macular degeneration	rs2024050	G	A	-0.1728	0.0303	1.1e-08	-0.00145292	0.000909343	0.11	32.5239
Eotaxin	Macular degeneration	rs2211994	C	T	-0.0885	0.0177	6.08e-07	-0.000947262	0.000628567	0.13	25
Eotaxin	Macular degeneration	rs2419841	C	T	0.1277	0.0279	4.98e-06	1.17e-06	0.000910224	1	20.9495
Eotaxin	Macular degeneration	rs5746492	G	A	-0.0954	0.0207	3.96e-06	-0.00103196	0.000720881	0.15	21.2401
Eotaxin	Macular degeneration	rs5754733	A	C	-0.1042	0.0214	1.06e-06	-0.000200001	0.000659295	0.760001	23.7087
Eotaxin	Macular degeneration	rs75426604	A	C	-0.1366	0.0291	2.53e-06	0.00018237	0.000818141	0.82	22.0351
Eotaxin	Macular degeneration	rs79722574	T	C	-0.1113	0.0228	1.06e-06	4.36e-06	0.000757433	1	23.8298
Eotaxin	Macular degeneration	rs9317045	C	A	-0.1182	0.0237	5.82e-07	0.000551307	0.000755921	0.47	24.8736
Note: SNP: Single-nucleotide polymorphisms; Beta: Estimate coefficient; SE: Standard error; CTACK: Cutaneous T-cell attracting chemokine; bNGF: Beta-nerve growth factor; VEGF: Vascular endothelial growth factor; MMIF: Macrophage migration inhibitory factor; TRAIL: TNF-related apoptosis-inducing ligand; TNF-b: Tumor necrosis factor beta; TNF-a: Tumor necrosis factor alpha; SDF1a: Stromal-cell-deri…

## Sheet: Supplementary Table 6
Supplementary Table 6: Detailed information on instrumental variables of three blinding eye diseases used in MR analyses.
Exposure	Outcome	SNP	Effect allele	Other allele	Exposure			Outcome			F-statistics
					Beta	SE	P-value	Beta	SE	P-value
Glaucoma	CTACK	rs131784	A	G	-0.000845984	0.000182592	3.6018e-06	0.0203	0.0306	0.5042	21.4665
Glaucoma	CTACK	rs140978711	G	T	0.00366348	0.000794919	4.0549e-06	-0.1337	0.1577	0.318	21.2394
Glaucoma	CTACK	rs1611629	A	G	-0.000951056	0.000206759	4.23e-06	0.027	0.0409	0.4842	21.1584
Glaucoma	CTACK	rs2437812	C	A	-0.000994037	0.00016742	2.89868e-09	-0.0094	0.0263	0.7226	35.2525
Glaucoma	CTACK	rs2814471	T	C	-0.00130985	0.000248961	1.4313e-07	0.0304	0.0305	0.3183	27.6809
Glaucoma	CTACK	rs28485535	C	T	-0.00109017	0.00019609	2.70633e-08	-0.0205	0.0273	0.4525	30.9085
Glaucoma	CTACK	rs2991714	G	T	-0.00108791	0.000237064	4.45349e-06	0.0485	0.0361	0.1837	21.0598
Glaucoma	CTACK	rs35996650	T	C	-0.00105629	0.000216134	1.02315e-06	0.0458	0.0285	0.1074	23.8847
Glaucoma	CTACK	rs4599108	T	C	-0.000808301	0.000165773	1.08325e-06	0.0114	0.024	0.6351	23.7749
Glaucoma	CTACK	rs4693634	G	A	0.0019407	0.000409844	2.18892e-06	-0.0039	0.052	0.9146	22.4223
Glaucoma	CTACK	rs56233426	G	A	-0.00091886	0.000166989	3.74671e-08	-0.0346	0.0245	0.1583	30.2777
Glaucoma	CTACK	rs6138537	G	A	-0.000772553	0.000164066	2.49293e-06	-0.035	0.0237	0.1388	22.1727
Glaucoma	CTACK	rs7030641	T	C	0.00117008	0.000165473	1.53922e-12	-0.0023	0.0239	0.8935	50.0008
Glaucoma	CTACK	rs7234819	G	A	0.000973775	0.000199032	9.95841e-07	-0.0032	0.0257	0.8996	23.9371
Glaucoma	CTACK	rs72809092	A	G	0.00214815	0.000447855	1.61503e-06	0.0106	0.0749	0.9003	23.0067
Glaucoma	CTACK	rs73059048	G	A	0.00166477	0.000362108	4.27888e-06	0.0174	0.0362	0.6305	21.1365
Glaucoma	CTACK	rs74436077	A	G	0.00296936	0.000602174	8.18201e-07	0.0693	0.0791	0.3973	24.3154
Glaucoma	CTACK	rs76321139	C	T	0.00251467	0.000549484	4.73151e-06	-0.0496	0.0908	0.554501	20.9436
Glaucoma	CTACK	rs77894943	T	C	-0.00277868	0.000524782	1.19132e-07	0.095	0.0799	0.2153	28.0362
Glaucoma	CTACK	rs9309969	G	T	-0.000762945	0.000167069	4.95793e-06	0.0182	0.0233	0.4359	20.8543
Glaucoma	bNGF	rs131784	A	G	-0.000845984	0.000182592	3.6018e-06	0.054	0.0309	0.0804396	21.4665
Glaucoma	bNGF	rs140978711	G	T	0.00366348	0.000794919	4.0549e-06	0.1553	0.1591	0.3262	21.2394
Glaucoma	bNGF	rs1611629	A	G	-0.000951056	0.000206759	4.23e-06	-0.0356	0.0418	0.4328	21.1584
Glaucoma	bNGF	rs2437812	C	A	-0.000994037	0.00016742	2.89868e-09	0.0043	0.0265	0.8703	35.2525
Glaucoma	bNGF	rs2814471	T	C	-0.00130985	0.000248961	1.4313e-07	-0.0172	0.0309	0.5995	27.6809
Glaucoma	bNGF	rs28485535	C	T	-0.00109017	0.00019609	2.70633e-08	-0.0776	0.0277	0.00503304	30.9085
Glaucoma	bNGF	rs2991714	G	T	-0.00108791	0.000237064	4.45349e-06	-0.015	0.0365	0.7359	21.0598
Glaucoma	bNGF	rs35996650	T	C	-0.00105629	0.000216134	1.02315e-06	0.0401	0.0289	0.1595	23.8847
Glaucoma	bNGF	rs4599108	T	C	-0.000808301	0.000165773	1.08325e-06	0.0631	0.0244	0.00974406	23.7749
Glaucoma	bNGF	rs4693634	G	A	0.0019407	0.000409844	2.18892e-06	-0.0125	0.0527	0.8173	22.4223
Glaucoma	bNGF	rs56233426	G	A	-0.00091886	0.000166989	3.74671e-08	-0.0072	0.0247	0.77	30.2777
Glaucoma	bNGF	rs6138537	G	A	-0.000772553	0.000164066	2.49293e-06	-0.0271	0.024	0.2591	22.1727
Glaucoma	bNGF	rs7030641	T	C	0.00117008	0.000165473	1.53922e-12	0.0013	0.0243	0.9583	50.0008
Glaucoma	bNGF	rs7234819	G	A	0.000973775	0.000199032	9.95841e-07	-0.0058	0.0261	0.8256	23.9371
Glaucoma	bNGF	rs72809092	A	G	0.00214815	0.000447855	1.61503e-06	0.1096	0.0759	0.1504	23.0067
Glaucoma	bNGF	rs73059048	G	A	0.00166477	0.000362108	4.27888e-06	-0.0199	0.0369	0.6055	21.1365
Glaucoma	bNGF	rs74436077	A	G	0.00296936	0.000602174	8.18201e-07	0.0654	0.0819	0.4263	24.3154
Glaucoma	bNGF	rs76321139	C	T	0.00251467	0.000549484	4.73151e-06	0.0204	0.0923	0.729201	20.9436
Glaucoma	bNGF	rs77894943	T	C	-0.00277868	0.000524782	1.19132e-07	0.1361	0.0812	0.0929095	28.0362
Glaucoma	bNGF	rs9309969	G	T	-0.000762945	0.000167069	4.95793e-06	-0.03	0.0237	0.2045	20.8543
Glaucoma	VEGF	rs131784	A	G	-0.000845984	0.000182592	3.6018e-06	-0.0017	0.022	0.9358	21.4665
Glaucoma	VEGF	rs140978711	G	T	0.00366348	0.000794919	4.0549e-06	0.0725	0.1185	0.5427	21.2394
Glaucoma	VEGF	rs1611629	A	G	-0.000951056	0.000206759	4.23e-06	-0.012	0.0294	0.6903	21.1584
Glaucoma	VEGF	rs2437812	C	A	-0.000994037	0.00016742	2.89868e-09	-0.022	0.019	0.2479	35.2525
Glaucoma	VEGF	rs2814471	T	C	-0.00130985	0.000248961	1.4313e-07	-0.0071	0.0217	0.7314	27.6809
Glaucoma	VEGF	rs28485535	C	T	-0.00109017	0.00019609	2.70633e-08	0.0162	0.0196	0.4102	30.9085
Glaucoma	VEGF	rs2991714	G	T	-0.00108791	0.000237064	4.45349e-06	-0.028	0.026	0.2988	21.0598
Glaucoma	VEGF	rs35996650	T	C	-0.00105629	0.000216134	1.02315e-06	-0.0115	0.0206	0.5782	23.8847
Glaucoma	VEGF	rs4599108	T	C	-0.000808301	0.000165773	1.08325e-06	-0.0104	0.0173	0.5451	23.7749
Glaucoma	VEGF	rs4693634	G	A	0.0019407	0.000409844	2.18892e-06	-0.0345	0.0383	0.3541	22.4223
Glaucoma	VEGF	rs56233426	G	A	-0.00091886	0.000166989	3.74671e-08	0.0195	0.0175	0.2655	30.2777
Glaucoma	VEGF	rs6138537	G	A	-0.000772553	0.000164066	2.49293e-06	-0.013	0.0169	0.4501	22.1727
Glaucoma	VEGF	rs7030641	T	C	0.00117008	0.000165473	1.53922e-12	0.0161	0.0172	0.3424	50.0008
Glaucoma	VEGF	rs7234819	G	A	0.000973775	0.000199032	9.95841e-07	-0.0146	0.0183	0.4284	23.9371
Glaucoma	VEGF	rs72809092	A	G	0.00214815	0.000447855	1.61503e-06	-0.0482	0.0577	0.36	23.0067
Glaucoma	VEGF	rs73059048	G	A	0.00166477	0.000362108	4.27888e-06	-0.007	0.0255	0.7805	21.1365
Glaucoma	VEGF	rs74436077	A	G	0.00296936	0.000602174	8.18201e-07	-0.0415	0.0554	0.4552	24.3154
Glaucoma	VEGF	rs76321139	C	T	0.00251467	0.000549484	4.73151e-06	0.0381	0.0635	0.5229	20.9436
Glaucoma	VEGF	rs77894943	T	C	-0.00277868	0.000524782	1.19132e-07	0.0283	0.0598	0.676401	28.0362
Glaucoma	VEGF	rs9309969	G	T	-0.000762945	0.000167069	4.95793e-06	0.0043	0.0168	0.7946	20.8543
Glaucoma	MMIF	rs131784	A	G	-0.000845984	0.000182592	3.6018e-06	0.0101	0.0312	0.7523	21.4665
Glaucoma	MMIF	rs140978711	G	T	0.00366348	0.000794919	4.0549e-06	-0.0853	0.1618	0.651499	21.2394
Glaucoma	MMIF	rs1611629	A	G	-0.000951056	0.000206759	4.23e-06	-0.0166	0.0417	0.6968	21.1584
Glaucoma	MMIF	rs2437812	C	A	-0.000994037	0.00016742	2.89868e-09	0.0192	0.0268	0.4587	35.2525
Glaucoma	MMIF	rs2814471	T	C	-0.00130985	0.000248961	1.4313e-07	-0.0164	0.0308	0.597601	27.6809
Glaucoma	MMIF	rs28485535	C	T	-0.00109017	0.00019609	2.70633e-08	0.0098	0.0278	0.725499	30.9085
Glaucoma	MMIF	rs2991714	G	T	-0.00108791	0.000237064	4.45349e-06	0.0623	0.0369	0.0785597	21.0598
Glaucoma	MMIF	rs35996650	T	C	-0.00105629	0.000216134	1.02315e-06	-0.0775	0.0291	0.00785199	23.8847
Glaucoma	MMIF	rs4599108	T	C	-0.000808301	0.000165773	1.08325e-06	-0.0207	0.0245	0.3973	23.7749
Glaucoma	MMIF	rs4693634	G	A	0.0019407	0.000409844	2.18892e-06	-0.0028	0.0529	0.9476	22.4223
Glaucoma	MMIF	rs56233426	G	A	-0.00091886	0.000166989	3.74671e-08	0.0068	0.0249	0.7858	30.2777
Glaucoma	MMIF	rs6138537	G	A	-0.000772553	0.000164066	2.49293e-06	0.0003	0.0241	0.9894	22.1727
Glaucoma	MMIF	rs7030641	T	C	0.00117008	0.000165473	1.53922e-12	-0.0326	0.0243	0.1778	50.0008
Glaucoma	MMIF	rs7234819	G	A	0.000973775	0.000199032	9.95841e-07	0.0027	0.0261	0.9198	23.9371
Glaucoma	MMIF	rs72809092	A	G	0.00214815	0.000447855	1.61503e-06	0.157	0.0755	0.0371604	23.0067
Glaucoma	MMIF	rs73059048	G	A	0.00166477	0.000362108	4.27888e-06	0.0194	0.0371	0.5985	21.1365
Glaucoma	MMIF	rs74436077	A	G	0.00296936	0.000602174	8.18201e-07	-0.0162	0.0823	0.8398	24.3154
Glaucoma	MMIF	rs76321139	C	T	0.00251467	0.000549484	4.73151e-06	-0.0727	0.0929	0.3918	20.9436
Glaucoma	MMIF	rs77894943	T	C	-0.00277868	0.000524782	1.19132e-07	-0.0505	0.0807	0.5358	28.0362
Glaucoma	MMIF	rs9309969	G	T	-0.000762945	0.000167069	4.95793e-06	-0.0312	0.0237	0.1874	20.8543
Glaucoma	TRAIL	rs140978711	G	T	0.00366348	0.000794919	4.0549e-06	-0.0331	0.1022	0.5572	21.2394
Glaucoma	TRAIL	rs1611629	A	G	-0.000951056	0.000206759	4.23e-06	-0.0338	0.0274	0.2223	21.1584
Glaucoma	TRAIL	rs2437812	C	A	-0.000994037	0.00016742	2.89868e-09	-0.0188	0.0177	0.2945	35.2525
Glaucoma	TRAIL	rs2814471	T	C	-0.00130985	0.000248961	1.4313e-07	0.0199	0.0202	0.3199	27.6809
Glaucoma	TRAIL	rs28485535	C	T	-0.00109017	0.00019609	2.70633e-08	-0.0077	0.0182	0.6692	30.9085
Glaucoma	TRAIL	rs2991714	G	T	-0.00108791	0.000237064	4.45349e-06	0.0186	0.0241	0.4421	21.0598
Glaucoma	TRAIL	rs35996650	T	C	-0.00105629	0.000216134	1.02315e-06	0.0369	0.0193	0.0574606	23.8847
Glaucoma	TRAIL	rs4599108	T	C	-0.000808301	0.000165773	1.08325e-06	-0.0129	0.0161	0.4216	23.7749
Glaucoma	TRAIL	rs4693634	G	A	0.0019407	0.000409844	2.18892e-06	-0.0316	0.0358	0.3662	22.4223
Glaucoma	TRAIL	rs56233426	G	A	-0.00091886	0.000166989	3.74671e-08	0.0063	0.0162	0.699	30.2777
Glaucoma	TRAIL	rs6138537	G	A	-0.000772553	0.000164066	2.49293e-06	0.0101	0.0156	0.513701	22.1727
Glaucoma	TRAIL	rs7030641	T	C	0.00117008	0.000165473	1.53922e-12	-0.0021	0.016	0.8841	50.0008
Glaucoma	TRAIL	rs7234819	G	A	0.000973775	0.000199032	9.95841e-07	-0.0084	0.0169	0.6182	23.9371
Glaucoma	TRAIL	rs72809092	A	G	0.00214815	0.000447855	1.61503e-06	-0.0538	0.0522	0.3131	23.0067
Glaucoma	TRAIL	rs73059048	G	A	0.00166477	0.000362108	4.27888e-06	-0.0136	0.024	0.5986	21.1365
Glaucoma	TRAIL	rs74436077	A	G	0.00296936	0.000602174	8.18201e-07	-0.1098	0.0511	0.03434	24.3154
Glaucoma	TRAIL	rs76321139	C	T	0.00251467	0.000549484	4.73151e-06	0.0221	0.0585	0.718199	20.9436
Glaucoma	TRAIL	rs77894943	T	C	-0.00277868	0.000524782	1.19132e-07	0.0737	0.0542	0.1896	28.0362
Glaucoma	TRAIL	rs9309969	G	T	-0.000762945	0.000167069	4.95793e-06	-0.0125	0.0156	0.4267	20.8543
Glaucoma	TNF-b	rs131784	A	G	-0.000845984	0.000182592	3.6018e-06	-0.0008	0.0468	0.9807	21.4665
Glaucoma	TNF-b	rs1611629	A	G	-0.000951056	0.000206759	4.23e-06	0.0016	0.0615	0.9779	21.1584
Glaucoma	TNF-b	rs2437812	C	A	-0.000994037	0.00016742	2.89868e-09	-0.0352	0.0391	0.3666	35.2525
Glaucoma	TNF-b	rs2814471	T	C	-0.00130985	0.000248961	1.4313e-07	-0.0244	0.0473	0.6058	27.6809
Glaucoma	TNF-b	rs28485535	C	T	-0.00109017	0.00019609	2.70633e-08	-0.0282	0.0415	0.4663	30.9085
Glaucoma	TNF-b	rs2991714	G	T	-0.00108791	0.000237064	4.45349e-06	0.0051	0.0528	0.9148	21.0598
Glaucoma	TNF-b	rs35996650	T	C	-0.00105629	0.000216134	1.02315e-06	0.0605	0.0444	0.1594	23.8847
Glaucoma	TNF-b	rs4599108	T	C	-0.000808301	0.000165773	1.08325e-06	0.0166	0.0368	0.649299	23.7749
Glaucoma	TNF-b	rs4693634	G	A	0.0019407	0.000409844	2.18892e-06	0.0081	0.076	0.8964	22.4223
Glaucoma	TNF-b	rs56233426	G	A	-0.00091886	0.000166989	3.74671e-08	-0.0574	0.0371	0.1237	30.2777
Glaucoma	TNF-b	rs6138537	G	A	-0.000772553	0.000164066	2.49293e-06	0.012	0.0363	0.734999	22.1727
Glaucoma	TNF-b	rs7030641	T	C	0.00117008	0.000165473	1.53922e-12	0.0161	0.0363	0.6623	50.0008
Glaucoma	TNF-b	rs7234819	G	A	0.000973775	0.000199032	9.95841e-07	-0.0016	0.0391	0.9659	23.9371
Glaucoma	TNF-b	rs73059048	G	A	0.00166477	0.000362108	4.27888e-06	-0.1094	0.0549	0.0458701	21.1365
Glaucoma	TNF-b	rs9309969	G	T	-0.000762945	0.000167069	4.95793e-06	-0.0504	0.0353	0.1535	20.8543
Glaucoma	TNF-a	rs131784	A	G	-0.000845984	0.000182592	3.6018e-06	-0.0231	0.0313	0.4593	21.4665
Glaucoma	TNF-a	rs140978711	G	T	0.00366348	0.000794919	4.0549e-06	0.2127	0.1612	0.1674	21.2394
Glaucoma	TNF-a	rs1611629	A	G	-0.000951056	0.000206759	4.23e-06	-0.0292	0.0417	0.4674	21.1584
Glaucoma	TNF-a	rs2437812	C	A	-0.000994037	0.00016742	2.89868e-09	-0.0226	0.0271	0.407	35.2525
Glaucoma	TNF-a	rs2814471	T	C	-0.00130985	0.000248961	1.4313e-07	0.0273	0.031	0.3801	27.6809
Glaucoma	TNF-a	rs28485535	C	T	-0.00109017	0.00019609	2.70633e-08	-0.0219	0.028	0.4318	30.9085
Glaucoma	TNF-a	rs2991714	G	T	-0.00108791	0.000237064	4.45349e-06	-0.121	0.037	0.00118899	21.0598
Glaucoma	TNF-a	rs35996650	T	C	-0.00105629	0.000216134	1.02315e-06	-0.0514	0.0292	0.0779292	23.8847
Glaucoma	TNF-a	rs4599108	T	C	-0.000808301	0.000165773	1.08325e-06	0.0071	0.0248	0.7741	23.7749
Glaucoma	TNF-a	rs4693634	G	A	0.0019407	0.000409844	2.18892e-06	0.0198	0.053	0.7072	22.4223
Glaucoma	TNF-a	rs56233426	G	A	-0.00091886	0.000166989	3.74671e-08	0.0168	0.025	0.4999	30.2777
Glaucoma	TNF-a	rs6138537	G	A	-0.000772553	0.000164066	2.49293e-06	-0.019	0.0242	0.4398	22.1727
Glaucoma	TNF-a	rs7030641	T	C	0.00117008	0.000165473	1.53922e-12	-0.0016	0.0246	0.9542	50.0008
Glaucoma	TNF-a	rs7234819	G	A	0.000973775	0.000199032	9.95841e-07	0.0351	0.0263	0.1829	23.9371
Glaucoma	TNF-a	rs72809092	A	G	0.00214815	0.000447855	1.61503e-06	0.0651	0.0763	0.3908	23.0067
Glaucoma	TNF-a	rs73059048	G	A	0.00166477	0.000362108	4.27888e-06	-0.0306	0.0373	0.4207	21.1365
Glaucoma	TNF-a	rs74436077	A	G	0.00296936	0.000602174	8.18201e-07	-0.0234	0.0816	0.770999	24.3154
Glaucoma	TNF-a	rs76321139	C	T	0.00251467	0.000549484	4.73151e-06	0.0047	0.0952	0.9464	20.9436
Glaucoma	TNF-a	rs77894943	T	C	-0.00277868	0.000524782	1.19132e-07	0.073	0.0808	0.3683	28.0362
Glaucoma	TNF-a	rs9309969	G	T	-0.000762945	0.000167069	4.95793e-06	0.0147	0.024	0.541	20.8543
Glaucoma	SDF1a	rs117836120	A	G	0.00370396	0.000758419	1.04109e-06	-0.437	0.1883	0.6165	23.8514
Glaucoma	SDF1a	rs131784	A	G	-0.000845984	0.000182592	3.6018e-06	-0.002	0.0211	0.6037	21.4665
Glaucoma	SDF1a	rs140978711	G	T	0.00366348	0.000794919	4.0549e-06	0.1617	0.1077	0.1097	21.2394
Glaucoma	SDF1a	rs1611629	A	G	-0.000951056	0.000206759	4.23e-06	-0.0162	0.0282	0.9149	21.1584
Glaucoma	SDF1a	rs2437812	C	A	-0.000994037	0.00016742	2.89868e-09	-0.0179	0.0182	0.2814	35.2525
Glaucoma	SDF1a	rs2814471	T	C	-0.00130985	0.000248961	1.4313e-07	-0.0123	0.0208	0.2613	27.6809
Glaucoma	SDF1a	rs28485535	C	T	-0.00109017	0.00019609	2.70633e-08	0.0228	0.0187	0.9162	30.9085
Glaucoma	SDF1a	rs2991714	G	T	-0.00108791	0.000237064	4.45349e-06	-0.0156	0.0249	0.4519	21.0598
Glaucoma	SDF1a	rs35996650	T	C	-0.00105629	0.000216134	1.02315e-06	0.0079	0.0198	0.6517	23.8847
Glaucoma	SDF1a	rs4599108	T	C	-0.000808301	0.000165773	1.08325e-06	-0.0127	0.0165	0.3647	23.7749
Glaucoma	SDF1a	rs4693634	G	A	0.0019407	0.000409844	2.18892e-06	-0.072	0.0369	0.1816	22.4223
Glaucoma	SDF1a	rs56233426	G	A	-0.00091886	0.000166989	3.74671e-08	0.0168	0.0167	0.397	30.2777
Glaucoma	SDF1a	rs6138537	G	A	-0.000772553	0.000164066	2.49293e-06	-0.0062	0.0161	0.671699	22.1727
Glaucoma	SDF1a	rs7030641	T	C	0.00117008	0.000165473	1.53922e-12	0.0179	0.0164	0.2375	50.0008
Glaucoma	SDF1a	rs7234819	G	A	0.000973775	0.000199032	9.95841e-07	-0.0283	0.0175	0.1759	23.9371
Glaucoma	SDF1a	rs72809092	A	G	0.00214815	0.000447855	1.61503e-06	-0.0087	0.0545	0.4126	23.0067
Glaucoma	SDF1a	rs73059048	G	A	0.00166477	0.000362108	4.27888e-06	0.0202	0.0247	0.561	21.1365
Glaucoma	SDF1a	rs74436077	A	G	0.00296936	0.000602174	8.18201e-07	-0.0646	0.0533	0.4114	24.3154
Glaucoma	SDF1a	rs76321139	C	T	0.00251467	0.000549484	4.73151e-06	0.0596	0.0599	0.4583	20.9436
Glaucoma	SDF1a	rs77894943	T	C	-0.00277868	0.000524782	1.19132e-07	-0.0112	0.0551	0.3571	28.0362
Glaucoma	SDF1a	rs9309969	G	T	-0.000762945	0.000167069	4.95793e-06	-0.025	0.016	0.0819294	20.8543
Glaucoma	SCGFb	rs131784	A	G	-0.000845984	0.000182592	3.6018e-06	-0.0345	0.0305	0.2622	21.4665
Glaucoma	SCGFb	rs140978711	G	T	0.00366348	0.000794919	4.0549e-06	0.0915	0.1606	0.785001	21.2394
Glaucoma	SCGFb	rs1611629	A	G	-0.000951056	0.000206759	4.23e-06	0.0096	0.0407	0.7741	21.1584
Glaucoma	SCGFb	rs2437812	C	A	-0.000994037	0.00016742	2.89868e-09	0.0123	0.0261	0.641599	35.2525
Glaucoma	SCGFb	rs2814471	T	C	-0.00130985	0.000248961	1.4313e-07	-0.008	0.0301	0.7974	27.6809
Glaucoma	SCGFb	rs28485535	C	T	-0.00109017	0.00019609	2.70633e-08	0.0042	0.0271	0.8711	30.9085
Glaucoma	SCGFb	rs2991714	G	T	-0.00108791	0.000237064	4.45349e-06	0.0684	0.0358	0.0560106	21.0598
Glaucoma	SCGFb	rs35996650	T	C	-0.00105629	0.000216134	1.02315e-06	0.0368	0.0283	0.1908	23.8847
Glaucoma	SCGFb	rs4599108	T	C	-0.000808301	0.000165773	1.08325e-06	-0.0211	0.0239	0.3764	23.7749
Glaucoma	SCGFb	rs4693634	G	A	0.0019407	0.000409844	2.18892e-06	-0.0844	0.0515	0.0997792	22.4223
Glaucoma	SCGFb	rs56233426	G	A	-0.00091886	0.000166989	3.74671e-08	0.0211	0.0242	0.3845	30.2777
Glaucoma	SCGFb	rs6138537	G	A	-0.000772553	0.000164066	2.49293e-06	-0.0269	0.0235	0.2532	22.1727
Glaucoma	SCGFb	rs7030641	T	C	0.00117008	0.000165473	1.53922e-12	0.0076	0.0237	0.760801	50.0008
Glaucoma	SCGFb	rs7234819	G	A	0.000973775	0.000199032	9.95841e-07	0.0117	0.0255	0.6438	23.9371
Glaucoma	SCGFb	rs72809092	A	G	0.00214815	0.000447855	1.61503e-06	0.0135	0.0741	0.8509	23.0067
Glaucoma	SCGFb	rs73059048	G	A	0.00166477	0.000362108	4.27888e-06	-0.0159	0.0359	0.684699	21.1365
Glaucoma	SCGFb	rs74436077	A	G	0.00296936	0.000602174	8.18201e-07	0.1609	0.0791	0.0422795	24.3154
Glaucoma	SCGFb	rs76321139	C	T	0.00251467	0.000549484	4.73151e-06	-0.0325	0.091	0.7491	20.9436
Glaucoma	SCGFb	rs77894943	T	C	-0.00277868	0.000524782	1.19132e-07	0.0243	0.0788	0.75	28.0362
Glaucoma	SCGFb	rs9309969	G	T	-0.000762945	0.000167069	4.95793e-06	-0.0121	0.0231	0.5992	20.8543
Glaucoma	SCF	rs131784	A	G	-0.000845984	0.000182592	3.6018e-06	0.0185	0.0204	0.3707	21.4665
Glaucoma	SCF	rs140978711	G	T	0.00366348	0.000794919	4.0549e-06	-0.0847	0.1041	0.3492	21.2394
Glaucoma	SCF	rs1611629	A	G	-0.000951056	0.000206759	4.23e-06	0.0537	0.0272	0.0490897	21.1584
Glaucoma	SCF	rs2437812	C	A	-0.000994037	0.00016742	2.89868e-09	-0.0327	0.0175	0.0619898	35.2525
Glaucoma	SCF	rs2814471	T	C	-0.00130985	0.000248961	1.4313e-07	0.0011	0.0201	0.952	27.6809
Glaucoma	SCF	rs28485535	C	T	-0.00109017	0.00019609	2.70633e-08	-0.0179	0.0181	0.3246	30.9085
Glaucoma	SCF	rs2991714	G	T	-0.00108791	0.000237064	4.45349e-06	0.0297	0.024	0.2145	21.0598
Glaucoma	SCF	rs35996650	T	C	-0.00105629	0.000216134	1.02315e-06	0.0165	0.0192	0.3879	23.8847
Glaucoma	SCF	rs4599108	T	C	-0.000808301	0.000165773	1.08325e-06	0.0168	0.016	0.2946	23.7749
Glaucoma	SCF	rs4693634	G	A	0.0019407	0.000409844	2.18892e-06	-0.0241	0.0357	0.4593	22.4223
Glaucoma	SCF	rs56233426	G	A	-0.00091886	0.000166989	3.74671e-08	0.034	0.0161	0.0348602	30.2777
Glaucoma	SCF	rs6138537	G	A	-0.000772553	0.000164066	2.49293e-06	-0.0004	0.0155	0.9823	22.1727
Glaucoma	SCF	rs7030641	T	C	0.00117008	0.000165473	1.53922e-12	0.0038	0.0159	0.8103	50.0008
Glaucoma	SCF	rs7234819	G	A	0.000973775	0.000199032	9.95841e-07	0.0144	0.0169	0.3956	23.9371
Glaucoma	SCF	rs72809092	A	G	0.00214815	0.000447855	1.61503e-06	-0.0217	0.0521	0.6124	23.0067
Glaucoma	SCF	rs73059048	G	A	0.00166477	0.000362108	4.27888e-06	-0.022	0.0239	0.3648	21.1365
Glaucoma	SCF	rs74436077	A	G	0.00296936	0.000602174	8.18201e-07	0.0259	0.0512	0.619801	24.3154
Glaucoma	SCF	rs76321139	C	T	0.00251467	0.000549484	4.73151e-06	0.0819	0.0585	0.1378	20.9436
Glaucoma	SCF	rs77894943	T	C	-0.00277868	0.000524782	1.19132e-07	0.0811	0.0539	0.1384	28.0362
Glaucoma	SCF	rs9309969	G	T	-0.000762945	0.000167069	4.95793e-06	-0.0036	0.0155	0.8205	20.8543
Glaucoma	IL-16	rs131784	A	G	-0.000845984	0.000182592	3.6018e-06	0.0278	0.0311	0.3737	21.4665
Glaucoma	IL-16	rs140978711	G	T	0.00366348	0.000794919	4.0549e-06	-0.0207	0.169	0.9213	21.2394
Glaucoma	IL-16	rs1611629	A	G	-0.000951056	0.000206759	4.23e-06	-0.048	0.0419	0.2443	21.1584
Glaucoma	IL-16	rs2437812	C	A	-0.000994037	0.00016742	2.89868e-09	0.013	0.0268	0.621999	35.2525
Glaucoma	IL-16	rs2814471	T	C	-0.00130985	0.000248961	1.4313e-07	-0.0104	0.0309	0.7617	27.6809
Glaucoma	IL-16	rs28485535	C	T	-0.00109017	0.00019609	2.70633e-08	-0.059	0.0278	0.03359	30.9085
Glaucoma	IL-16	rs2991714	G	T	-0.00108791	0.000237064	4.45349e-06	-0.0389	0.0367	0.3132	21.0598
Glaucoma	IL-16	rs35996650	T	C	-0.00105629	0.000216134	1.02315e-06	0.021	0.0291	0.4707	23.8847
Glaucoma	IL-16	rs4599108	T	C	-0.000808301	0.000165773	1.08325e-06	0.0136	0.0246	0.579599	23.7749
Glaucoma	IL-16	rs4693634	G	A	0.0019407	0.000409844	2.18892e-06	-0.1435	0.0528	0.00674295	22.4223
Glaucoma	IL-16	rs56233426	G	A	-0.00091886	0.000166989	3.74671e-08	0.0285	0.0249	0.2542	30.2777
Glaucoma	IL-16	rs6138537	G	A	-0.000772553	0.000164066	2.49293e-06	-0.0342	0.0241	0.1554	22.1727
Glaucoma	IL-16	rs7030641	T	C	0.00117008	0.000165473	1.53922e-12	-0.0345	0.0243	0.1579	50.0008
Glaucoma	IL-16	rs7234819	G	A	0.000973775	0.000199032	9.95841e-07	0.0267	0.0261	0.3058	23.9371
Glaucoma	IL-16	rs72809092	A	G	0.00214815	0.000447855	1.61503e-06	-0.0215	0.077	0.780301	23.0067
Glaucoma	IL-16	rs73059048	G	A	0.00166477	0.000362108	4.27888e-06	0.0089	0.0369	0.8009	21.1365
Glaucoma	IL-16	rs74436077	A	G	0.00296936	0.000602174	8.18201e-07	0.0949	0.0804	0.237	24.3154
Glaucoma	IL-16	rs76321139	C	T	0.00251467	0.000549484	4.73151e-06	-0.1899	0.0921	0.0540705	20.9436
Glaucoma	IL-16	rs77894943	T	C	-0.00277868	0.000524782	1.19132e-07	-0.017	0.0811	0.8293	28.0362
Glaucoma	IL-16	rs9309969	G	T	-0.000762945	0.000167069	4.95793e-06	0.0078	0.0237	0.7402	20.8543
Glaucoma	RANTES	rs131784	A	G	-0.000845984	0.000182592	3.6018e-06	-0.0339	0.0316	0.2849	21.4665
Glaucoma	RANTES	rs140978711	G	T	0.00366348	0.000794919	4.0549e-06	-0.0909	0.1662	0.475501	21.2394
Glaucoma	RANTES	rs1611629	A	G	-0.000951056	0.000206759	4.23e-06	0.0224	0.0422	0.5971	21.1584
Glaucoma	RANTES	rs2437812	C	A	-0.000994037	0.00016742	2.89868e-09	-0.0017	0.0272	0.9491	35.2525
Glaucoma	RANTES	rs2814471	T	C	-0.00130985	0.000248961	1.4313e-07	0.008	0.0311	0.788501	27.6809
Glaucoma	RANTES	rs28485535	C	T	-0.00109017	0.00019609	2.70633e-08	-0.0134	0.0281	0.643101	30.9085
Glaucoma	RANTES	rs2991714	G	T	-0.00108791	0.000237064	4.45349e-06	-0.0508	0.0373	0.1895	21.0598
Glaucoma	RANTES	rs35996650	T	C	-0.00105629	0.000216134	1.02315e-06	-0.0219	0.0294	0.4499	23.8847
Glaucoma	RANTES	rs4599108	T	C	-0.000808301	0.000165773	1.08325e-06	0.0411	0.0248	0.0979603	23.7749
Glaucoma	RANTES	rs4693634	G	A	0.0019407	0.000409844	2.18892e-06	0.0191	0.0546	0.7262	22.4223
Glaucoma	RANTES	rs56233426	G	A	-0.00091886	0.000166989	3.74671e-08	-0.01	0.0252	0.6921	30.2777
Glaucoma	RANTES	rs6138537	G	A	-0.000772553	0.000164066	2.49293e-06	0.0062	0.0243	0.7985	22.1727
Glaucoma	RANTES	rs7030641	T	C	0.00117008	0.000165473	1.53922e-12	-0.0046	0.0246	0.853	50.0008
Glaucoma	RANTES	rs7234819	G	A	0.000973775	0.000199032	9.95841e-07	0.0427	0.0264	0.1051	23.9371
Glaucoma	RANTES	rs72809092	A	G	0.00214815	0.000447855	1.61503e-06	-0.0757	0.0757	0.3173	23.0067
Glaucoma	RANTES	rs73059048	G	A	0.00166477	0.000362108	4.27888e-06	0.0494	0.0373	0.1831	21.1365
Glaucoma	RANTES	rs74436077	A	G	0.00296936	0.000602174	8.18201e-07	-0.1022	0.0812	0.2094	24.3154
Glaucoma	RANTES	rs76321139	C	T	0.00251467	0.000549484	4.73151e-06	-0.0655	0.093	0.4849	20.9436
Glaucoma	RANTES	rs77894943	T	C	-0.00277868	0.000524782	1.19132e-07	0.0261	0.0807	0.723601	28.0362
Glaucoma	RANTES	rs9309969	G	T	-0.000762945	0.000167069	4.95793e-06	0.0332	0.0241	0.169	20.8543
Glaucoma	PDGFbb	rs131784	A	G	-0.000845984	0.000182592	3.6018e-06	-0.0192	0.0205	0.351	21.4665
Glaucoma	PDGFbb	rs140978711	G	T	0.00366348	0.000794919	4.0549e-06	0.2292	0.1059	0.0314203	21.2394
Glaucoma	PDGFbb	rs1611629	A	G	-0.000951056	0.000206759	4.23e-06	-0.0055	0.0272	0.847	21.1584
Glaucoma	PDGFbb	rs2437812	C	A	-0.000994037	0.00016742	2.89868e-09	-0.0089	0.0176	0.5989	35.2525
Glaucoma	PDGFbb	rs2814471	T	C	-0.00130985	0.000248961	1.4313e-07	-0.029	0.0201	0.1487	27.6809
Glaucoma	PDGFbb	rs28485535	C	T	-0.00109017	0.00019609	2.70633e-08	-0.0264	0.0182	0.1468	30.9085
Glaucoma	PDGFbb	rs2991714	G	T	-0.00108791	0.000237064	4.45349e-06	0.0043	0.0241	0.8445	21.0598
Glaucoma	PDGFbb	rs35996650	T	C	-0.00105629	0.000216134	1.02315e-06	0.0038	0.0192	0.8301	23.8847
Glaucoma	PDGFbb	rs4599108	T	C	-0.000808301	0.000165773	1.08325e-06	0.0012	0.016	0.9458	23.7749
Glaucoma	PDGFbb	rs4693634	G	A	0.0019407	0.000409844	2.18892e-06	-0.0356	0.0356	0.3024	22.4223
Glaucoma	PDGFbb	rs56233426	G	A	-0.00091886	0.000166989	3.74671e-08	-0.0015	0.0162	0.9238	30.2777
Glaucoma	PDGFbb	rs6138537	G	A	-0.000772553	0.000164066	2.49293e-06	-0.0226	0.0156	0.146	22.1727
Glaucoma	PDGFbb	rs7030641	T	C	0.00117008	0.000165473	1.53922e-12	-0.0035	0.0159	0.8338	50.0008
Glaucoma	PDGFbb	rs7234819	G	A	0.000973775	0.000199032	9.95841e-07	-0.0072	0.0169	0.6818	23.9371
Glaucoma	PDGFbb	rs72809092	A	G	0.00214815	0.000447855	1.61503e-06	-0.0538	0.0523	0.2637	23.0067
Glaucoma	PDGFbb	rs73059048	G	A	0.00166477	0.000362108	4.27888e-06	0.0301	0.0239	0.2108	21.1365
Glaucoma	PDGFbb	rs74436077	A	G	0.00296936	0.000602174	8.18201e-07	-0.0387	0.0514	0.4289	24.3154
Glaucoma	PDGFbb	rs76321139	C	T	0.00251467	0.000549484	4.73151e-06	0.0865	0.0581	0.1279	20.9436
Glaucoma	PDGFbb	rs77894943	T	C	-0.00277868	0.000524782	1.19132e-07	-0.0859	0.0543	0.1052	28.0362
Glaucoma	PDGFbb	rs9309969	G	T	-0.000762945	0.000167069	4.95793e-06	0.0002	0.0155	0.9958	20.8543
Glaucoma	MIP1b	rs117836120	A	G	0.00370396	0.000758419	1.04109e-06	-0.1196	0.1864	0.5263	23.8514
Glaucoma	MIP1b	rs131784	A	G	-0.000845984	0.000182592	3.6018e-06	-0.0509	0.0205	0.01287	21.4665
Glaucoma	MIP1b	rs140978711	G	T	0.00366348	0.000794919	4.0549e-06	0.1347	0.1052	0.2445	21.2394
Glaucoma	MIP1b	rs1611629	A	G	-0.000951056	0.000206759	4.23e-06	-0.0489	0.0272	0.0708207	21.1584
Glaucoma	MIP1b	rs2437812	C	A	-0.000994037	0.00016742	2.89868e-09	-0.0118	0.0176	0.5009	35.2525
Glaucoma	MIP1b	rs2814471	T	C	-0.00130985	0.000248961	1.4313e-07	-0.0094	0.0201	0.6434	27.6809
Glaucoma	MIP1b	rs28485535	C	T	-0.00109017	0.00019609	2.70633e-08	-0.0022	0.0182	0.9051	30.9085
Glaucoma	MIP1b	rs2991714	G	T	-0.00108791	0.000237064	4.45349e-06	0.0315	0.0242	0.2009	21.0598
Glaucoma	MIP1b	rs35996650	T	C	-0.00105629	0.000216134	1.02315e-06	-0.008	0.0192	0.695799	23.8847
Glaucoma	MIP1b	rs4599108	T	C	-0.000808301	0.000165773	1.08325e-06	0.0044	0.016	0.792399	23.7749
Glaucoma	MIP1b	rs4693634	G	A	0.0019407	0.000409844	2.18892e-06	0.0279	0.0358	0.459701	22.4223
Glaucoma	MIP1b	rs56233426	G	A	-0.00091886	0.000166989	3.74671e-08	0.0318	0.0162	0.0498896	30.2777
Glaucoma	MIP1b	rs6138537	G	A	-0.000772553	0.000164066	2.49293e-06	-0.0096	0.0156	0.537901	22.1727
Glaucoma	MIP1b	rs7030641	T	C	0.00117008	0.000165473	1.53922e-12	-0.0035	0.016	0.8319	50.0008
Glaucoma	MIP1b	rs7234819	G	A	0.000973775	0.000199032	9.95841e-07	-0.0114	0.0169	0.5033	23.9371
Glaucoma	MIP1b	rs72809092	A	G	0.00214815	0.000447855	1.61503e-06	0.0197	0.0523	0.7048	23.0067
Glaucoma	MIP1b	rs73059048	G	A	0.00166477	0.000362108	4.27888e-06	-0.0248	0.0239	0.3063	21.1365
Glaucoma	MIP1b	rs74436077	A	G	0.00296936	0.000602174	8.18201e-07	0.0205	0.0513	0.6824	24.3154
Glaucoma	MIP1b	rs76321139	C	T	0.00251467	0.000549484	4.73151e-06	0.0731	0.0587	0.1878	20.9436
Glaucoma	MIP1b	rs77894943	T	C	-0.00277868	0.000524782	1.19132e-07	-0.0484	0.0541	0.3718	28.0362
Glaucoma	MIP1b	rs9309969	G	T	-0.000762945	0.000167069	4.95793e-06	-0.0277	0.0155	0.0738193	20.8543
Glaucoma	MIP1a	rs131784	A	G	-0.000845984	0.000182592	3.6018e-06	-0.0632	0.0309	0.0420804	21.4665
Glaucoma	MIP1a	rs140978711	G	T	0.00366348	0.000794919	4.0549e-06	0.155	0.1665	0.4146	21.2394
Glaucoma	MIP1a	rs1611629	A	G	-0.000951056	0.000206759	4.23e-06	-0.0478	0.0414	0.2473	21.1584
Glaucoma	MIP1a	rs2437812	C	A	-0.000994037	0.00016742	2.89868e-09	0.003	0.0269	0.9123	35.2525
Glaucoma	MIP1a	rs2814471	T	C	-0.00130985	0.000248961	1.4313e-07	0.0308	0.0308	0.3171	27.6809
Glaucoma	MIP1a	rs28485535	C	T	-0.00109017	0.00019609	2.70633e-08	0.0116	0.0277	0.6773	30.9085
Glaucoma	MIP1a	rs2991714	G	T	-0.00108791	0.000237064	4.45349e-06	-0.0285	0.0368	0.4355	21.0598
Glaucoma	MIP1a	rs35996650	T	C	-0.00105629	0.000216134	1.02315e-06	-0.0374	0.0289	0.1961	23.8847
Glaucoma	MIP1a	rs4599108	T	C	-0.000808301	0.000165773	1.08325e-06	0.05	0.0246	0.0416601	23.7749
Glaucoma	MIP1a	rs4693634	G	A	0.0019407	0.000409844	2.18892e-06	-0.0023	0.0524	0.9569	22.4223
Glaucoma	MIP1a	rs56233426	G	A	-0.00091886	0.000166989	3.74671e-08	0.003	0.0248	0.903	30.2777
Glaucoma	MIP1a	rs6138537	G	A	-0.000772553	0.000164066	2.49293e-06	-0.0105	0.024	0.669501	22.1727
Glaucoma	MIP1a	rs7030641	T	C	0.00117008	0.000165473	1.53922e-12	0.001	0.0243	0.9716	50.0008
Glaucoma	MIP1a	rs7234819	G	A	0.000973775	0.000199032	9.95841e-07	-0.0027	0.0261	0.9169	23.9371
Glaucoma	MIP1a	rs72809092	A	G	0.00214815	0.000447855	1.61503e-06	0.11	0.0761	0.149	23.0067
Glaucoma	MIP1a	rs73059048	G	A	0.00166477	0.000362108	4.27888e-06	-0.0429	0.0368	0.2484	21.1365
Glaucoma	MIP1a	rs74436077	A	G	0.00296936	0.000602174	8.18201e-07	-0.0092	0.0811	0.9077	24.3154
Glaucoma	MIP1a	rs76321139	C	T	0.00251467	0.000549484	4.73151e-06	0.014	0.0919	0.752899	20.9436
Glaucoma	MIP1a	rs77894943	T	C	-0.00277868	0.000524782	1.19132e-07	0.0288	0.0806	0.723	28.0362
Glaucoma	MIP1a	rs9309969	G	T	-0.000762945	0.000167069	4.95793e-06	-0.0158	0.0237	0.5044	20.8543
Glaucoma	MIG	rs131784	A	G	-0.000845984	0.000182592	3.6018e-06	0.009	0.0303	0.7701	21.4665
Glaucoma	MIG	rs140978711	G	T	0.00366348	0.000794919	4.0549e-06	-0.1659	0.1596	0.2478	21.2394
Glaucoma	MIG	rs1611629	A	G	-0.000951056	0.000206759	4.23e-06	-0.007	0.0406	0.8768	21.1584
Glaucoma	MIG	rs2437812	C	A	-0.000994037	0.00016742	2.89868e-09	-0.0692	0.026	0.00785905	35.2525
Glaucoma	MIG	rs2814471	T	C	-0.00130985	0.000248961	1.4313e-07	0.0363	0.0301	0.2217	27.6809
Glaucoma	MIG	rs28485535	C	T	-0.00109017	0.00019609	2.70633e-08	-0.0656	0.027	0.0147901	30.9085
Glaucoma	MIG	rs2991714	G	T	-0.00108791	0.000237064	4.45349e-06	-0.0154	0.0358	0.696101	21.0598
Glaucoma	MIG	rs35996650	T	C	-0.00105629	0.000216134	1.02315e-06	0.0467	0.0283	0.1009	23.8847
Glaucoma	MIG	rs4599108	T	C	-0.000808301	0.000165773	1.08325e-06	0.0477	0.0238	0.0455397	23.7749
Glaucoma	MIG	rs4693634	G	A	0.0019407	0.000409844	2.18892e-06	-0.0071	0.0516	0.9068	22.4223
Glaucoma	MIG	rs56233426	G	A	-0.00091886	0.000166989	3.74671e-08	0.0532	0.0243	0.02837	30.2777
Glaucoma	MIG	rs6138537	G	A	-0.000772553	0.000164066	2.49293e-06	0.0301	0.0234	0.2	22.1727
Glaucoma	MIG	rs7030641	T	C	0.00117008	0.000165473	1.53922e-12	0.0156	0.0237	0.52	50.0008
Glaucoma	MIG	rs7234819	G	A	0.000973775	0.000199032	9.95841e-07	-0.0146	0.0254	0.5722	23.9371
Glaucoma	MIG	rs72809092	A	G	0.00214815	0.000447855	1.61503e-06	-0.0305	0.0742	0.6848	23.0067
Glaucoma	MIG	rs73059048	G	A	0.00166477	0.000362108	4.27888e-06	0.0196	0.0359	0.5781	21.1365
Glaucoma	MIG	rs74436077	A	G	0.00296936	0.000602174	8.18201e-07	0.0549	0.0783	0.4828	24.3154
Glaucoma	MIG	rs76321139	C	T	0.00251467	0.000549484	4.73151e-06	-0.014	0.0913	0.9854	20.9436
Glaucoma	MIG	rs77894943	T	C	-0.00277868	0.000524782	1.19132e-07	-0.0379	0.079	0.6243	28.0362
Glaucoma	MIG	rs9309969	G	T	-0.000762945	0.000167069	4.95793e-06	-0.0128	0.0231	0.579499	20.8543
Glaucoma	MCSF	rs131784	A	G	-0.000845984	0.000182592	3.6018e-06	0.0114	0.0367	0.757201	21.4665
Glaucoma	MCSF	rs1611629	A	G	-0.000951056	0.000206759	4.23e-06	0.0004	0.049	0.995	21.1584
Glaucoma	MCSF	rs2437812	C	A	-0.000994037	0.00016742	2.89868e-09	0.0019	0.0316	0.9427	35.2525
Glaucoma	MCSF	rs2814471	T	C	-0.00130985	0.000248961	1.4313e-07	0.0302	0.0368	0.4211	27.6809
Glaucoma	MCSF	rs28485535	C	T	-0.00109017	0.00019609	2.70633e-08	-0.0507	0.0331	0.124	30.9085
Glaucoma	MCSF	rs2991714	G	T	-0.00108791	0.000237064	4.45349e-06	0.0111	0.0434	0.8007	21.0598
Glaucoma	MCSF	rs35996650	T	C	-0.00105629	0.000216134	1.02315e-06	0.0546	0.035	0.1176	23.8847
Glaucoma	MCSF	rs4599108	T	C	-0.000808301	0.000165773	1.08325e-06	0.0285	0.0294	0.3283	23.7749
Glaucoma	MCSF	rs4693634	G	A	0.0019407	0.000409844	2.18892e-06	-0.0639	0.0624	0.2921	22.4223
Glaucoma	MCSF	rs56233426	G	A	-0.00091886	0.000166989	3.74671e-08	0.0012	0.0295	0.9666	30.2777
Glaucoma	MCSF	rs6138537	G	A	-0.000772553	0.000164066	2.49293e-06	-0.0361	0.0288	0.2128	22.1727
Glaucoma	MCSF	rs7030641	T	C	0.00117008	0.000165473	1.53922e-12	0.0141	0.0289	0.6343	50.0008
Glaucoma	MCSF	rs7234819	G	A	0.000973775	0.000199032	9.95841e-07	0.0004	0.0311	0.9893	23.9371
Glaucoma	MCSF	rs72809092	A	G	0.00214815	0.000447855	1.61503e-06	0.0966	0.0937	0.2754	23.0067
Glaucoma	MCSF	rs73059048	G	A	0.00166477	0.000362108	4.27888e-06	-0.0486	0.0439	0.2947	21.1365
Glaucoma	MCSF	rs74436077	A	G	0.00296936	0.000602174	8.18201e-07	-0.0377	0.0947	0.6691	24.3154
Glaucoma	MCSF	rs76321139	C	T	0.00251467	0.000549484	4.73151e-06	0.0022	0.1074	0.9718	20.9436
Glaucoma	MCSF	rs77894943	T	C	-0.00277868	0.000524782	1.19132e-07	0.2395	0.0959	0.01305	28.0362
Glaucoma	MCSF	rs9309969	G	T	-0.000762945	0.000167069	4.95793e-06	0.009	0.0282	0.752501	20.8543
Glaucoma	MCP3	rs131784	A	G	-0.000845984	0.000182592	3.6018e-06	0.0895	0.0572	0.1287	21.4665
Glaucoma	MCP3	rs1611629	A	G	-0.000951056	0.000206759	4.23e-06	-0.067	0.0728	0.3617	21.1584
Glaucoma	MCP3	rs2437812	C	A	-0.000994037	0.00016742	2.89868e-09	-0.022	0.0485	0.6502	35.2525
Glaucoma	MCP3	rs2814471	T	C	-0.00130985	0.000248961	1.4313e-07	-0.0481	0.0565	0.3935	27.6809
Glaucoma	MCP3	rs28485535	C	T	-0.00109017	0.00019609	2.70633e-08	-0.0323	0.0499	0.4921	30.9085
Glaucoma	MCP3	rs2991714	G	T	-0.00108791	0.000237064	4.45349e-06	0.0635	0.0641	0.3155	21.0598
Glaucoma	MCP3	rs35996650	T	C	-0.00105629	0.000216134	1.02315e-06	0.0155	0.052	0.7865	23.8847
Glaucoma	MCP3	rs4599108	T	C	-0.000808301	0.000165773	1.08325e-06	0.0013	0.0434	0.9828	23.7749
Glaucoma	MCP3	rs4693634	G	A	0.0019407	0.000409844	2.18892e-06	0.0967	0.0929	0.3102	22.4223
Glaucoma	MCP3	rs56233426	G	A	-0.00091886	0.000166989	3.74671e-08	-0.0523	0.0444	0.2392	30.2777
Glaucoma	MCP3	rs6138537	G	A	-0.000772553	0.000164066	2.49293e-06	0.0205	0.043	0.6391	22.1727
Glaucoma	MCP3	rs7030641	T	C	0.00117008	0.000165473	1.53922e-12	0.0133	0.0431	0.7543	50.0008
Glaucoma	MCP3	rs7234819	G	A	0.000973775	0.000199032	9.95841e-07	-0.0526	0.0471	0.2574	23.9371
Glaucoma	MCP3	rs73059048	G	A	0.00166477	0.000362108	4.27888e-06	-0.1915	0.0672	0.00437703	21.1365
Glaucoma	MCP3	rs74436077	A	G	0.00296936	0.000602174	8.18201e-07	0.0889	0.15	0.552199	24.3154
Glaucoma	MCP3	rs77894943	T	C	-0.00277868	0.000524782	1.19132e-07	-0.0052	0.1338	0.944	28.0362
Glaucoma	MCP3	rs9309969	G	T	-0.000762945	0.000167069	4.95793e-06	-0.0689	0.0427	0.1008	20.8543
Glaucoma	MCP1	rs131784	A	G	-0.000845984	0.000182592	3.6018e-06	0.0172	0.0205	0.4062	21.4665
Glaucoma	MCP1	rs140978711	G	T	0.00366348	0.000794919	4.0549e-06	-0.0275	0.1035	0.724001	21.2394
Glaucoma	MCP1	rs1611629	A	G	-0.000951056	0.000206759	4.23e-06	0.0321	0.0273	0.2421	21.1584
Glaucoma	MCP1	rs2437812	C	A	-0.000994037	0.00016742	2.89868e-09	-0.0259	0.0176	0.1414	35.2525
Glaucoma	MCP1	rs2814471	T	C	-0.00130985	0.000248961	1.4313e-07	0.0079	0.0202	0.6911	27.6809
Glaucoma	MCP1	rs28485535	C	T	-0.00109017	0.00019609	2.70633e-08	-0.0248	0.0182	0.1707	30.9085
Glaucoma	MCP1	rs2991714	G	T	-0.00108791	0.000237064	4.45349e-06	-0.0324	0.0241	0.1736	21.0598
Glaucoma	MCP1	rs35996650	T	C	-0.00105629	0.000216134	1.02315e-06	-0.016	0.0192	0.4196	23.8847
Glaucoma	MCP1	rs4599108	T	C	-0.000808301	0.000165773	1.08325e-06	0.0108	0.016	0.5058	23.7749
Glaucoma	MCP1	rs4693634	G	A	0.0019407	0.000409844	2.18892e-06	0.0017	0.0357	0.9546	22.4223
Glaucoma	MCP1	rs56233426	G	A	-0.00091886	0.000166989	3.74671e-08	0.0296	0.0162	0.0680895	30.2777
Glaucoma	MCP1	rs6138537	G	A	-0.000772553	0.000164066	2.49293e-06	0.0102	0.0156	0.5095	22.1727
Glaucoma	MCP1	rs7030641	T	C	0.00117008	0.000165473	1.53922e-12	0.0061	0.016	0.706401	50.0008
Glaucoma	MCP1	rs7234819	G	A	0.000973775	0.000199032	9.95841e-07	0.0154	0.0169	0.3611	23.9371
Glaucoma	MCP1	rs72809092	A	G	0.00214815	0.000447855	1.61503e-06	-0.1134	0.0524	0.0330499	23.0067
Glaucoma	MCP1	rs73059048	G	A	0.00166477	0.000362108	4.27888e-06	-0.0039	0.024	0.8705	21.1365
Glaucoma	MCP1	rs74436077	A	G	0.00296936	0.000602174	8.18201e-07	-0.0061	0.0514	0.8851	24.3154
Glaucoma	MCP1	rs76321139	C	T	0.00251467	0.000549484	4.73151e-06	0.0567	0.0587	0.3677	20.9436
Glaucoma	MCP1	rs77894943	T	C	-0.00277868	0.000524782	1.19132e-07	0.0465	0.054	0.4043	28.0362
Glaucoma	MCP1	rs9309969	G	T	-0.000762945	0.000167069	4.95793e-06	0.0031	0.0155	0.8397	20.8543
Glaucoma	IL-12p70	rs117836120	A	G	0.00370396	0.000758419	1.04109e-06	-0.0885	0.1889	0.625299	23.8514
Glaucoma	IL-12p70	rs131784	A	G	-0.000845984	0.000182592	3.6018e-06	0.002	0.0205	0.9231	21.4665
Glaucoma	IL-12p70	rs140978711	G	T	0.00366348	0.000794919	4.0549e-06	0.1861	0.105	0.0909097	21.2394
Glaucoma	IL-12p70	rs1611629	A	G	-0.000951056	0.000206759	4.23e-06	0.015	0.0272	0.5914	21.1584
Glaucoma	IL-12p70	rs2437812	C	A	-0.000994037	0.00016742	2.89868e-09	-0.0263	0.0177	0.1363	35.2525
Glaucoma	IL-12p70	rs2814471	T	C	-0.00130985	0.000248961	1.4313e-07	-0.0107	0.0202	0.5921	27.6809
Glaucoma	IL-12p70	rs28485535	C	T	-0.00109017	0.00019609	2.70633e-08	0.0132	0.0182	0.4721	30.9085
Glaucoma	IL-12p70	rs2991714	G	T	-0.00108791	0.000237064	4.45349e-06	0.0243	0.0241	0.3027	21.0598
Glaucoma	IL-12p70	rs35996650	T	C	-0.00105629	0.000216134	1.02315e-06	0.0092	0.0192	0.621101	23.8847
Glaucoma	IL-12p70	rs4599108	T	C	-0.000808301	0.000165773	1.08325e-06	-0.0145	0.016	0.3625	23.7749
Glaucoma	IL-12p70	rs4693634	G	A	0.0019407	0.000409844	2.18892e-06	-0.0256	0.0358	0.4699	22.4223
Glaucoma	IL-12p70	rs56233426	G	A	-0.00091886	0.000166989	3.74671e-08	0.002	0.0162	0.9064	30.2777
Glaucoma	IL-12p70	rs6138537	G	A	-0.000772553	0.000164066	2.49293e-06	-0.002	0.0156	0.9066	22.1727
Glaucoma	IL-12p70	rs7030641	T	C	0.00117008	0.000165473	1.53922e-12	0.0022	0.016	0.8765	50.0008
Glaucoma	IL-12p70	rs7234819	G	A	0.000973775	0.000199032	9.95841e-07	-0.0124	0.0169	0.4681	23.9371
Glaucoma	IL-12p70	rs72809092	A	G	0.00214815	0.000447855	1.61503e-06	-0.0722	0.0522	0.1381	23.0067
Glaucoma	IL-12p70	rs73059048	G	A	0.00166477	0.000362108	4.27888e-06	-0.0053	0.024	0.8218	21.1365
Glaucoma	IL-12p70	rs74436077	A	G	0.00296936	0.000602174	8.18201e-07	-0.099	0.0512	0.05202	24.3154
Glaucoma	IL-12p70	rs76321139	C	T	0.00251467	0.000549484	4.73151e-06	-0.0208	0.0587	0.7538	20.9436
Glaucoma	IL-12p70	rs77894943	T	C	-0.00277868	0.000524782	1.19132e-07	-0.0434	0.0541	0.3937	28.0362
Glaucoma	IL-12p70	rs9309969	G	T	-0.000762945	0.000167069	4.95793e-06	-0.0092	0.0155	0.5505	20.8543
Glaucoma	IP-10	rs131784	A	G	-0.000845984	0.000182592	3.6018e-06	0.0214	0.0304	0.4828	21.4665
Glaucoma	IP-10	rs140978711	G	T	0.00366348	0.000794919	4.0549e-06	-0.0842	0.161	0.459	21.2394
Glaucoma	IP-10	rs1611629	A	G	-0.000951056	0.000206759	4.23e-06	0.0588	0.0407	0.1481	21.1584
Glaucoma	IP-10	rs2437812	C	A	-0.000994037	0.00016742	2.89868e-09	-0.0147	0.0261	0.5708	35.2525
Glaucoma	IP-10	rs2814471	T	C	-0.00130985	0.000248961	1.4313e-07	-0.0226	0.0301	0.4495	27.6809
Glaucoma	IP-10	rs28485535	C	T	-0.00109017	0.00019609	2.70633e-08	-0.0616	0.0271	0.0223702	30.9085
Glaucoma	IP-10	rs2991714	G	T	-0.00108791	0.000237064	4.45349e-06	-0.0338	0.0358	0.3418	21.0598
Glaucoma	IP-10	rs35996650	T	C	-0.00105629	0.000216134	1.02315e-06	0.0355	0.0283	0.2085	23.8847
Glaucoma	IP-10	rs4599108	T	C	-0.000808301	0.000165773	1.08325e-06	0.0452	0.0239	0.0582801	23.7749
Glaucoma	IP-10	rs4693634	G	A	0.0019407	0.000409844	2.18892e-06	-0.0435	0.0517	0.403	22.4223
Glaucoma	IP-10	rs56233426	G	A	-0.00091886	0.000166989	3.74671e-08	0.0325	0.0243	0.1815	30.2777
Glaucoma	IP-10	rs6138537	G	A	-0.000772553	0.000164066	2.49293e-06	-0.0234	0.0234	0.3192	22.1727
Glaucoma	IP-10	rs7030641	T	C	0.00117008	0.000165473	1.53922e-12	0.0129	0.0237	0.5871	50.0008
Glaucoma	IP-10	rs7234819	G	A	0.000973775	0.000199032	9.95841e-07	-0.0041	0.0255	0.8716	23.9371
Glaucoma	IP-10	rs72809092	A	G	0.00214815	0.000447855	1.61503e-06	0.0058	0.0744	0.9371	23.0067
Glaucoma	IP-10	rs73059048	G	A	0.00166477	0.000362108	4.27888e-06	-0.0099	0.036	0.7848	21.1365
Glaucoma	IP-10	rs74436077	A	G	0.00296936	0.000602174	8.18201e-07	0.154	0.0781	0.0487001	24.3154
Glaucoma	IP-10	rs76321139	C	T	0.00251467	0.000549484	4.73151e-06	0.0362	0.0904	0.6567	20.9436
Glaucoma	IP-10	rs77894943	T	C	-0.00277868	0.000524782	1.19132e-07	0.0075	0.0786	0.9297	28.0362
Glaucoma	IP-10	rs9309969	G	T	-0.000762945	0.000167069	4.95793e-06	-0.02	0.0231	0.3875	20.8543
Glaucoma	IL-18	rs117836120	A	G	0.00370396	0.000758419	1.04109e-06	-0.0086	0.2583	0.9733	23.8514
Glaucoma	IL-18	rs131784	A	G	-0.000845984	0.000182592	3.6018e-06	0.0268	0.0305	0.3817	21.4665
Glaucoma	IL-18	rs140978711	G	T	0.00366348	0.000794919	4.0549e-06	0.0537	0.1583	0.8106	21.2394
Glaucoma	IL-18	rs1611629	A	G	-0.000951056	0.000206759	4.23e-06	-0.0501	0.041	0.2305	21.1584
Glaucoma	IL-18	rs2437812	C	A	-0.000994037	0.00016742	2.89868e-09	-0.0454	0.0263	0.0834795	35.2525
Glaucoma	IL-18	rs2814471	T	C	-0.00130985	0.000248961	1.4313e-07	0.0031	0.0304	0.9235	27.6809
Glaucoma	IL-18	rs28485535	C	T	-0.00109017	0.00019609	2.70633e-08	0.011	0.0273	0.683901	30.9085
Glaucoma	IL-18	rs2991714	G	T	-0.00108791	0.000237064	4.45349e-06	-0.0077	0.0358	0.8258	21.0598
Glaucoma	IL-18	rs35996650	T	C	-0.00105629	0.000216134	1.02315e-06	0.0394	0.0284	0.168	23.8847
Glaucoma	IL-18	rs4599108	T	C	-0.000808301	0.000165773	1.08325e-06	-0.0058	0.024	0.8108	23.7749
Glaucoma	IL-18	rs4693634	G	A	0.0019407	0.000409844	2.18892e-06	-0.0424	0.0519	0.4222	22.4223
Glaucoma	IL-18	rs56233426	G	A	-0.00091886	0.000166989	3.74671e-08	0.0283	0.0244	0.2501	30.2777
Glaucoma	IL-18	rs6138537	G	A	-0.000772553	0.000164066	2.49293e-06	-0.0437	0.0236	0.0643902	22.1727
Glaucoma	IL-18	rs7030641	T	C	0.00117008	0.000165473	1.53922e-12	-0.0084	0.0238	0.7229	50.0008
Glaucoma	IL-18	rs7234819	G	A	0.000973775	0.000199032	9.95841e-07	-0.0578	0.0256	0.0239001	23.9371
Glaucoma	IL-18	rs72809092	A	G	0.00214815	0.000447855	1.61503e-06	0.0553	0.0742	0.4468	23.0067
Glaucoma	IL-18	rs73059048	G	A	0.00166477	0.000362108	4.27888e-06	-0.0123	0.0363	0.7568	21.1365
Glaucoma	IL-18	rs74436077	A	G	0.00296936	0.000602174	8.18201e-07	0.1132	0.0804	0.1657	24.3154
Glaucoma	IL-18	rs76321139	C	T	0.00251467	0.000549484	4.73151e-06	0.0997	0.0917	0.2942	20.9436
Glaucoma	IL-18	rs77894943	T	C	-0.00277868	0.000524782	1.19132e-07	0.088	0.0793	0.2766	28.0362
Glaucoma	IL-18	rs9309969	G	T	-0.000762945	0.000167069	4.95793e-06	0.0361	0.0233	0.1197	20.8543
Glaucoma	IL-17	rs131784	A	G	-0.000845984	0.000182592	3.6018e-06	-0.0278	0.021	0.1899	21.4665
Glaucoma	IL-17	rs140978711	G	T	0.00366348	0.000794919	4.0549e-06	0.1494	0.1074	0.1742	21.2394
Glaucoma	IL-17	rs1611629	A	G	-0.000951056	0.000206759	4.23e-06	-0.0239	0.028	0.3818	21.1584
Glaucoma	IL-17	rs2437812	C	A	-0.000994037	0.00016742	2.89868e-09	-0.0187	0.0182	0.3053	35.2525
Glaucoma	IL-17	rs2814471	T	C	-0.00130985	0.000248961	1.4313e-07	-0.009	0.0208	0.661601	27.6809
Glaucoma	IL-17	rs28485535	C	T	-0.00109017	0.00019609	2.70633e-08	-0.0224	0.0187	0.2303	30.9085
Glaucoma	IL-17	rs2991714	G	T	-0.00108791	0.000237064	4.45349e-06	-0.0239	0.0248	0.3342	21.0598
Glaucoma	IL-17	rs35996650	T	C	-0.00105629	0.000216134	1.02315e-06	-0.0141	0.0198	0.487	23.8847
Glaucoma	IL-17	rs4599108	T	C	-0.000808301	0.000165773	1.08325e-06	-0.0024	0.0166	0.8821	23.7749
Glaucoma	IL-17	rs4693634	G	A	0.0019407	0.000409844	2.18892e-06	-0.0065	0.0366	0.8287	22.4223
Glaucoma	IL-17	rs56233426	G	A	-0.00091886	0.000166989	3.74671e-08	0.0104	0.0167	0.535601	30.2777
Glaucoma	IL-17	rs6138537	G	A	-0.000772553	0.000164066	2.49293e-06	-0.0142	0.0161	0.3785	22.1727
Glaucoma	IL-17	rs7030641	T	C	0.00117008	0.000165473	1.53922e-12	0.0041	0.0165	0.7925	50.0008
Glaucoma	IL-17	rs7234819	G	A	0.000973775	0.000199032	9.95841e-07	-0.0193	0.0175	0.27	23.9371
Glaucoma	IL-17	rs72809092	A	G	0.00214815	0.000447855	1.61503e-06	0.0139	0.0545	0.923	23.0067
Glaucoma	IL-17	rs73059048	G	A	0.00166477	0.000362108	4.27888e-06	0.0027	0.0246	0.9152	21.1365
Glaucoma	IL-17	rs74436077	A	G	0.00296936	0.000602174	8.18201e-07	-0.097	0.0531	0.0665304	24.3154
Glaucoma	IL-17	rs76321139	C	T	0.00251467	0.000549484	4.73151e-06	0.0654	0.0607	0.2469	20.9436
Glaucoma	IL-17	rs77894943	T	C	-0.00277868	0.000524782	1.19132e-07	-0.0096	0.0563	0.8258	28.0362
Glaucoma	IL-17	rs9309969	G	T	-0.000762945	0.000167069	4.95793e-06	-0.005	0.016	0.7503	20.8543
Glaucoma	IL-13	rs117836120	A	G	0.00370396	0.000758419	1.04109e-06	-0.2081	0.1859	0.2656	23.8514
Glaucoma	IL-13	rs131784	A	G	-0.000845984	0.000182592	3.6018e-06	-0.0366	0.0309	0.2354	21.4665
Glaucoma	IL-13	rs140978711	G	T	0.00366348	0.000794919	4.0549e-06	0.4423	0.1698	0.0161801	21.2394
Glaucoma	IL-13	rs1611629	A	G	-0.000951056	0.000206759	4.23e-06	0.0374	0.0413	0.3852	21.1584
Glaucoma	IL-13	rs2437812	C	A	-0.000994037	0.00016742	2.89868e-09	-0.0384	0.0267	0.1493	35.2525
Glaucoma	IL-13	rs2814471	T	C	-0.00130985	0.000248961	1.4313e-07	0.0238	0.0306	0.4451	27.6809
Glaucoma	IL-13	rs28485535	C	T	-0.00109017	0.00019609	2.70633e-08	0.0253	0.0276	0.3646	30.9085
Glaucoma	IL-13	rs2991714	G	T	-0.00108791	0.000237064	4.45349e-06	-0.0325	0.0367	0.383	21.0598
Glaucoma	IL-13	rs35996650	T	C	-0.00105629	0.000216134	1.02315e-06	-0.0376	0.0288	0.1918	23.8847
Glaucoma	IL-13	rs4599108	T	C	-0.000808301	0.000165773	1.08325e-06	0.0117	0.0243	0.6303	23.7749
Glaucoma	IL-13	rs4693634	G	A	0.0019407	0.000409844	2.18892e-06	-0.0275	0.0523	0.581599	22.4223
Glaucoma	IL-13	rs56233426	G	A	-0.00091886	0.000166989	3.74671e-08	0.0068	0.0247	0.783	30.2777
Glaucoma	IL-13	rs6138537	G	A	-0.000772553	0.000164066	2.49293e-06	0.0321	0.0238	0.1754	22.1727
Glaucoma	IL-13	rs7030641	T	C	0.00117008	0.000165473	1.53922e-12	0.0182	0.0241	0.4438	50.0008
Glaucoma	IL-13	rs7234819	G	A	0.000973775	0.000199032	9.95841e-07	0.0174	0.0259	0.502	23.9371
Glaucoma	IL-13	rs72809092	A	G	0.00214815	0.000447855	1.61503e-06	0.0282	0.0758	0.7097	23.0067
Glaucoma	IL-13	rs73059048	G	A	0.00166477	0.000362108	4.27888e-06	-0.0035	0.0366	0.9206	21.1365
Glaucoma	IL-13	rs74436077	A	G	0.00296936	0.000602174	8.18201e-07	-0.0967	0.0802	0.2266	24.3154
Glaucoma	IL-13	rs76321139	C	T	0.00251467	0.000549484	4.73151e-06	-0.0273	0.0916	0.8497	20.9436
Glaucoma	IL-13	rs77894943	T	C	-0.00277868	0.000524782	1.19132e-07	0.055	0.0802	0.5042	28.0362
Glaucoma	IL-13	rs9309969	G	T	-0.000762945	0.000167069	4.95793e-06	-0.0063	0.0236	0.785199	20.8543
Glaucoma	IL-10	rs131784	A	G	-0.000845984	0.000182592	3.6018e-06	0.0079	0.021	0.7094	21.4665
Glaucoma	IL-10	rs140978711	G	T	0.00366348	0.000794919	4.0549e-06	0.17	0.109	0.1311	21.2394
Glaucoma	IL-10	rs1611629	A	G	-0.000951056	0.000206759	4.23e-06	0.0092	0.0282	0.7633	21.1584
Glaucoma	IL-10	rs2437812	C	A	-0.000994037	0.00016742	2.89868e-09	-0.0356	0.0183	0.0518896	35.2525
Glaucoma	IL-10	rs2814471	T	C	-0.00130985	0.000248961	1.4313e-07	0.003	0.0209	0.8863	27.6809
Glaucoma	IL-10	rs28485535	C	T	-0.00109017	0.00019609	2.70633e-08	0.0317	0.0188	0.0930101	30.9085
Glaucoma	IL-10	rs2991714	G	T	-0.00108791	0.000237064	4.45349e-06	-0.01	0.025	0.7224	21.0598
Glaucoma	IL-10	rs35996650	T	C	-0.00105629	0.000216134	1.02315e-06	-0.0027	0.0199	0.899	23.8847
Glaucoma	IL-10	rs4599108	T	C	-0.000808301	0.000165773	1.08325e-06	-0.0239	0.0166	0.1485	23.7749
Glaucoma	IL-10	rs4693634	G	A	0.0019407	0.000409844	2.18892e-06	-0.0344	0.037	0.3466	22.4223
Glaucoma	IL-10	rs56233426	G	A	-0.00091886	0.000166989	3.74671e-08	0.011	0.0167	0.5119	30.2777
Glaucoma	IL-10	rs6138537	G	A	-0.000772553	0.000164066	2.49293e-06	-0.0127	0.0162	0.4348	22.1727
Glaucoma	IL-10	rs7030641	T	C	0.00117008	0.000165473	1.53922e-12	-0.0159	0.0165	0.3459	50.0008
Glaucoma	IL-10	rs7234819	G	A	0.000973775	0.000199032	9.95841e-07	0.0063	0.0175	0.7191	23.9371
Glaucoma	IL-10	rs72809092	A	G	0.00214815	0.000447855	1.61503e-06	-0.0585	0.0544	0.2611	23.0067
Glaucoma	IL-10	rs73059048	G	A	0.00166477	0.000362108	4.27888e-06	0.0012	0.0248	0.9649	21.1365
Glaucoma	IL-10	rs74436077	A	G	0.00296936	0.000602174	8.18201e-07	-0.0409	0.053	0.4418	24.3154
Glaucoma	IL-10	rs76321139	C	T	0.00251467	0.000549484	4.73151e-06	0.0046	0.0601	0.9051	20.9436
Glaucoma	IL-10	rs77894943	T	C	-0.00277868	0.000524782	1.19132e-07	0.0774	0.0566	0.1834	28.0362
Glaucoma	IL-10	rs9309969	G	T	-0.000762945	0.000167069	4.95793e-06	0.0107	0.016	0.5071	20.8543
Glaucoma	IL-8	rs131784	A	G	-0.000845984	0.000182592	3.6018e-06	-0.0186	0.0309	0.548001	21.4665
Glaucoma	IL-8	rs140978711	G	T	0.00366348	0.000794919	4.0549e-06	0.0679	0.1631	0.758901	21.2394
Glaucoma	IL-8	rs1611629	A	G	-0.000951056	0.000206759	4.23e-06	-0.0461	0.0414	0.2535	21.1584
Glaucoma	IL-8	rs2437812	C	A	-0.000994037	0.00016742	2.89868e-09	-0.0236	0.0267	0.3774	35.2525
Glaucoma	IL-8	rs2814471	T	C	-0.00130985	0.000248961	1.4313e-07	0.0113	0.0307	0.721	27.6809
Glaucoma	IL-8	rs28485535	C	T	-0.00109017	0.00019609	2.70633e-08	-0.0314	0.0276	0.2513	30.9085
Glaucoma	IL-8	rs2991714	G	T	-0.00108791	0.000237064	4.45349e-06	-0.0614	0.0366	0.0968791	21.0598
Glaucoma	IL-8	rs35996650	T	C	-0.00105629	0.000216134	1.02315e-06	-0.0342	0.0289	0.2371	23.8847
Glaucoma	IL-8	rs4599108	T	C	-0.000808301	0.000165773	1.08325e-06	0.0135	0.0245	0.580801	23.7749
Glaucoma	IL-8	rs4693634	G	A	0.0019407	0.000409844	2.18892e-06	-0.0721	0.0526	0.1667	22.4223
Glaucoma	IL-8	rs56233426	G	A	-0.00091886	0.000166989	3.74671e-08	-0.0095	0.0248	0.703399	30.2777
Glaucoma	IL-8	rs6138537	G	A	-0.000772553	0.000164066	2.49293e-06	-0.0244	0.0239	0.3087	22.1727
Glaucoma	IL-8	rs7030641	T	C	0.00117008	0.000165473	1.53922e-12	-0.0126	0.0242	0.6041	50.0008
Glaucoma	IL-8	rs7234819	G	A	0.000973775	0.000199032	9.95841e-07	0.0161	0.026	0.538	23.9371
Glaucoma	IL-8	rs72809092	A	G	0.00214815	0.000447855	1.61503e-06	0.052	0.0761	0.513499	23.0067
Glaucoma	IL-8	rs73059048	G	A	0.00166477	0.000362108	4.27888e-06	-0.0038	0.0368	0.9192	21.1365
Glaucoma	IL-8	rs74436077	A	G	0.00296936	0.000602174	8.18201e-07	-0.0361	0.0806	0.661899	24.3154
Glaucoma	IL-8	rs76321139	C	T	0.00251467	0.000549484	4.73151e-06	-0.0303	0.0911	0.760001	20.9436
Glaucoma	IL-8	rs77894943	T	C	-0.00277868	0.000524782	1.19132e-07	-0.0066	0.0803	0.9312	28.0362
Glaucoma	IL-8	rs9309969	G	T	-0.000762945	0.000167069	4.95793e-06	-0.0017	0.0236	0.9406	20.8543
Glaucoma	IL-6	rs117836120	A	G	0.00370396	0.000758419	1.04109e-06	0.0289	0.1858	0.8712	23.8514
Glaucoma	IL-6	rs131784	A	G	-0.000845984	0.000182592	3.6018e-06	-0.0294	0.0205	0.1502	21.4665
Glaucoma	IL-6	rs140978711	G	T	0.00366348	0.000794919	4.0549e-06	0.2368	0.1052	0.02339	21.2394
Glaucoma	IL-6	rs1611629	A	G	-0.000951056	0.000206759	4.23e-06	-0.0057	0.0274	0.8314	21.1584
Glaucoma	IL-6	rs2437812	C	A	-0.000994037	0.00016742	2.89868e-09	-0.0067	0.0178	0.704399	35.2525
Glaucoma	IL-6	rs2814471	T	C	-0.00130985	0.000248961	1.4313e-07	0.0082	0.0203	0.6943	27.6809
Glaucoma	IL-6	rs28485535	C	T	-0.00109017	0.00019609	2.70633e-08	-0.0134	0.0183	0.4635	30.9085
Glaucoma	IL-6	rs2991714	G	T	-0.00108791	0.000237064	4.45349e-06	-0.0107	0.0243	0.6664	21.0598
Glaucoma	IL-6	rs35996650	T	C	-0.00105629	0.000216134	1.02315e-06	0.0065	0.0193	0.7278	23.8847
Glaucoma	IL-6	rs4599108	T	C	-0.000808301	0.000165773	1.08325e-06	-0.0069	0.0161	0.664099	23.7749
Glaucoma	IL-6	rs4693634	G	A	0.0019407	0.000409844	2.18892e-06	-0.0212	0.0359	0.5573	22.4223
Glaucoma	IL-6	rs56233426	G	A	-0.00091886	0.000166989	3.74671e-08	-0.0029	0.0163	0.8594	30.2777
Glaucoma	IL-6	rs6138537	G	A	-0.000772553	0.000164066	2.49293e-06	-0.0142	0.0157	0.3641	22.1727
Glaucoma	IL-6	rs7030641	T	C	0.00117008	0.000165473	1.53922e-12	0.0224	0.016	0.1621	50.0008
Glaucoma	IL-6	rs7234819	G	A	0.000973775	0.000199032	9.95841e-07	-0.0163	0.017	0.3386	23.9371
Glaucoma	IL-6	rs72809092	A	G	0.00214815	0.000447855	1.61503e-06	-0.0477	0.0525	0.313	23.0067
Glaucoma	IL-6	rs73059048	G	A	0.00166477	0.000362108	4.27888e-06	0.0102	0.0241	0.6707	21.1365
Glaucoma	IL-6	rs74436077	A	G	0.00296936	0.000602174	8.18201e-07	-0.0169	0.0515	0.7415	24.3154
Glaucoma	IL-6	rs76321139	C	T	0.00251467	0.000549484	4.73151e-06	0.0926	0.0587	0.1082	20.9436
Glaucoma	IL-6	rs77894943	T	C	-0.00277868	0.000524782	1.19132e-07	-0.0241	0.0545	0.6202	28.0362
Glaucoma	IL-6	rs9309969	G	T	-0.000762945	0.000167069	4.95793e-06	0.0043	0.0156	0.7922	20.8543
Glaucoma	IL-1ra	rs131784	A	G	-0.000845984	0.000182592	3.6018e-06	-0.0073	0.0305	0.8133	21.4665
Glaucoma	IL-1ra	rs140978711	G	T	0.00366348	0.000794919	4.0549e-06	0.3264	0.1613	0.03983	21.2394
Glaucoma	IL-1ra	rs1611629	A	G	-0.000951056	0.000206759	4.23e-06	-0.0263	0.0409	0.5083	21.1584
Glaucoma	IL-1ra	rs2437812	C	A	-0.000994037	0.00016742	2.89868e-09	-0.0207	0.0263	0.435	35.2525
Glaucoma	IL-1ra	rs2814471	T	C	-0.00130985	0.000248961	1.4313e-07	0.0297	0.0304	0.3219	27.6809
Glaucoma	IL-1ra	rs2991714	G	T	-0.00108791	0.000237064	4.45349e-06	-0.0343	0.0359	0.3367	21.0598
Glaucoma	IL-1ra	rs35996650	T	C	-0.00105629	0.000216134	1.02315e-06	-0.0181	0.0285	0.5287	23.8847
Glaucoma	IL-1ra	rs4599108	T	C	-0.000808301	0.000165773	1.08325e-06	-0.0005	0.024	0.9833	23.7749
Glaucoma	IL-1ra	rs4693634	G	A	0.0019407	0.000409844	2.18892e-06	-0.0382	0.0517	0.4499	22.4223
Glaucoma	IL-1ra	rs56233426	G	A	-0.00091886	0.000166989	3.74671e-08	-0.0043	0.0244	0.8615	30.2777
Glaucoma	IL-1ra	rs6138537	G	A	-0.000772553	0.000164066	2.49293e-06	-0.0184	0.0236	0.4362	22.1727
Glaucoma	IL-1ra	rs7030641	T	C	0.00117008	0.000165473	1.53922e-12	0.0316	0.0239	0.1795	50.0008
Glaucoma	IL-1ra	rs7234819	G	A	0.000973775	0.000199032	9.95841e-07	0.0104	0.0256	0.685799	23.9371
Glaucoma	IL-1ra	rs72809092	A	G	0.00214815	0.000447855	1.61503e-06	0.0826	0.0746	0.2791	23.0067
Glaucoma	IL-1ra	rs73059048	G	A	0.00166477	0.000362108	4.27888e-06	-0.0394	0.0362	0.2807	21.1365
Glaucoma	IL-1ra	rs74436077	A	G	0.00296936	0.000602174	8.18201e-07	0.0573	0.0782	0.4652	24.3154
Glaucoma	IL-1ra	rs76321139	C	T	0.00251467	0.000549484	4.73151e-06	0.0056	0.0912	0.8831	20.9436
Glaucoma	IL-1ra	rs77894943	T	C	-0.00277868	0.000524782	1.19132e-07	0.1462	0.0796	0.0662796	28.0362
Glaucoma	IL-1ra	rs9309969	G	T	-0.000762945	0.000167069	4.95793e-06	-0.0007	0.0233	0.9708	20.8543
Glaucoma	IL-1b	rs117836120	A	G	0.00370396	0.000758419	1.04109e-06	-0.0846	0.1954	0.6577	23.8514
Glaucoma	IL-1b	rs131784	A	G	-0.000845984	0.000182592	3.6018e-06	0.0045	0.0241	0.9833	21.4665
Glaucoma	IL-1b	rs140978711	G	T	0.00366348	0.000794919	4.0549e-06	0.1607	0.1336	0.0715698	21.2394
Glaucoma	IL-1b	rs1611629	A	G	-0.000951056	0.000206759	4.23e-06	-0.0181	0.0322	0.4248	21.1584
Glaucoma	IL-1b	rs2437812	C	A	-0.000994037	0.00016742	2.89868e-09	0.0014	0.0208	0.9668	35.2525
Glaucoma	IL-1b	rs2814471	T	C	-0.00130985	0.000248961	1.4313e-07	0.0331	0.0241	0.2615	27.6809
Glaucoma	IL-1b	rs28485535	C	T	-0.00109017	0.00019609	2.70633e-08	-0.0283	0.0216	0.677801	30.9085
Glaucoma	IL-1b	rs2991714	G	T	-0.00108791	0.000237064	4.45349e-06	-0.0157	0.0286	0.3378	21.0598
Glaucoma	IL-1b	rs35996650	T	C	-0.00105629	0.000216134	1.02315e-06	-0.0085	0.0227	0.0684999	23.8847
Glaucoma	IL-1b	rs4599108	T	C	-0.000808301	0.000165773	1.08325e-06	0.0127	0.0192	0.968	23.7749
Glaucoma	IL-1b	rs4693634	G	A	0.0019407	0.000409844	2.18892e-06	-0.0478	0.0409	0.5078	22.4223
Glaucoma	IL-1b	rs56233426	G	A	-0.00091886	0.000166989	3.74671e-08	0.001	0.0194	0.972	30.2777
Glaucoma	IL-1b	rs6138537	G	A	-0.000772553	0.000164066	2.49293e-06	-0.0311	0.0188	0.2697	22.1727
Glaucoma	IL-1b	rs7030641	T	C	0.00117008	0.000165473	1.53922e-12	-0.0084	0.0189	0.3172	50.0008
Glaucoma	IL-1b	rs7234819	G	A	0.000973775	0.000199032	9.95841e-07	0.0052	0.0204	0.748001	23.9371
Glaucoma	IL-1b	rs72809092	A	G	0.00214815	0.000447855	1.61503e-06	0.0962	0.0603	0.2171	23.0067
Glaucoma	IL-1b	rs73059048	G	A	0.00166477	0.000362108	4.27888e-06	-0.0752	0.0288	0.0128801	21.1365
Glaucoma	IL-1b	rs74436077	A	G	0.00296936	0.000602174	8.18201e-07	-0.0265	0.0634	0.832	24.3154
Glaucoma	IL-1b	rs76321139	C	T	0.00251467	0.000549484	4.73151e-06	0.0301	0.0716	0.5494	20.9436
Glaucoma	IL-1b	rs77894943	T	C	-0.00277868	0.000524782	1.19132e-07	0.1425	0.0629	0.4052	28.0362
Glaucoma	IL-1b	rs9309969	G	T	-0.000762945	0.000167069	4.95793e-06	0.0228	0.0185	0.1758	20.8543
Glaucoma	HGF	rs131784	A	G	-0.000845984	0.000182592	3.6018e-06	0.0041	0.0204	0.86	21.4665
Glaucoma	HGF	rs140978711	G	T	0.00366348	0.000794919	4.0549e-06	0.1188	0.1035	0.3239	21.2394
Glaucoma	HGF	rs1611629	A	G	-0.000951056	0.000206759	4.23e-06	0.0141	0.0273	0.624901	21.1584
Glaucoma	HGF	rs2437812	C	A	-0.000994037	0.00016742	2.89868e-09	-0.0373	0.0175	0.0343297	35.2525
Glaucoma	HGF	rs2814471	T	C	-0.00130985	0.000248961	1.4313e-07	-0.0167	0.0201	0.403	27.6809
Glaucoma	HGF	rs28485535	C	T	-0.00109017	0.00019609	2.70633e-08	-0.0189	0.0182	0.3003	30.9085
Glaucoma	HGF	rs2991714	G	T	-0.00108791	0.000237064	4.45349e-06	0.0037	0.0241	0.8796	21.0598
Glaucoma	HGF	rs35996650	T	C	-0.00105629	0.000216134	1.02315e-06	0.0067	0.0192	0.7177	23.8847
Glaucoma	HGF	rs4599108	T	C	-0.000808301	0.000165773	1.08325e-06	-0.0084	0.016	0.5946	23.7749
Glaucoma	HGF	rs4693634	G	A	0.0019407	0.000409844	2.18892e-06	-0.0132	0.0359	0.709	22.4223
Glaucoma	HGF	rs56233426	G	A	-0.00091886	0.000166989	3.74671e-08	0.0101	0.0162	0.5322	30.2777
Glaucoma	HGF	rs6138537	G	A	-0.000772553	0.000164066	2.49293e-06	0.0006	0.0156	0.9675	22.1727
Glaucoma	HGF	rs7030641	T	C	0.00117008	0.000165473	1.53922e-12	0.0155	0.0159	0.3318	50.0008
Glaucoma	HGF	rs7234819	G	A	0.000973775	0.000199032	9.95841e-07	-0.0219	0.0169	0.1962	23.9371
Glaucoma	HGF	rs72809092	A	G	0.00214815	0.000447855	1.61503e-06	0.0479	0.0522	0.4207	23.0067
Glaucoma	HGF	rs73059048	G	A	0.00166477	0.000362108	4.27888e-06	0.0153	0.0239	0.5161	21.1365
Glaucoma	HGF	rs74436077	A	G	0.00296936	0.000602174	8.18201e-07	0.0248	0.0511	0.621999	24.3154
Glaucoma	HGF	rs76321139	C	T	0.00251467	0.000549484	4.73151e-06	0.0595	0.0582	0.3012	20.9436
Glaucoma	HGF	rs77894943	T	C	-0.00277868	0.000524782	1.19132e-07	0.0488	0.0541	0.3749	28.0362
Glaucoma	HGF	rs9309969	G	T	-0.000762945	0.000167069	4.95793e-06	-0.0138	0.0155	0.376	20.8543
Glaucoma	IL-9	rs131784	A	G	-0.000845984	0.000182592	3.6018e-06	-0.0587	0.0306	0.0558406	21.4665
Glaucoma	IL-9	rs140978711	G	T	0.00366348	0.000794919	4.0549e-06	0.2285	0.1649	0.1846	21.2394
Glaucoma	IL-9	rs1611629	A	G	-0.000951056	0.000206759	4.23e-06	0.0236	0.0411	0.608199	21.1584
Glaucoma	IL-9	rs2437812	C	A	-0.000994037	0.00016742	2.89868e-09	-0.0161	0.0263	0.5438	35.2525
Glaucoma	IL-9	rs2814471	T	C	-0.00130985	0.000248961	1.4313e-07	0.0068	0.0304	0.8249	27.6809
Glaucoma	IL-9	rs28485535	C	T	-0.00109017	0.00019609	2.70633e-08	0.0036	0.0273	0.8975	30.9085
Glaucoma	IL-9	rs2991714	G	T	-0.00108791	0.000237064	4.45349e-06	-0.0281	0.0358	0.4303	21.0598
Glaucoma	IL-9	rs35996650	T	C	-0.00105629	0.000216134	1.02315e-06	-0.039	0.0285	0.171	23.8847
Glaucoma	IL-9	rs4599108	T	C	-0.000808301	0.000165773	1.08325e-06	0.0243	0.024	0.3134	23.7749
Glaucoma	IL-9	rs4693634	G	A	0.0019407	0.000409844	2.18892e-06	0.0444	0.0519	0.4231	22.4223
Glaucoma	IL-9	rs56233426	G	A	-0.00091886	0.000166989	3.74671e-08	0.0122	0.0245	0.6163	30.2777
Glaucoma	IL-9	rs6138537	G	A	-0.000772553	0.000164066	2.49293e-06	-0.0341	0.0237	0.1517	22.1727
Glaucoma	IL-9	rs7030641	T	C	0.00117008	0.000165473	1.53922e-12	0.0017	0.0239	0.9368	50.0008
Glaucoma	IL-9	rs7234819	G	A	0.000973775	0.000199032	9.95841e-07	0.0354	0.0257	0.167	23.9371
Glaucoma	IL-9	rs72809092	A	G	0.00214815	0.000447855	1.61503e-06	-0.0044	0.0745	0.9333	23.0067
Glaucoma	IL-9	rs73059048	G	A	0.00166477	0.000362108	4.27888e-06	-0.043	0.0362	0.2393	21.1365
Glaucoma	IL-9	rs74436077	A	G	0.00296936	0.000602174	8.18201e-07	-0.1059	0.0786	0.1774	24.3154
Glaucoma	IL-9	rs76321139	C	T	0.00251467	0.000549484	4.73151e-06	0.0493	0.0926	0.5392	20.9436
Glaucoma	IL-9	rs77894943	T	C	-0.00277868	0.000524782	1.19132e-07	0.088	0.0799	0.2745	28.0362
Glaucoma	IL-9	rs9309969	G	T	-0.000762945	0.000167069	4.95793e-06	0.0079	0.0233	0.7359	20.8543
Glaucoma	IL-7	rs117836120	A	G	0.00370396	0.000758419	1.04109e-06	-0.2612	0.1914	0.1785	23.8514
Glaucoma	IL-7	rs131784	A	G	-0.000845984	0.000182592	3.6018e-06	-0.018	0.0314	0.564	21.4665
Glaucoma	IL-7	rs140978711	G	T	0.00366348	0.000794919	4.0549e-06	0.1781	0.1652	0.3216	21.2394
Glaucoma	IL-7	rs1611629	A	G	-0.000951056	0.000206759	4.23e-06	-0.0025	0.042	0.9141	21.1584
Glaucoma	IL-7	rs2437812	C	A	-0.000994037	0.00016742	2.89868e-09	-0.0217	0.0271	0.4231	35.2525
Glaucoma	IL-7	rs2814471	T	C	-0.00130985	0.000248961	1.4313e-07	0.0455	0.0312	0.1519	27.6809
Glaucoma	IL-7	rs28485535	C	T	-0.00109017	0.00019609	2.70633e-08	0.0317	0.0281	0.2585	30.9085
Glaucoma	IL-7	rs2991714	G	T	-0.00108791	0.000237064	4.45349e-06	-0.0202	0.0371	0.6354	21.0598
Glaucoma	IL-7	rs35996650	T	C	-0.00105629	0.000216134	1.02315e-06	-0.0413	0.0293	0.1616	23.8847
Glaucoma	IL-7	rs4599108	T	C	-0.000808301	0.000165773	1.08325e-06	0.0057	0.0247	0.8157	23.7749
Glaucoma	IL-7	rs4693634	G	A	0.0019407	0.000409844	2.18892e-06	-0.0268	0.0534	0.5991	22.4223
Glaucoma	IL-7	rs56233426	G	A	-0.00091886	0.000166989	3.74671e-08	0.0207	0.0252	0.4123	30.2777
Glaucoma	IL-7	rs6138537	G	A	-0.000772553	0.000164066	2.49293e-06	0.0298	0.0243	0.2184	22.1727
Glaucoma	IL-7	rs7030641	T	C	0.00117008	0.000165473	1.53922e-12	-0.0059	0.0246	0.8134	50.0008
Glaucoma	IL-7	rs7234819	G	A	0.000973775	0.000199032	9.95841e-07	0.0103	0.0264	0.6989	23.9371
Glaucoma	IL-7	rs72809092	A	G	0.00214815	0.000447855	1.61503e-06	0.0367	0.0764	0.632	23.0067
Glaucoma	IL-7	rs73059048	G	A	0.00166477	0.000362108	4.27888e-06	-0.0014	0.0374	0.9719	21.1365
Glaucoma	IL-7	rs74436077	A	G	0.00296936	0.000602174	8.18201e-07	-0.1293	0.0826	0.1159	24.3154
Glaucoma	IL-7	rs76321139	C	T	0.00251467	0.000549484	4.73151e-06	-0.005	0.0937	0.9501	20.9436
Glaucoma	IL-7	rs77894943	T	C	-0.00277868	0.000524782	1.19132e-07	0.1419	0.0819	0.0829297	28.0362
Glaucoma	IL-7	rs9309969	G	T	-0.000762945	0.000167069	4.95793e-06	0.0067	0.024	0.7837	20.8543
Glaucoma	IL-5	rs131784	A	G	-0.000845984	0.000182592	3.6018e-06	-0.036	0.0317	0.2568	21.4665
Glaucoma	IL-5	rs140978711	G	T	0.00366348	0.000794919	4.0549e-06	0.1381	0.167	0.5004	21.2394
Glaucoma	IL-5	rs1611629	A	G	-0.000951056	0.000206759	4.23e-06	0.0178	0.0422	0.7097	21.1584
Glaucoma	IL-5	rs2437812	C	A	-0.000994037	0.00016742	2.89868e-09	-0.0163	0.0272	0.5483	35.2525
Glaucoma	IL-5	rs2814471	T	C	-0.00130985	0.000248961	1.4313e-07	0.0199	0.0315	0.5269	27.6809
Glaucoma	IL-5	rs28485535	C	T	-0.00109017	0.00019609	2.70633e-08	-0.0006	0.0283	0.9763	30.9085
Glaucoma	IL-5	rs2991714	G	T	-0.00108791	0.000237064	4.45349e-06	-0.0009	0.0374	0.9985	21.0598
Glaucoma	IL-5	rs35996650	T	C	-0.00105629	0.000216134	1.02315e-06	-0.0662	0.0296	0.0241002	23.8847
Glaucoma	IL-5	rs4599108	T	C	-0.000808301	0.000165773	1.08325e-06	0.0401	0.0251	0.1095	23.7749
Glaucoma	IL-5	rs4693634	G	A	0.0019407	0.000409844	2.18892e-06	-0.0498	0.0535	0.3363	22.4223
Glaucoma	IL-5	rs56233426	G	A	-0.00091886	0.000166989	3.74671e-08	0.0064	0.0255	0.8096	30.2777
Glaucoma	IL-5	rs6138537	G	A	-0.000772553	0.000164066	2.49293e-06	-0.0025	0.0245	0.9198	22.1727
Glaucoma	IL-5	rs7030641	T	C	0.00117008	0.000165473	1.53922e-12	-0.0022	0.0247	0.9487	50.0008
Glaucoma	IL-5	rs7234819	G	A	0.000973775	0.000199032	9.95841e-07	-0.0116	0.0265	0.661601	23.9371
Glaucoma	IL-5	rs72809092	A	G	0.00214815	0.000447855	1.61503e-06	0.111	0.0777	0.1549	23.0067
Glaucoma	IL-5	rs73059048	G	A	0.00166477	0.000362108	4.27888e-06	-0.0166	0.0379	0.6608	21.1365
Glaucoma	IL-5	rs74436077	A	G	0.00296936	0.000602174	8.18201e-07	-0.0038	0.0823	0.9616	24.3154
Glaucoma	IL-5	rs76321139	C	T	0.00251467	0.000549484	4.73151e-06	0.0569	0.0929	0.4756	20.9436
Glaucoma	IL-5	rs77894943	T	C	-0.00277868	0.000524782	1.19132e-07	0.0577	0.0817	0.4903	28.0362
Glaucoma	IL-5	rs9309969	G	T	-0.000762945	0.000167069	4.95793e-06	0.018	0.0242	0.4629	20.8543
Glaucoma	IL-4	rs131784	A	G	-0.000845984	0.000182592	3.6018e-06	-0.0318	0.0207	0.1216	21.4665
Glaucoma	IL-4	rs140978711	G	T	0.00366348	0.000794919	4.0549e-06	0.1511	0.1053	0.1665	21.2394
Glaucoma	IL-4	rs1611629	A	G	-0.000951056	0.000206759	4.23e-06	0.0309	0.0274	0.2616	21.1584
Glaucoma	IL-4	rs2437812	C	A	-0.000994037	0.00016742	2.89868e-09	-0.0003	0.0179	0.9747	35.2525
Glaucoma	IL-4	rs2814471	T	C	-0.00130985	0.000248961	1.4313e-07	0.0029	0.0203	0.8955	27.6809
Glaucoma	IL-4	rs28485535	C	T	-0.00109017	0.00019609	2.70633e-08	-0.0279	0.0184	0.1285	30.9085
Glaucoma	IL-4	rs2991714	G	T	-0.00108791	0.000237064	4.45349e-06	-0.0173	0.0244	0.4741	21.0598
Glaucoma	IL-4	rs35996650	T	C	-0.00105629	0.000216134	1.02315e-06	0.0044	0.0194	0.8149	23.8847
Glaucoma	IL-4	rs4599108	T	C	-0.000808301	0.000165773	1.08325e-06	0.0087	0.0162	0.590999	23.7749
Glaucoma	IL-4	rs4693634	G	A	0.0019407	0.000409844	2.18892e-06	-0.0212	0.0361	0.5521	22.4223
Glaucoma	IL-4	rs56233426	G	A	-0.00091886	0.000166989	3.74671e-08	0.0164	0.0163	0.3152	30.2777
Glaucoma	IL-4	rs6138537	G	A	-0.000772553	0.000164066	2.49293e-06	-0.0155	0.0157	0.3237	22.1727
Glaucoma	IL-4	rs7030641	T	C	0.00117008	0.000165473	1.53922e-12	0.002	0.0161	0.8907	50.0008
Glaucoma	IL-4	rs7234819	G	A	0.000973775	0.000199032	9.95841e-07	0.0031	0.0171	0.8476	23.9371
Glaucoma	IL-4	rs72809092	A	G	0.00214815	0.000447855	1.61503e-06	-0.0686	0.053	0.1684	23.0067
Glaucoma	IL-4	rs73059048	G	A	0.00166477	0.000362108	4.27888e-06	-0.0007	0.0242	0.9837	21.1365
Glaucoma	IL-4	rs74436077	A	G	0.00296936	0.000602174	8.18201e-07	-0.0417	0.0521	0.4239	24.3154
Glaucoma	IL-4	rs76321139	C	T	0.00251467	0.000549484	4.73151e-06	0.0299	0.0589	0.6078	20.9436
Glaucoma	IL-4	rs77894943	T	C	-0.00277868	0.000524782	1.19132e-07	-0.0066	0.0546	0.8779	28.0362
Glaucoma	IL-4	rs9309969	G	T	-0.000762945	0.000167069	4.95793e-06	0.0046	0.0157	0.778001	20.8543
Glaucoma	IL-2ra	rs131784	A	G	-0.000845984	0.000182592	3.6018e-06	-0.0009	0.0303	0.9786	21.4665
Glaucoma	IL-2ra	rs140978711	G	T	0.00366348	0.000794919	4.0549e-06	-0.1567	0.1589	0.3534	21.2394
Glaucoma	IL-2ra	rs1611629	A	G	-0.000951056	0.000206759	4.23e-06	0.0206	0.0407	0.6023	21.1584
Glaucoma	IL-2ra	rs2437812	C	A	-0.000994037	0.00016742	2.89868e-09	-0.0363	0.0261	0.1649	35.2525
Glaucoma	IL-2ra	rs2814471	T	C	-0.00130985	0.000248961	1.4313e-07	0.0313	0.0302	0.2752	27.6809
Glaucoma	IL-2ra	rs28485535	C	T	-0.00109017	0.00019609	2.70633e-08	-0.0281	0.0271	0.3042	30.9085
Glaucoma	IL-2ra	rs2991714	G	T	-0.00108791	0.000237064	4.45349e-06	0.0146	0.036	0.6797	21.0598
Glaucoma	IL-2ra	rs35996650	T	C	-0.00105629	0.000216134	1.02315e-06	0.0249	0.0284	0.3893	23.8847
Glaucoma	IL-2ra	rs4599108	T	C	-0.000808301	0.000165773	1.08325e-06	0.0372	0.0238	0.1193	23.7749
Glaucoma	IL-2ra	rs4693634	G	A	0.0019407	0.000409844	2.18892e-06	0.014	0.0516	0.8139	22.4223
Glaucoma	IL-2ra	rs56233426	G	A	-0.00091886	0.000166989	3.74671e-08	0.0307	0.0244	0.2075	30.2777
Glaucoma	IL-2ra	rs6138537	G	A	-0.000772553	0.000164066	2.49293e-06	0.0229	0.0235	0.3301	22.1727
Glaucoma	IL-2ra	rs7030641	T	C	0.00117008	0.000165473	1.53922e-12	-0.0215	0.0237	0.3633	50.0008
Glaucoma	IL-2ra	rs7234819	G	A	0.000973775	0.000199032	9.95841e-07	-0.0277	0.0255	0.2767	23.9371
Glaucoma	IL-2ra	rs72809092	A	G	0.00214815	0.000447855	1.61503e-06	0.03	0.0742	0.6773	23.0067
Glaucoma	IL-2ra	rs73059048	G	A	0.00166477	0.000362108	4.27888e-06	0.039	0.036	0.2576	21.1365
Glaucoma	IL-2ra	rs74436077	A	G	0.00296936	0.000602174	8.18201e-07	-0.0651	0.078	0.4035	24.3154
Glaucoma	IL-2ra	rs76321139	C	T	0.00251467	0.000549484	4.73151e-06	0.0563	0.0912	0.4754	20.9436
Glaucoma	IL-2ra	rs77894943	T	C	-0.00277868	0.000524782	1.19132e-07	0.2326	0.0792	0.00335699	28.0362
Glaucoma	IL-2ra	rs9309969	G	T	-0.000762945	0.000167069	4.95793e-06	0.0113	0.0231	0.6262	20.8543
Glaucoma	IL-2	rs117836120	A	G	0.00370396	0.000758419	1.04109e-06	-0.1279	0.1901	0.5004	23.8514
Glaucoma	IL-2	rs131784	A	G	-0.000845984	0.000182592	3.6018e-06	-0.0342	0.0311	0.2707	21.4665
Glaucoma	IL-2	rs140978711	G	T	0.00366348	0.000794919	4.0549e-06	0.3462	0.1626	0.0349897	21.2394
Glaucoma	IL-2	rs1611629	A	G	-0.000951056	0.000206759	4.23e-06	-0.0549	0.0419	0.1853	21.1584
Glaucoma	IL-2	rs2437812	C	A	-0.000994037	0.00016742	2.89868e-09	-0.0301	0.027	0.266	35.2525
Glaucoma	IL-2	rs2814471	T	C	-0.00130985	0.000248961	1.4313e-07	0.0757	0.031	0.0143001	27.6809
Glaucoma	IL-2	rs28485535	C	T	-0.00109017	0.00019609	2.70633e-08	-0.0045	0.0278	0.8748	30.9085
Glaucoma	IL-2	rs2991714	G	T	-0.00108791	0.000237064	4.45349e-06	-0.067	0.0365	0.0676301	21.0598
Glaucoma	IL-2	rs35996650	T	C	-0.00105629	0.000216134	1.02315e-06	-0.0235	0.0291	0.4205	23.8847
Glaucoma	IL-2	rs4599108	T	C	-0.000808301	0.000165773	1.08325e-06	-0.0081	0.0245	0.739399	23.7749
Glaucoma	IL-2	rs4693634	G	A	0.0019407	0.000409844	2.18892e-06	0.0355	0.0531	0.5308	22.4223
Glaucoma	IL-2	rs56233426	G	A	-0.00091886	0.000166989	3.74671e-08	-0.0089	0.025	0.7202	30.2777
Glaucoma	IL-2	rs6138537	G	A	-0.000772553	0.000164066	2.49293e-06	-0.0054	0.0242	0.8222	22.1727
Glaucoma	IL-2	rs7030641	T	C	0.00117008	0.000165473	1.53922e-12	0.0107	0.0243	0.6557	50.0008
Glaucoma	IL-2	rs7234819	G	A	0.000973775	0.000199032	9.95841e-07	-0.0022	0.0262	0.9311	23.9371
Glaucoma	IL-2	rs72809092	A	G	0.00214815	0.000447855	1.61503e-06	0.1602	0.0761	0.0345597	23.0067
Glaucoma	IL-2	rs73059048	G	A	0.00166477	0.000362108	4.27888e-06	-0.0456	0.0369	0.2252	21.1365
Glaucoma	IL-2	rs74436077	A	G	0.00296936	0.000602174	8.18201e-07	-0.0138	0.0816	0.8714	24.3154
Glaucoma	IL-2	rs76321139	C	T	0.00251467	0.000549484	4.73151e-06	-0.0096	0.0949	0.9483	20.9436
Glaucoma	IL-2	rs77894943	T	C	-0.00277868	0.000524782	1.19132e-07	0.1163	0.081	0.152	28.0362
Glaucoma	IL-2	rs9309969	G	T	-0.000762945	0.000167069	4.95793e-06	0.0085	0.0239	0.7317	20.8543
Glaucoma	IFNg	rs131784	A	G	-0.000845984	0.000182592	3.6018e-06	-0.0214	0.0211	0.3087	21.4665
Glaucoma	IFNg	rs140978711	G	T	0.00366348	0.000794919	4.0549e-06	0.142	0.1106	0.2073	21.2394
Glaucoma	IFNg	rs1611629	A	G	-0.000951056	0.000206759	4.23e-06	-0.0394	0.0282	0.1638	21.1584
Glaucoma	IFNg	rs2437812	C	A	-0.000994037	0.00016742	2.89868e-09	-0.0069	0.0183	0.706999	35.2525
Glaucoma	IFNg	rs2814471	T	C	-0.00130985	0.000248961	1.4313e-07	-0.0207	0.0208	0.3238	27.6809
Glaucoma	IFNg	rs28485535	C	T	-0.00109017	0.00019609	2.70633e-08	-0.0216	0.0189	0.2486	30.9085
Glaucoma	IFNg	rs2991714	G	T	-0.00108791	0.000237064	4.45349e-06	-0.0302	0.0249	0.2255	21.0598
Glaucoma	IFNg	rs35996650	T	C	-0.00105629	0.000216134	1.02315e-06	0.0083	0.0199	0.668399	23.8847
Glaucoma	IFNg	rs4599108	T	C	-0.000808301	0.000165773	1.08325e-06	-0.0068	0.0167	0.683	23.7749
Glaucoma	IFNg	rs4693634	G	A	0.0019407	0.000409844	2.18892e-06	-0.0345	0.037	0.364	22.4223
Glaucoma	IFNg	rs56233426	G	A	-0.00091886	0.000166989	3.74671e-08	0.0237	0.0167	0.1581	30.2777
Glaucoma	IFNg	rs6138537	G	A	-0.000772553	0.000164066	2.49293e-06	-0.0087	0.0162	0.5915	22.1727
Glaucoma	IFNg	rs7030641	T	C	0.00117008	0.000165473	1.53922e-12	0.013	0.0165	0.4285	50.0008
Glaucoma	IFNg	rs7234819	G	A	0.000973775	0.000199032	9.95841e-07	-0.0076	0.0176	0.6654	23.9371
Glaucoma	IFNg	rs72809092	A	G	0.00214815	0.000447855	1.61503e-06	-0.0354	0.0548	0.4398	23.0067
Glaucoma	IFNg	rs73059048	G	A	0.00166477	0.000362108	4.27888e-06	-0.0331	0.0247	0.1794	21.1365
Glaucoma	IFNg	rs74436077	A	G	0.00296936	0.000602174	8.18201e-07	-0.0209	0.0536	0.6904	24.3154
Glaucoma	IFNg	rs76321139	C	T	0.00251467	0.000549484	4.73151e-06	0.0341	0.0609	0.5495	20.9436
Glaucoma	IFNg	rs77894943	T	C	-0.00277868	0.000524782	1.19132e-07	-0.0293	0.0557	0.579301	28.0362
Glaucoma	IFNg	rs9309969	G	T	-0.000762945	0.000167069	4.95793e-06	0.0012	0.0161	0.9547	20.8543
Glaucoma	GRPa	rs131784	A	G	-0.000845984	0.000182592	3.6018e-06	0.0097	0.0313	0.754699	21.4665
Glaucoma	GRPa	rs140978711	G	T	0.00366348	0.000794919	4.0549e-06	-0.0417	0.1607	0.600701	21.2394
Glaucoma	GRPa	rs1611629	A	G	-0.000951056	0.000206759	4.23e-06	0.0248	0.0417	0.543501	21.1584
Glaucoma	GRPa	rs2437812	C	A	-0.000994037	0.00016742	2.89868e-09	-0.0178	0.0266	0.4956	35.2525
Glaucoma	GRPa	rs2814471	T	C	-0.00130985	0.000248961	1.4313e-07	-0.0099	0.031	0.7812	27.6809
Glaucoma	GRPa	rs28485535	C	T	-0.00109017	0.00019609	2.70633e-08	0.0025	0.0277	0.9303	30.9085
Glaucoma	GRPa	rs2991714	G	T	-0.00108791	0.000237064	4.45349e-06	0.0228	0.037	0.5265	21.0598
Glaucoma	GRPa	rs35996650	T	C	-0.00105629	0.000216134	1.02315e-06	0.0124	0.029	0.664599	23.8847
Glaucoma	GRPa	rs4599108	T	C	-0.000808301	0.000165773	1.08325e-06	0.0032	0.0245	0.8982	23.7749
Glaucoma	GRPa	rs4693634	G	A	0.0019407	0.000409844	2.18892e-06	-0.1171	0.0531	0.02696	22.4223
Glaucoma	GRPa	rs56233426	G	A	-0.00091886	0.000166989	3.74671e-08	0.0256	0.0249	0.306	30.2777
Glaucoma	GRPa	rs6138537	G	A	-0.000772553	0.000164066	2.49293e-06	-0.0382	0.0241	0.1122	22.1727
Glaucoma	GRPa	rs7030641	T	C	0.00117008	0.000165473	1.53922e-12	-0.0183	0.0243	0.4579	50.0008
Glaucoma	GRPa	rs7234819	G	A	0.000973775	0.000199032	9.95841e-07	-0.0227	0.0262	0.3873	23.9371
Glaucoma	GRPa	rs72809092	A	G	0.00214815	0.000447855	1.61503e-06	0.0818	0.076	0.3013	23.0067
Glaucoma	GRPa	rs73059048	G	A	0.00166477	0.000362108	4.27888e-06	-0.0061	0.0369	0.8832	21.1365
Glaucoma	GRPa	rs74436077	A	G	0.00296936	0.000602174	8.18201e-07	-0.0224	0.0813	0.7723	24.3154
Glaucoma	GRPa	rs76321139	C	T	0.00251467	0.000549484	4.73151e-06	-0.0031	0.0916	0.9804	20.9436
Glaucoma	GRPa	rs77894943	T	C	-0.00277868	0.000524782	1.19132e-07	0.1646	0.0812	0.0424199	28.0362
Glaucoma	GRPa	rs9309969	G	T	-0.000762945	0.000167069	4.95793e-06	-0.0582	0.0237	0.0139801	20.8543
Glaucoma	GCSF	rs131784	A	G	-0.000845984	0.000182592	3.6018e-06	-0.0054	0.0208	0.7916	21.4665
Glaucoma	GCSF	rs140978711	G	T	0.00366348	0.000794919	4.0549e-06	0.3279	0.1059	0.00241002	21.2394
Glaucoma	GCSF	rs1611629	A	G	-0.000951056	0.000206759	4.23e-06	0.0113	0.0278	0.6836	21.1584
Glaucoma	GCSF	rs2437812	C	A	-0.000994037	0.00016742	2.89868e-09	-0.0086	0.018	0.6317	35.2525
Glaucoma	GCSF	rs2814471	T	C	-0.00130985	0.000248961	1.4313e-07	-0.037	0.0205	0.0704093	27.6809
Glaucoma	GCSF	rs28485535	C	T	-0.00109017	0.00019609	2.70633e-08	-0.0216	0.0185	0.2414	30.9085
Glaucoma	GCSF	rs2991714	G	T	-0.00108791	0.000237064	4.45349e-06	-0.0158	0.0245	0.5194	21.0598
Glaucoma	GCSF	rs35996650	T	C	-0.00105629	0.000216134	1.02315e-06	-0.0015	0.0196	0.9429	23.8847
Glaucoma	GCSF	rs4599108	T	C	-0.000808301	0.000165773	1.08325e-06	0.0038	0.0163	0.8175	23.7749
Glaucoma	GCSF	rs4693634	G	A	0.0019407	0.000409844	2.18892e-06	-0.0345	0.0362	0.3283	22.4223
Glaucoma	GCSF	rs56233426	G	A	-0.00091886	0.000166989	3.74671e-08	0.0179	0.0165	0.2778	30.2777
Glaucoma	GCSF	rs6138537	G	A	-0.000772553	0.000164066	2.49293e-06	-0.0009	0.0159	0.9551	22.1727
Glaucoma	GCSF	rs7030641	T	C	0.00117008	0.000165473	1.53922e-12	0.0048	0.0163	0.764499	50.0008
Glaucoma	GCSF	rs7234819	G	A	0.000973775	0.000199032	9.95841e-07	-0.0073	0.0172	0.6762	23.9371
Glaucoma	GCSF	rs72809092	A	G	0.00214815	0.000447855	1.61503e-06	-0.0974	0.0534	0.0560402	23.0067
Glaucoma	GCSF	rs73059048	G	A	0.00166477	0.000362108	4.27888e-06	-0.0316	0.0244	0.1971	21.1365
Glaucoma	GCSF	rs74436077	A	G	0.00296936	0.000602174	8.18201e-07	-0.1252	0.0523	0.0156099	24.3154
Glaucoma	GCSF	rs76321139	C	T	0.00251467	0.000549484	4.73151e-06	0.0236	0.0599	0.6514	20.9436
Glaucoma	GCSF	rs77894943	T	C	-0.00277868	0.000524782	1.19132e-07	-0.022	0.055	0.6656	28.0362
Glaucoma	GCSF	rs9309969	G	T	-0.000762945	0.000167069	4.95793e-06	0.0034	0.0159	0.8387	20.8543
Glaucoma	FGFBasic	rs131784	A	G	-0.000845984	0.000182592	3.6018e-06	-0.0266	0.0212	0.2125	21.4665
Glaucoma	FGFBasic	rs140978711	G	T	0.00366348	0.000794919	4.0549e-06	0.1952	0.1095	0.0741105	21.2394
Glaucoma	FGFBasic	rs1611629	A	G	-0.000951056	0.000206759	4.23e-06	-0.0218	0.0284	0.4478	21.1584
Glaucoma	FGFBasic	rs2437812	C	A	-0.000994037	0.00016742	2.89868e-09	-0.0046	0.0185	0.7985	35.2525
Glaucoma	FGFBasic	rs2814471	T	C	-0.00130985	0.000248961	1.4313e-07	-0.023	0.021	0.2786	27.6809
Glaucoma	FGFBasic	rs28485535	C	T	-0.00109017	0.00019609	2.70633e-08	-0.0035	0.0189	0.847	30.9085
Glaucoma	FGFBasic	rs2991714	G	T	-0.00108791	0.000237064	4.45349e-06	-0.0086	0.0251	0.726599	21.0598
Glaucoma	FGFBasic	rs35996650	T	C	-0.00105629	0.000216134	1.02315e-06	-0.0143	0.02	0.4819	23.8847
Glaucoma	FGFBasic	rs4599108	T	C	-0.000808301	0.000165773	1.08325e-06	0.0076	0.0167	0.649999	23.7749
Glaucoma	FGFBasic	rs4693634	G	A	0.0019407	0.000409844	2.18892e-06	-0.006	0.0371	0.8541	22.4223
Glaucoma	FGFBasic	rs56233426	G	A	-0.00091886	0.000166989	3.74671e-08	0.0252	0.0169	0.1369	30.2777
Glaucoma	FGFBasic	rs6138537	G	A	-0.000772553	0.000164066	2.49293e-06	-0.0325	0.0163	0.04622	22.1727
Glaucoma	FGFBasic	rs7030641	T	C	0.00117008	0.000165473	1.53922e-12	0.0114	0.0167	0.4913	50.0008
Glaucoma	FGFBasic	rs7234819	G	A	0.000973775	0.000199032	9.95841e-07	-0.0265	0.0176	0.1363	23.9371
Glaucoma	FGFBasic	rs72809092	A	G	0.00214815	0.000447855	1.61503e-06	-0.0356	0.0549	0.4098	23.0067
Glaucoma	FGFBasic	rs73059048	G	A	0.00166477	0.000362108	4.27888e-06	0.0131	0.0249	0.599799	21.1365
Glaucoma	FGFBasic	rs74436077	A	G	0.00296936	0.000602174	8.18201e-07	-0.0689	0.0535	0.1983	24.3154
Glaucoma	FGFBasic	rs76321139	C	T	0.00251467	0.000549484	4.73151e-06	0.0774	0.0612	0.1837	20.9436
Glaucoma	FGFBasic	rs77894943	T	C	-0.00277868	0.000524782	1.19132e-07	-0.044	0.0566	0.4154	28.0362
Glaucoma	FGFBasic	rs9309969	G	T	-0.000762945	0.000167069	4.95793e-06	0.0057	0.0162	0.7272	20.8543
Glaucoma	Eotaxin	rs131784	A	G	-0.000845984	0.000182592	3.6018e-06	-0.0308	0.0206	0.1341	21.4665
Glaucoma	Eotaxin	rs140978711	G	T	0.00366348	0.000794919	4.0549e-06	0.1405	0.1035	0.2137	21.2394
Glaucoma	Eotaxin	rs1611629	A	G	-0.000951056	0.000206759	4.23e-06	0.0141	0.0275	0.6132	21.1584
Glaucoma	Eotaxin	rs2437812	C	A	-0.000994037	0.00016742	2.89868e-09	-0.0108	0.0178	0.5434	35.2525
Glaucoma	Eotaxin	rs2814471	T	C	-0.00130985	0.000248961	1.4313e-07	-0.0023	0.0203	0.9067	27.6809
Glaucoma	Eotaxin	rs28485535	C	T	-0.00109017	0.00019609	2.70633e-08	-0.0177	0.0183	0.3301	30.9085
Glaucoma	Eotaxin	rs2991714	G	T	-0.00108791	0.000237064	4.45349e-06	0.0042	0.0243	0.8771	21.0598
Glaucoma	Eotaxin	rs35996650	T	C	-0.00105629	0.000216134	1.02315e-06	-0.0315	0.0194	0.1069	23.8847
Glaucoma	Eotaxin	rs4599108	T	C	-0.000808301	0.000165773	1.08325e-06	-0.0102	0.0162	0.524901	23.7749
Glaucoma	Eotaxin	rs4693634	G	A	0.0019407	0.000409844	2.18892e-06	-0.0039	0.0361	0.9141	22.4223
Glaucoma	Eotaxin	rs56233426	G	A	-0.00091886	0.000166989	3.74671e-08	0.0081	0.0163	0.6188	30.2777
Glaucoma	Eotaxin	rs6138537	G	A	-0.000772553	0.000164066	2.49293e-06	0.0013	0.0157	0.9326	22.1727
Glaucoma	Eotaxin	rs7030641	T	C	0.00117008	0.000165473	1.53922e-12	-0.0026	0.0161	0.8775	50.0008
Glaucoma	Eotaxin	rs7234819	G	A	0.000973775	0.000199032	9.95841e-07	-0.0117	0.017	0.4902	23.9371
Glaucoma	Eotaxin	rs72809092	A	G	0.00214815	0.000447855	1.61503e-06	-0.0276	0.0528	0.5524	23.0067
Glaucoma	Eotaxin	rs73059048	G	A	0.00166477	0.000362108	4.27888e-06	0.0111	0.0241	0.6526	21.1365
Glaucoma	Eotaxin	rs74436077	A	G	0.00296936	0.000602174	8.18201e-07	-0.03	0.0514	0.555199	24.3154
Glaucoma	Eotaxin	rs76321139	C	T	0.00251467	0.000549484	4.73151e-06	-0.0916	0.0596	0.1191	20.9436
Glaucoma	Eotaxin	rs77894943	T	C	-0.00277868	0.000524782	1.19132e-07	0.0078	0.0546	0.9077	28.0362
Glaucoma	Eotaxin	rs9309969	G	T	-0.000762945	0.000167069	4.95793e-06	-0.0202	0.0156	0.1968	20.8543
Cataract	CTACK	rs112018646	A	G	0.00362167	0.000763814	2.12168e-06	-0.0869	0.061	0.2002	22.4824
Cataract	CTACK	rs113254944	A	G	0.00406297	0.000750001	6.05522e-08	0.0541	0.0705	0.4233	29.347
Cataract	CTACK	rs115775194	C	T	0.00437632	0.000929373	2.49167e-06	-0.1269	0.1712	0.4699	22.1737
Cataract	CTACK	rs117443934	A	G	0.00435882	0.000910139	1.67537e-06	0.2461	0.1819	0.1646	22.9363
Cataract	CTACK	rs117490607	T	G	0.00372083	0.000747202	6.37206e-07	0.0888	0.1282	0.6019	24.7973
Cataract	CTACK	rs13165556	T	C	-0.00118866	0.000254837	3.09663e-06	-0.0025	0.0276	0.9246	21.7566
Cataract	CTACK	rs138595976	T	C	0.00524873	0.00106232	7.78269e-07	0.2582	0.1297	0.0452397	24.4117
Cataract	CTACK	rs144002164	G	T	0.00579459	0.00120232	1.43976e-06	-0.169	0.085	0.0415499	23.2277
Cataract	CTACK	rs145721232	T	C	0.00209224	0.0003695	1.49424e-08	0.0786	0.0515	0.1283	32.0623
Cataract	CTACK	rs148049607	T	C	0.00742964	0.00152751	1.15149e-06	-0.0632	0.0692	0.3642	23.6574
Cataract	CTACK	rs149323683	A	C	0.00785081	0.001561	4.92391e-07	-0.2035	0.125	0.1136	25.2943
Cataract	CTACK	rs17429397	G	A	0.00222474	0.000477599	3.19146e-06	-0.0132	0.0711	0.8528	21.6986
Cataract	CTACK	rs1905729	T	C	-0.0010026	0.000216389	3.60006e-06	0.0406	0.0237	0.0875709	21.4677
Cataract	CTACK	rs2241235	C	T	0.0014485	0.000311437	3.30438e-06	0.0245	0.0384	0.5045	21.632
Cataract	CTACK	rs4559153	T	C	0.00114779	0.000250037	4.42446e-06	0.0146	0.0286	0.6045	21.0725
Cataract	CTACK	rs4809847	T	G	-0.0015654	0.00034041	4.2552e-06	-0.0113	0.0394	0.7831	21.1469
Cataract	CTACK	rs56851663	G	A	-0.0010432	0.00022169	2.5314e-06	0.0101	0.0247	0.6807	22.1433
Cataract	CTACK	rs6789330	T	C	0.00111641	0.000216155	2.4073e-07	0.0267	0.0238	0.2629	26.6758
Cataract	CTACK	rs76027714	G	A	0.00196556	0.00041049	1.68256e-06	0.0209	0.0454	0.6457	22.9281
Cataract	bNGF	rs112018646	A	G	0.00362167	0.000763814	2.12168e-06	-0.0259	0.0623	0.5429	22.4824
Cataract	bNGF	rs113254944	A	G	0.00406297	0.000750001	6.05522e-08	-0.067	0.0712	0.3531	29.347
Cataract	bNGF	rs115775194	C	T	0.00437632	0.000929373	2.49167e-06	-0.0108	0.1803	0.9249	22.1737
Cataract	bNGF	rs117443934	A	G	0.00435882	0.000910139	1.67537e-06	-0.1918	0.1869	0.305	22.9363
Cataract	bNGF	rs117490607	T	G	0.00372083	0.000747202	6.37206e-07	0.1741	0.1319	0.1837	24.7973
Cataract	bNGF	rs13165556	T	C	-0.00118866	0.000254837	3.09663e-06	0.0387	0.028	0.1677	21.7566
Cataract	bNGF	rs138595976	T	C	0.00524873	0.00106232	7.78269e-07	-0.0626	0.1375	0.6487	24.4117
Cataract	bNGF	rs144002164	G	T	0.00579459	0.00120232	1.43976e-06	-0.0041	0.0854	0.9716	23.2277
Cataract	bNGF	rs145721232	T	C	0.00209224	0.0003695	1.49424e-08	-0.0713	0.0526	0.182	32.0623
Cataract	bNGF	rs148049607	T	C	0.00742964	0.00152751	1.15149e-06	0.0979	0.0703	0.1612	23.6574
Cataract	bNGF	rs149323683	A	C	0.00785081	0.001561	4.92391e-07	-0.3138	0.1305	0.0189898	25.2943
Cataract	bNGF	rs17429397	G	A	0.00222474	0.000477599	3.19146e-06	0.0712	0.0723	0.3242	21.6986
Cataract	bNGF	rs1905729	T	C	-0.0010026	0.000216389	3.60006e-06	-0.0146	0.024	0.5441	21.4677
Cataract	bNGF	rs2241235	C	T	0.0014485	0.000311437	3.30438e-06	-0.0458	0.039	0.248	21.632
Cataract	bNGF	rs4559153	T	C	0.00114779	0.000250037	4.42446e-06	0.0292	0.0291	0.3191	21.0725
Cataract	bNGF	rs4809847	T	G	-0.0015654	0.00034041	4.2552e-06	-0.0921	0.0395	0.0196598	21.1469
Cataract	bNGF	rs56851663	G	A	-0.0010432	0.00022169	2.5314e-06	0.0059	0.0252	0.8122	22.1433
Cataract	bNGF	rs6789330	T	C	0.00111641	0.000216155	2.4073e-07	-0.0018	0.0242	0.9374	26.6758
Cataract	bNGF	rs76027714	G	A	0.00196556	0.00041049	1.68256e-06	-0.0271	0.0466	0.5561	22.9281
Cataract	VEGF	rs112018646	A	G	0.00362167	0.000763814	2.12168e-06	-0.0853	0.0438	0.0493503	22.4824
Cataract	VEGF	rs113254944	A	G	0.00406297	0.000750001	6.05522e-08	0.0238	0.0501	0.6617	29.347
Cataract	VEGF	rs115775194	C	T	0.00437632	0.000929373	2.49167e-06	0.0018	0.1235	0.984	22.1737
Cataract	VEGF	rs117443934	A	G	0.00435882	0.000910139	1.67537e-06	-0.01	0.1167	0.9112	22.9363
Cataract	VEGF	rs117490607	T	G	0.00372083	0.000747202	6.37206e-07	-0.0592	0.126	0.5532	24.7973
Cataract	VEGF	rs13165556	T	C	-0.00118866	0.000254837	3.09663e-06	-0.0247	0.0197	0.2092	21.7566
Cataract	VEGF	rs138595976	T	C	0.00524873	0.00106232	7.78269e-07	-0.1401	0.0989	0.1686	24.4117
Cataract	VEGF	rs144002164	G	T	0.00579459	0.00120232	1.43976e-06	-0.077	0.0574	0.1686	23.2277
Cataract	VEGF	rs145721232	T	C	0.00209224	0.0003695	1.49424e-08	-0.0676	0.0384	0.0875105	32.0623
Cataract	VEGF	rs148049607	T	C	0.00742964	0.00152751	1.15149e-06	-0.0034	0.05	0.9519	23.6574
Cataract	VEGF	rs149323683	A	C	0.00785081	0.001561	4.92391e-07	-0.077	0.0892	0.3754	25.2943
Cataract	VEGF	rs17429397	G	A	0.00222474	0.000477599	3.19146e-06	-0.0242	0.0521	0.6359	21.6986
Cataract	VEGF	rs1905729	T	C	-0.0010026	0.000216389	3.60006e-06	0.0012	0.017	0.9421	21.4677
Cataract	VEGF	rs2241235	C	T	0.0014485	0.000311437	3.30438e-06	-0.0274	0.0279	0.318	21.632
Cataract	VEGF	rs4559153	T	C	0.00114779	0.000250037	4.42446e-06	0.0119	0.0207	0.5627	21.0725
Cataract	VEGF	rs4809847	T	G	-0.0015654	0.00034041	4.2552e-06	-0.005	0.028	0.8624	21.1469
Cataract	VEGF	rs56851663	G	A	-0.0010432	0.00022169	2.5314e-06	0.0184	0.0177	0.3007	22.1433
Cataract	VEGF	rs6789330	T	C	0.00111641	0.000216155	2.4073e-07	-0.0388	0.0172	0.0239502	26.6758
Cataract	VEGF	rs76027714	G	A	0.00196556	0.00041049	1.68256e-06	-0.021	0.0321	0.5221	22.9281
Cataract	MMIF	rs112018646	A	G	0.00362167	0.000763814	2.12168e-06	0.0388	0.0624	0.4421	22.4824
Cataract	MMIF	rs113254944	A	G	0.00406297	0.000750001	6.05522e-08	0.0873	0.0721	0.2008	29.347
Cataract	MMIF	rs115775194	C	T	0.00437632	0.000929373	2.49167e-06	0.2833	0.1857	0.1429	22.1737
Cataract	MMIF	rs117443934	A	G	0.00435882	0.000910139	1.67537e-06	0.0522	0.1847	0.7681	22.9363
Cataract	MMIF	rs117490607	T	G	0.00372083	0.000747202	6.37206e-07	0.1988	0.1345	0.2066	24.7973
Cataract	MMIF	rs13165556	T	C	-0.00118866	0.000254837	3.09663e-06	-0.0027	0.0281	0.9222	21.7566
Cataract	MMIF	rs138595976	T	C	0.00524873	0.00106232	7.78269e-07	-0.0495	0.1353	0.713899	24.4117
Cataract	MMIF	rs144002164	G	T	0.00579459	0.00120232	1.43976e-06	-0.0404	0.0855	0.662799	23.2277
Cataract	MMIF	rs145721232	T	C	0.00209224	0.0003695	1.49424e-08	0.088	0.053	0.091679	32.0623
Cataract	MMIF	rs148049607	T	C	0.00742964	0.00152751	1.15149e-06	-0.1181	0.0692	0.090711	23.6574
Cataract	MMIF	rs149323683	A	C	0.00785081	0.001561	4.92391e-07	0.0483	0.1324	0.7938	25.2943
Cataract	MMIF	rs17429397	G	A	0.00222474	0.000477599	3.19146e-06	0.0366	0.0723	0.6101	21.6986
Cataract	MMIF	rs1905729	T	C	-0.0010026	0.000216389	3.60006e-06	-0.0415	0.0241	0.0865008	21.4677
Cataract	MMIF	rs2241235	C	T	0.0014485	0.000311437	3.30438e-06	0.0362	0.039	0.3518	21.632
Cataract	MMIF	rs4559153	T	C	0.00114779	0.000250037	4.42446e-06	-0.0292	0.0292	0.3183	21.0725
Cataract	MMIF	rs4809847	T	G	-0.0015654	0.00034041	4.2552e-06	0.0295	0.0394	0.4512	21.1469
Cataract	MMIF	rs56851663	G	A	-0.0010432	0.00022169	2.5314e-06	0.037	0.0252	0.1417	22.1433
Cataract	MMIF	rs6789330	T	C	0.00111641	0.000216155	2.4073e-07	0.0189	0.0243	0.4471	26.6758
Cataract	MMIF	rs76027714	G	A	0.00196556	0.00041049	1.68256e-06	0.0397	0.0466	0.3966	22.9281
Cataract	TRAIL	rs112018646	A	G	0.00362167	0.000763814	2.12168e-06	-0.0384	0.0413	0.313	22.4824
Cataract	TRAIL	rs113254944	A	G	0.00406297	0.000750001	6.05522e-08	-0.0743	0.0467	0.0990695	29.347
Cataract	TRAIL	rs115775194	C	T	0.00437632	0.000929373	2.49167e-06	0.1933	0.1149	0.097699	22.1737
Cataract	TRAIL	rs117443934	A	G	0.00435882	0.000910139	1.67537e-06	-0.1405	0.1109	0.1644	22.9363
Cataract	TRAIL	rs117490607	T	G	0.00372083	0.000747202	6.37206e-07	0.0191	0.0911	0.9717	24.7973
Cataract	TRAIL	rs13165556	T	C	-0.00118866	0.000254837	3.09663e-06	-0.0013	0.0183	0.9466	21.7566
Cataract	TRAIL	rs138595976	T	C	0.00524873	0.00106232	7.78269e-07	-0.0009	0.0899	0.9912	24.4117
Cataract	TRAIL	rs144002164	G	T	0.00579459	0.00120232	1.43976e-06	-0.0616	0.0548	0.2577	23.2277
Cataract	TRAIL	rs145721232	T	C	0.00209224	0.0003695	1.49424e-08	-0.0237	0.0358	0.5127	32.0623
Cataract	TRAIL	rs148049607	T	C	0.00742964	0.00152751	1.15149e-06	0.0287	0.047	0.5534	23.6574
Cataract	TRAIL	rs149323683	A	C	0.00785081	0.001561	4.92391e-07	0.0901	0.0846	0.278	25.2943
Cataract	TRAIL	rs17429397	G	A	0.00222474	0.000477599	3.19146e-06	0.0228	0.048	0.6304	21.6986
Cataract	TRAIL	rs1905729	T	C	-0.0010026	0.000216389	3.60006e-06	0.0066	0.0159	0.678	21.4677
Cataract	TRAIL	rs2241235	C	T	0.0014485	0.000311437	3.30438e-06	-0.0243	0.0258	0.3496	21.632
Cataract	TRAIL	rs4559153	T	C	0.00114779	0.000250037	4.42446e-06	0.0409	0.0193	0.03503	21.0725
Cataract	TRAIL	rs4809847	T	G	-0.0015654	0.00034041	4.2552e-06	0.0082	0.0258	0.749401	21.1469
Cataract	TRAIL	rs56851663	G	A	-0.0010432	0.00022169	2.5314e-06	0.0205	0.0165	0.2144	22.1433
Cataract	TRAIL	rs6789330	T	C	0.00111641	0.000216155	2.4073e-07	0.0121	0.0159	0.4481	26.6758
Cataract	TRAIL	rs76027714	G	A	0.00196556	0.00041049	1.68256e-06	-0.0337	0.0301	0.2573	22.9281
Cataract	TNF-b	rs13165556	T	C	-0.00118866	0.000254837	3.09663e-06	-0.0465	0.0423	0.271	21.7566
Cataract	TNF-b	rs145721232	T	C	0.00209224	0.0003695	1.49424e-08	-0.0284	0.0769	0.712	32.0623
Cataract	TNF-b	rs1905729	T	C	-0.0010026	0.000216389	3.60006e-06	-0.011	0.0358	0.758399	21.4677
Cataract	TNF-b	rs2241235	C	T	0.0014485	0.000311437	3.30438e-06	0.1008	0.0611	0.0977102	21.632
Cataract	TNF-b	rs4559153	T	C	0.00114779	0.000250037	4.42446e-06	0.0666	0.0438	0.1295	21.0725
Cataract	TNF-b	rs4809847	T	G	-0.0015654	0.00034041	4.2552e-06	-0.0235	0.0598	0.7137	21.1469
Cataract	TNF-b	rs56851663	G	A	-0.0010432	0.00022169	2.5314e-06	-0.0201	0.038	0.5918	22.1433
Cataract	TNF-b	rs6789330	T	C	0.00111641	0.000216155	2.4073e-07	-0.0414	0.0362	0.2543	26.6758
Cataract	TNF-b	rs76027714	G	A	0.00196556	0.00041049	1.68256e-06	0.0773	0.0716	0.2857	22.9281
Cataract	TNF-a	rs112018646	A	G	0.00362167	0.000763814	2.12168e-06	-0.0181	0.0629	0.7724	22.4824
Cataract	TNF-a	rs113254944	A	G	0.00406297	0.000750001	6.05522e-08	0.0653	0.0715	0.3689	29.347
Cataract	TNF-a	rs115775194	C	T	0.00437632	0.000929373	2.49167e-06	0.0719	0.176	0.683901	22.1737
Cataract	TNF-a	rs117443934	A	G	0.00435882	0.000910139	1.67537e-06	-0.0412	0.1935	0.8248	22.9363
Cataract	TNF-a	rs117490607	T	G	0.00372083	0.000747202	6.37206e-07	0.0727	0.1363	0.7304	24.7973
Cataract	TNF-a	rs13165556	T	C	-0.00118866	0.000254837	3.09663e-06	0.0071	0.0282	0.8033	21.7566
Cataract	TNF-a	rs144002164	G	T	0.00579459	0.00120232	1.43976e-06	0.0693	0.0861	0.3964	23.2277
Cataract	TNF-a	rs145721232	T	C	0.00209224	0.0003695	1.49424e-08	-0.1141	0.0524	0.0302399	32.0623
Cataract	TNF-a	rs148049607	T	C	0.00742964	0.00152751	1.15149e-06	0.0463	0.0697	0.5256	23.6574
Cataract	TNF-a	rs149323683	A	C	0.00785081	0.001561	4.92391e-07	-0.0687	0.1277	0.604999	25.2943
Cataract	TNF-a	rs17429397	G	A	0.00222474	0.000477599	3.19146e-06	-0.083	0.0718	0.2453	21.6986
Cataract	TNF-a	rs1905729	T	C	-0.0010026	0.000216389	3.60006e-06	0.019	0.0243	0.4357	21.4677
Cataract	TNF-a	rs2241235	C	T	0.0014485	0.000311437	3.30438e-06	-0.0808	0.0394	0.0371202	21.632
Cataract	TNF-a	rs4559153	T	C	0.00114779	0.000250037	4.42446e-06	-0.0174	0.0294	0.5575	21.0725
Cataract	TNF-a	rs4809847	T	G	-0.0015654	0.00034041	4.2552e-06	-0.0666	0.0401	0.1	21.1469
Cataract	TNF-a	rs56851663	G	A	-0.0010432	0.00022169	2.5314e-06	-0.0211	0.0253	0.4047	22.1433
Cataract	TNF-a	rs6789330	T	C	0.00111641	0.000216155	2.4073e-07	-0.0366	0.0243	0.1324	26.6758
Cataract	TNF-a	rs76027714	G	A	0.00196556	0.00041049	1.68256e-06	-0.0077	0.0469	0.8586	22.9281
Cataract	SDF1a	rs112018646	A	G	0.00362167	0.000763814	2.12168e-06	0.0069	0.0421	0.7668	22.4824
Cataract	SDF1a	rs113254944	A	G	0.00406297	0.000750001	6.05522e-08	-0.0508	0.0481	0.2509	29.347
Cataract	SDF1a	rs115775194	C	T	0.00437632	0.000929373	2.49167e-06	0.0064	0.1167	0.8612	22.1737
Cataract	SDF1a	rs117443934	A	G	0.00435882	0.000910139	1.67537e-06	-0.1861	0.116	0.1647	22.9363
Cataract	SDF1a	rs117490607	T	G	0.00372083	0.000747202	6.37206e-07	0.0274	0.0821	0.6052	24.7973
Cataract	SDF1a	rs13165556	T	C	-0.00118866	0.000254837	3.09663e-06	0.0037	0.0188	0.6889	21.7566
Cataract	SDF1a	rs138595976	T	C	0.00524873	0.00106232	7.78269e-07	-0.0698	0.0935	0.4275	24.4117
Cataract	SDF1a	rs144002164	G	T	0.00579459	0.00120232	1.43976e-06	0.0436	0.0565	0.0767998	23.2277
Cataract	SDF1a	rs145721232	T	C	0.00209224	0.0003695	1.49424e-08	-0.0307	0.0365	0.3696	32.0623
Cataract	SDF1a	rs148049607	T	C	0.00742964	0.00152751	1.15149e-06	0.0176	0.0489	0.2784	23.6574
Cataract	SDF1a	rs149323683	A	C	0.00785081	0.001561	4.92391e-07	-0.0318	0.0864	0.885	25.2943
Cataract	SDF1a	rs17429397	G	A	0.00222474	0.000477599	3.19146e-06	-0.0706	0.0488	0.0221299	21.6986
Cataract	SDF1a	rs1905729	T	C	-0.0010026	0.000216389	3.60006e-06	-0.0198	0.0163	0.4793	21.4677
Cataract	SDF1a	rs2241235	C	T	0.0014485	0.000311437	3.30438e-06	-0.0248	0.0264	0.15	21.632
Cataract	SDF1a	rs4559153	T	C	0.00114779	0.000250037	4.42446e-06	-0.0366	0.0199	0.1137	21.0725
Cataract	SDF1a	rs4809847	T	G	-0.0015654	0.00034041	4.2552e-06	-0.0348	0.0268	0.1554	21.1469
Cataract	SDF1a	rs56851663	G	A	-0.0010432	0.00022169	2.5314e-06	-0.002	0.017	0.9139	22.1433
Cataract	SDF1a	rs6789330	T	C	0.00111641	0.000216155	2.4073e-07	-0.0016	0.0164	0.8655	26.6758
Cataract	SDF1a	rs76027714	G	A	0.00196556	0.00041049	1.68256e-06	0.0157	0.0311	0.8635	22.9281
Cataract	SCGFb	rs112018646	A	G	0.00362167	0.000763814	2.12168e-06	0.0318	0.0608	0.721601	22.4824
Cataract	SCGFb	rs113254944	A	G	0.00406297	0.000750001	6.05522e-08	-0.0166	0.0683	0.8291	29.347
Cataract	SCGFb	rs115775194	C	T	0.00437632	0.000929373	2.49167e-06	0.0461	0.1746	0.8764	22.1737
Cataract	SCGFb	rs117443934	A	G	0.00435882	0.000910139	1.67537e-06	-0.2905	0.176	0.0965406	22.9363
Cataract	SCGFb	rs117490607	T	G	0.00372083	0.000747202	6.37206e-07	-0.0441	0.1288	0.6418	24.7973
Cataract	SCGFb	rs13165556	T	C	-0.00118866	0.000254837	3.09663e-06	0.0092	0.0273	0.7335	21.7566
Cataract	SCGFb	rs138595976	T	C	0.00524873	0.00106232	7.78269e-07	-0.0681	0.1293	0.6271	24.4117
Cataract	SCGFb	rs144002164	G	T	0.00579459	0.00120232	1.43976e-06	-0.1655	0.0842	0.0465801	23.2277
Cataract	SCGFb	rs145721232	T	C	0.00209224	0.0003695	1.49424e-08	0.0344	0.0513	0.4962	32.0623
Cataract	SCGFb	rs148049607	T	C	0.00742964	0.00152751	1.15149e-06	-0.0314	0.0676	0.66	23.6574
Cataract	SCGFb	rs149323683	A	C	0.00785081	0.001561	4.92391e-07	-0.2692	0.126	0.0315203	25.2943
Cataract	SCGFb	rs17429397	G	A	0.00222474	0.000477599	3.19146e-06	0.0513	0.0706	0.4657	21.6986
Cataract	SCGFb	rs1905729	T	C	-0.0010026	0.000216389	3.60006e-06	-0.0094	0.0235	0.6883	21.4677
Cataract	SCGFb	rs2241235	C	T	0.0014485	0.000311437	3.30438e-06	-0.0041	0.0382	0.8994	21.632
Cataract	SCGFb	rs4559153	T	C	0.00114779	0.000250037	4.42446e-06	-0.0134	0.0284	0.6341	21.0725
Cataract	SCGFb	rs4809847	T	G	-0.0015654	0.00034041	4.2552e-06	-0.0028	0.0387	0.9383	21.1469
Cataract	SCGFb	rs56851663	G	A	-0.0010432	0.00022169	2.5314e-06	-0.0232	0.0246	0.3471	22.1433
Cataract	SCGFb	rs6789330	T	C	0.00111641	0.000216155	2.4073e-07	0.0199	0.0236	0.4001	26.6758
Cataract	SCGFb	rs76027714	G	A	0.00196556	0.00041049	1.68256e-06	0.0129	0.045	0.7728	22.9281
Cataract	SCF	rs112018646	A	G	0.00362167	0.000763814	2.12168e-06	-0.0123	0.0409	0.7563	22.4824
Cataract	SCF	rs113254944	A	G	0.00406297	0.000750001	6.05522e-08	0.0422	0.0463	0.3521	29.347
Cataract	SCF	rs115775194	C	T	0.00437632	0.000929373	2.49167e-06	0.0765	0.1152	0.490999	22.1737
Cataract	SCF	rs117443934	A	G	0.00435882	0.000910139	1.67537e-06	-0.32	0.1116	0.00442405	22.9363
Cataract	SCF	rs117490607	T	G	0.00372083	0.000747202	6.37206e-07	0.1375	0.0893	0.1211	24.7973
Cataract	SCF	rs13165556	T	C	-0.00118866	0.000254837	3.09663e-06	-0.0056	0.0182	0.7586	21.7566
Cataract	SCF	rs138595976	T	C	0.00524873	0.00106232	7.78269e-07	0.0025	0.089	0.9985	24.4117
Cataract	SCF	rs144002164	G	T	0.00579459	0.00120232	1.43976e-06	-0.08	0.055	0.144	23.2277
Cataract	SCF	rs145721232	T	C	0.00209224	0.0003695	1.49424e-08	-0.0051	0.0353	0.8927	32.0623
Cataract	SCF	rs148049607	T	C	0.00742964	0.00152751	1.15149e-06	0.0679	0.0466	0.1504	23.6574
Cataract	SCF	rs149323683	A	C	0.00785081	0.001561	4.92391e-07	0.0363	0.0848	0.7171	25.2943
Cataract	SCF	rs17429397	G	A	0.00222474	0.000477599	3.19146e-06	-0.0194	0.0479	0.6928	21.6986
Cataract	SCF	rs1905729	T	C	-0.0010026	0.000216389	3.60006e-06	0.003	0.0157	0.8512	21.4677
Cataract	SCF	rs2241235	C	T	0.0014485	0.000311437	3.30438e-06	-0.0195	0.0257	0.4304	21.632
Cataract	SCF	rs4559153	T	C	0.00114779	0.000250037	4.42446e-06	0.0322	0.0192	0.0967097	21.0725
Cataract	SCF	rs4809847	T	G	-0.0015654	0.00034041	4.2552e-06	0.0092	0.0257	0.7208	21.1469
Cataract	SCF	rs56851663	G	A	-0.0010432	0.00022169	2.5314e-06	-0.0024	0.0164	0.888	22.1433
Cataract	SCF	rs6789330	T	C	0.00111641	0.000216155	2.4073e-07	-0.0178	0.0158	0.2581	26.6758
Cataract	SCF	rs76027714	G	A	0.00196556	0.00041049	1.68256e-06	-0.0567	0.0299	0.0591698	22.9281
Cataract	IL-16	rs112018646	A	G	0.00362167	0.000763814	2.12168e-06	0.0558	0.0634	0.4076	22.4824
Cataract	IL-16	rs113254944	A	G	0.00406297	0.000750001	6.05522e-08	0.0684	0.0727	0.2921	29.347
Cataract	IL-16	rs115775194	C	T	0.00437632	0.000929373	2.49167e-06	0.1025	0.1788	0.5423	22.1737
Cataract	IL-16	rs117443934	A	G	0.00435882	0.000910139	1.67537e-06	0.1104	0.1901	0.5139	22.9363
Cataract	IL-16	rs117490607	T	G	0.00372083	0.000747202	6.37206e-07	0.111	0.132	0.3849	24.7973
Cataract	IL-16	rs13165556	T	C	-0.00118866	0.000254837	3.09663e-06	-0.0232	0.0281	0.4133	21.7566
Cataract	IL-16	rs138595976	T	C	0.00524873	0.00106232	7.78269e-07	-0.0377	0.1359	0.7993	24.4117
Cataract	IL-16	rs144002164	G	T	0.00579459	0.00120232	1.43976e-06	0.0702	0.0854	0.4176	23.2277
Cataract	IL-16	rs145721232	T	C	0.00209224	0.0003695	1.49424e-08	-0.1201	0.0528	0.0239502	32.0623
Cataract	IL-16	rs148049607	T	C	0.00742964	0.00152751	1.15149e-06	-0.0802	0.0695	0.2486	23.6574
Cataract	IL-16	rs149323683	A	C	0.00785081	0.001561	4.92391e-07	-0.0398	0.13	0.7642	25.2943
Cataract	IL-16	rs17429397	G	A	0.00222474	0.000477599	3.19146e-06	0.0113	0.0729	0.872	21.6986
Cataract	IL-16	rs1905729	T	C	-0.0010026	0.000216389	3.60006e-06	-0.0485	0.0242	0.0448497	21.4677
Cataract	IL-16	rs2241235	C	T	0.0014485	0.000311437	3.30438e-06	0.0198	0.039	0.638	21.632
Cataract	IL-16	rs4559153	T	C	0.00114779	0.000250037	4.42446e-06	-0.0203	0.0292	0.4853	21.0725
Cataract	IL-16	rs4809847	T	G	-0.0015654	0.00034041	4.2552e-06	-0.0397	0.0397	0.3148	21.1469
Cataract	IL-16	rs56851663	G	A	-0.0010432	0.00022169	2.5314e-06	-0.0043	0.0252	0.8596	22.1433
Cataract	IL-16	rs6789330	T	C	0.00111641	0.000216155	2.4073e-07	0.005	0.0242	0.8344	26.6758
Cataract	IL-16	rs76027714	G	A	0.00196556	0.00041049	1.68256e-06	-0.0194	0.0465	0.676401	22.9281
Cataract	RANTES	rs112018646	A	G	0.00362167	0.000763814	2.12168e-06	-0.0144	0.0631	0.9653	22.4824
Cataract	RANTES	rs113254944	A	G	0.00406297	0.000750001	6.05522e-08	0.025	0.0736	0.744501	29.347
Cataract	RANTES	rs115775194	C	T	0.00437632	0.000929373	2.49167e-06	-0.2073	0.1768	0.2508	22.1737
Cataract	RANTES	rs117443934	A	G	0.00435882	0.000910139	1.67537e-06	-0.1643	0.1868	0.303	22.9363
Cataract	RANTES	rs117490607	T	G	0.00372083	0.000747202	6.37206e-07	-0.0179	0.1301	0.8224	24.7973
Cataract	RANTES	rs13165556	T	C	-0.00118866	0.000254837	3.09663e-06	-0.0171	0.0285	0.5445	21.7566
Cataract	RANTES	rs138595976	T	C	0.00524873	0.00106232	7.78269e-07	-0.2258	0.1388	0.1063	24.4117
Cataract	RANTES	rs144002164	G	T	0.00579459	0.00120232	1.43976e-06	0.0364	0.0858	0.6308	23.2277
Cataract	RANTES	rs145721232	T	C	0.00209224	0.0003695	1.49424e-08	0.0094	0.0533	0.8573	32.0623
Cataract	RANTES	rs148049607	T	C	0.00742964	0.00152751	1.15149e-06	0.0279	0.0693	0.6445	23.6574
Cataract	RANTES	rs149323683	A	C	0.00785081	0.001561	4.92391e-07	-0.0245	0.129	0.770501	25.2943
Cataract	RANTES	rs17429397	G	A	0.00222474	0.000477599	3.19146e-06	0.0334	0.073	0.653501	21.6986
Cataract	RANTES	rs1905729	T	C	-0.0010026	0.000216389	3.60006e-06	0.0256	0.0245	0.2942	21.4677
Cataract	RANTES	rs2241235	C	T	0.0014485	0.000311437	3.30438e-06	0.0644	0.0396	0.1054	21.632
Cataract	RANTES	rs4559153	T	C	0.00114779	0.000250037	4.42446e-06	0.0055	0.0296	0.839	21.0725
Cataract	RANTES	rs4809847	T	G	-0.0015654	0.00034041	4.2552e-06	-0.0586	0.0406	0.1487	21.1469
Cataract	RANTES	rs56851663	G	A	-0.0010432	0.00022169	2.5314e-06	-0.0042	0.0256	0.8719	22.1433
Cataract	RANTES	rs6789330	T	C	0.00111641	0.000216155	2.4073e-07	-0.0104	0.0246	0.6584	26.6758
Cataract	RANTES	rs76027714	G	A	0.00196556	0.00041049	1.68256e-06	-0.0407	0.0469	0.3886	22.9281
Cataract	PDGFbb	rs112018646	A	G	0.00362167	0.000763814	2.12168e-06	-0.018	0.0413	0.6898	22.4824
Cataract	PDGFbb	rs113254944	A	G	0.00406297	0.000750001	6.05522e-08	-0.0028	0.0462	0.9474	29.347
Cataract	PDGFbb	rs115775194	C	T	0.00437632	0.000929373	2.49167e-06	0.0052	0.117	0.9893	22.1737
Cataract	PDGFbb	rs117443934	A	G	0.00435882	0.000910139	1.67537e-06	-0.0119	0.114	0.9164	22.9363
Cataract	PDGFbb	rs117490607	T	G	0.00372083	0.000747202	6.37206e-07	-0.0629	0.1272	0.710101	24.7973
Cataract	PDGFbb	rs13165556	T	C	-0.00118866	0.000254837	3.09663e-06	-0.0068	0.0182	0.703301	21.7566
Cataract	PDGFbb	rs138595976	T	C	0.00524873	0.00106232	7.78269e-07	-0.2225	0.0889	0.01457	24.4117
Cataract	PDGFbb	rs144002164	G	T	0.00579459	0.00120232	1.43976e-06	0.1142	0.055	0.0382199	23.2277
Cataract	PDGFbb	rs145721232	T	C	0.00209224	0.0003695	1.49424e-08	-0.0627	0.0354	0.0828495	32.0623
Cataract	PDGFbb	rs148049607	T	C	0.00742964	0.00152751	1.15149e-06	0.0077	0.0471	0.8999	23.6574
Cataract	PDGFbb	rs149323683	A	C	0.00785081	0.001561	4.92391e-07	0.0283	0.0843	0.765799	25.2943
Cataract	PDGFbb	rs17429397	G	A	0.00222474	0.000477599	3.19146e-06	-0.0467	0.0478	0.3269	21.6986
Cataract	PDGFbb	rs1905729	T	C	-0.0010026	0.000216389	3.60006e-06	-0.0131	0.0158	0.4042	21.4677
Cataract	PDGFbb	rs2241235	C	T	0.0014485	0.000311437	3.30438e-06	-0.0093	0.0257	0.684301	21.632
Cataract	PDGFbb	rs4559153	T	C	0.00114779	0.000250037	4.42446e-06	-0.0112	0.0192	0.5634	21.0725
Cataract	PDGFbb	rs4809847	T	G	-0.0015654	0.00034041	4.2552e-06	-0.0325	0.0258	0.2056	21.1469
Cataract	PDGFbb	rs56851663	G	A	-0.0010432	0.00022169	2.5314e-06	0.0033	0.0165	0.8406	22.1433
Cataract	PDGFbb	rs6789330	T	C	0.00111641	0.000216155	2.4073e-07	-0.0091	0.0159	0.5624	26.6758
Cataract	PDGFbb	rs76027714	G	A	0.00196556	0.00041049	1.68256e-06	0.0077	0.03	0.7995	22.9281
Cataract	MIP1b	rs112018646	A	G	0.00362167	0.000763814	2.12168e-06	-0.0052	0.0412	0.9304	22.4824
Cataract	MIP1b	rs113254944	A	G	0.00406297	0.000750001	6.05522e-08	0.0253	0.0467	0.597901	29.347
Cataract	MIP1b	rs115775194	C	T	0.00437632	0.000929373	2.49167e-06	-0.0116	0.1155	0.9204	22.1737
Cataract	MIP1b	rs117443934	A	G	0.00435882	0.000910139	1.67537e-06	-0.1048	0.1147	0.4002	22.9363
Cataract	MIP1b	rs117490607	T	G	0.00372083	0.000747202	6.37206e-07	0.1777	0.0808	0.0345001	24.7973
Cataract	MIP1b	rs13165556	T	C	-0.00118866	0.000254837	3.09663e-06	0.0028	0.0182	0.8749	21.7566
Cataract	MIP1b	rs138595976	T	C	0.00524873	0.00106232	7.78269e-07	-0.1473	0.092	0.1223	24.4117
Cataract	MIP1b	rs144002164	G	T	0.00579459	0.00120232	1.43976e-06	0.0257	0.0552	0.6548	23.2277
Cataract	MIP1b	rs145721232	T	C	0.00209224	0.0003695	1.49424e-08	-0.0862	0.0354	0.0165501	32.0623
Cataract	MIP1b	rs148049607	T	C	0.00742964	0.00152751	1.15149e-06	-0.0225	0.0474	0.6112	23.6574
Cataract	MIP1b	rs149323683	A	C	0.00785081	0.001561	4.92391e-07	0.0421	0.0846	0.5871	25.2943
Cataract	MIP1b	rs17429397	G	A	0.00222474	0.000477599	3.19146e-06	0.0043	0.0476	0.9489	21.6986
Cataract	MIP1b	rs1905729	T	C	-0.0010026	0.000216389	3.60006e-06	0.0189	0.0158	0.2301	21.4677
Cataract	MIP1b	rs2241235	C	T	0.0014485	0.000311437	3.30438e-06	0.0057	0.0257	0.831	21.632
Cataract	MIP1b	rs4559153	T	C	0.00114779	0.000250037	4.42446e-06	0.009	0.0193	0.6411	21.0725
Cataract	MIP1b	rs4809847	T	G	-0.0015654	0.00034041	4.2552e-06	0.0005	0.0258	0.9849	21.1469
Cataract	MIP1b	rs56851663	G	A	-0.0010432	0.00022169	2.5314e-06	0.006	0.0164	0.7225	22.1433
Cataract	MIP1b	rs6789330	T	C	0.00111641	0.000216155	2.4073e-07	-0.0283	0.0159	0.0728903	26.6758
Cataract	MIP1b	rs76027714	G	A	0.00196556	0.00041049	1.68256e-06	-0.013	0.03	0.6608	22.9281
Cataract	MIP1a	rs112018646	A	G	0.00362167	0.000763814	2.12168e-06	-0.0971	0.0626	0.1137	22.4824
Cataract	MIP1a	rs113254944	A	G	0.00406297	0.000750001	6.05522e-08	-0.0314	0.0695	0.6295	29.347
Cataract	MIP1a	rs115775194	C	T	0.00437632	0.000929373	2.49167e-06	0.121	0.1773	0.5212	22.1737
Cataract	MIP1a	rs117443934	A	G	0.00435882	0.000910139	1.67537e-06	-0.1229	0.1844	0.5856	22.9363
Cataract	MIP1a	rs117490607	T	G	0.00372083	0.000747202	6.37206e-07	0.0144	0.1361	0.9834	24.7973
Cataract	MIP1a	rs13165556	T	C	-0.00118866	0.000254837	3.09663e-06	-0.0118	0.028	0.675601	21.7566
Cataract	MIP1a	rs138595976	T	C	0.00524873	0.00106232	7.78269e-07	-0.0954	0.1355	0.488	24.4117
Cataract	MIP1a	rs144002164	G	T	0.00579459	0.00120232	1.43976e-06	0.0795	0.0855	0.3289	23.2277
Cataract	MIP1a	rs145721232	T	C	0.00209224	0.0003695	1.49424e-08	-0.0795	0.0524	0.1288	32.0623
Cataract	MIP1a	rs148049607	T	C	0.00742964	0.00152751	1.15149e-06	0.0743	0.0688	0.2917	23.6574
Cataract	MIP1a	rs149323683	A	C	0.00785081	0.001561	4.92391e-07	0.0844	0.1279	0.5197	25.2943
Cataract	MIP1a	rs17429397	G	A	0.00222474	0.000477599	3.19146e-06	0.0649	0.0715	0.3596	21.6986
Cataract	MIP1a	rs1905729	T	C	-0.0010026	0.000216389	3.60006e-06	0.0216	0.0241	0.3698	21.4677
Cataract	MIP1a	rs2241235	C	T	0.0014485	0.000311437	3.30438e-06	-0.0016	0.0391	0.921	21.632
Cataract	MIP1a	rs4559153	T	C	0.00114779	0.000250037	4.42446e-06	-0.0071	0.0292	0.8143	21.0725
Cataract	MIP1a	rs4809847	T	G	-0.0015654	0.00034041	4.2552e-06	-0.0394	0.0396	0.3153	21.1469
Cataract	MIP1a	rs56851663	G	A	-0.0010432	0.00022169	2.5314e-06	-0.0332	0.0251	0.1852	22.1433
Cataract	MIP1a	rs6789330	T	C	0.00111641	0.000216155	2.4073e-07	-0.0686	0.0241	0.00436305	26.6758
Cataract	MIP1a	rs76027714	G	A	0.00196556	0.00041049	1.68256e-06	0.0016	0.0466	0.9951	22.9281
Cataract	MIG	rs112018646	A	G	0.00362167	0.000763814	2.12168e-06	-0.0457	0.0609	0.4291	22.4824
Cataract	MIG	rs113254944	A	G	0.00406297	0.000750001	6.05522e-08	0.0203	0.0695	0.7339	29.347
Cataract	MIG	rs115775194	C	T	0.00437632	0.000929373	2.49167e-06	0.068	0.1749	0.7014	22.1737
Cataract	MIG	rs117443934	A	G	0.00435882	0.000910139	1.67537e-06	-0.0498	0.1778	0.7681	22.9363
Cataract	MIG	rs117490607	T	G	0.00372083	0.000747202	6.37206e-07	-0.1173	0.1279	0.2901	24.7973
Cataract	MIG	rs13165556	T	C	-0.00118866	0.000254837	3.09663e-06	0.028	0.0273	0.307	21.7566
Cataract	MIG	rs138595976	T	C	0.00524873	0.00106232	7.78269e-07	0.0681	0.1313	0.6136	24.4117
Cataract	MIG	rs144002164	G	T	0.00579459	0.00120232	1.43976e-06	0.0515	0.0829	0.541499	23.2277
Cataract	MIG	rs145721232	T	C	0.00209224	0.0003695	1.49424e-08	-0.063	0.0513	0.2193	32.0623
Cataract	MIG	rs148049607	T	C	0.00742964	0.00152751	1.15149e-06	-0.0168	0.0671	0.8219	23.6574
Cataract	MIG	rs149323683	A	C	0.00785081	0.001561	4.92391e-07	-0.1116	0.1257	0.3761	25.2943
Cataract	MIG	rs17429397	G	A	0.00222474	0.000477599	3.19146e-06	-0.0415	0.0709	0.5589	21.6986
Cataract	MIG	rs1905729	T	C	-0.0010026	0.000216389	3.60006e-06	0.0326	0.0235	0.1661	21.4677
Cataract	MIG	rs2241235	C	T	0.0014485	0.000311437	3.30438e-06	-0.0836	0.0381	0.0303697	21.632
Cataract	MIG	rs4559153	T	C	0.00114779	0.000250037	4.42446e-06	-0.0059	0.0284	0.8264	21.0725
Cataract	MIG	rs4809847	T	G	-0.0015654	0.00034041	4.2552e-06	-0.031	0.0387	0.4212	21.1469
Cataract	MIG	rs56851663	G	A	-0.0010432	0.00022169	2.5314e-06	0.014	0.0245	0.5686	22.1433
Cataract	MIG	rs6789330	T	C	0.00111641	0.000216155	2.4073e-07	0.0021	0.0236	0.9286	26.6758
Cataract	MIG	rs76027714	G	A	0.00196556	0.00041049	1.68256e-06	-0.0202	0.0452	0.655799	22.9281
Cataract	MCSF	rs112018646	A	G	0.00362167	0.000763814	2.12168e-06	0.0383	0.0767	0.6201	22.4824
Cataract	MCSF	rs113254944	A	G	0.00406297	0.000750001	6.05522e-08	-0.0232	0.0821	0.757201	29.347
Cataract	MCSF	rs115775194	C	T	0.00437632	0.000929373	2.49167e-06	0.0373	0.2059	0.952	22.1737
Cataract	MCSF	rs13165556	T	C	-0.00118866	0.000254837	3.09663e-06	-0.0343	0.0333	0.3012	21.7566
Cataract	MCSF	rs138595976	T	C	0.00524873	0.00106232	7.78269e-07	-0.0107	0.1736	0.9516	24.4117
Cataract	MCSF	rs144002164	G	T	0.00579459	0.00120232	1.43976e-06	-0.1077	0.1029	0.3124	23.2277
Cataract	MCSF	rs145721232	T	C	0.00209224	0.0003695	1.49424e-08	-0.0037	0.0637	0.9719	32.0623
Cataract	MCSF	rs148049607	T	C	0.00742964	0.00152751	1.15149e-06	-0.0532	0.0845	0.4978	23.6574
Cataract	MCSF	rs149323683	A	C	0.00785081	0.001561	4.92391e-07	0.0691	0.1522	0.6003	25.2943
Cataract	MCSF	rs17429397	G	A	0.00222474	0.000477599	3.19146e-06	-0.0981	0.0861	0.2573	21.6986
Cataract	MCSF	rs1905729	T	C	-0.0010026	0.000216389	3.60006e-06	0.0254	0.0285	0.3672	21.4677
Cataract	MCSF	rs2241235	C	T	0.0014485	0.000311437	3.30438e-06	0.0067	0.0469	0.9013	21.632
Cataract	MCSF	rs4559153	T	C	0.00114779	0.000250037	4.42446e-06	-0.0426	0.0346	0.2215	21.0725
Cataract	MCSF	rs4809847	T	G	-0.0015654	0.00034041	4.2552e-06	-0.0231	0.047	0.6364	21.1469
Cataract	MCSF	rs56851663	G	A	-0.0010432	0.00022169	2.5314e-06	-0.0035	0.0302	0.9078	22.1433
Cataract	MCSF	rs6789330	T	C	0.00111641	0.000216155	2.4073e-07	0.0182	0.0288	0.519501	26.6758
Cataract	MCSF	rs76027714	G	A	0.00196556	0.00041049	1.68256e-06	0.0419	0.0551	0.44	22.9281
Cataract	MCP3	rs112018646	A	G	0.00362167	0.000763814	2.12168e-06	-0.0583	0.1187	0.633	22.4824
Cataract	MCP3	rs113254944	A	G	0.00406297	0.000750001	6.05522e-08	0.0367	0.1237	0.6947	29.347
Cataract	MCP3	rs13165556	T	C	-0.00118866	0.000254837	3.09663e-06	0.0129	0.0509	0.8076	21.7566
Cataract	MCP3	rs145721232	T	C	0.00209224	0.0003695	1.49424e-08	-0.0547	0.0926	0.5528	32.0623
Cataract	MCP3	rs148049607	T	C	0.00742964	0.00152751	1.15149e-06	-0.1612	0.1272	0.2107	23.6574
Cataract	MCP3	rs17429397	G	A	0.00222474	0.000477599	3.19146e-06	0.1482	0.132	0.2658	21.6986
Cataract	MCP3	rs1905729	T	C	-0.0010026	0.000216389	3.60006e-06	-0.0307	0.0424	0.4632	21.4677
Cataract	MCP3	rs2241235	C	T	0.0014485	0.000311437	3.30438e-06	-0.0241	0.0687	0.7362	21.632
Cataract	MCP3	rs4559153	T	C	0.00114779	0.000250037	4.42446e-06	-0.0545	0.0515	0.2882	21.0725
Cataract	MCP3	rs4809847	T	G	-0.0015654	0.00034041	4.2552e-06	-0.1382	0.0735	0.0598701	21.1469
Cataract	MCP3	rs56851663	G	A	-0.0010432	0.00022169	2.5314e-06	-0.0012	0.0451	0.9722	22.1433
Cataract	MCP3	rs6789330	T	C	0.00111641	0.000216155	2.4073e-07	0.0653	0.0431	0.1298	26.6758
Cataract	MCP3	rs76027714	G	A	0.00196556	0.00041049	1.68256e-06	0.0407	0.0844	0.6194	22.9281
Cataract	MCP1	rs112018646	A	G	0.00362167	0.000763814	2.12168e-06	-0.0177	0.0413	0.6002	22.4824
Cataract	MCP1	rs113254944	A	G	0.00406297	0.000750001	6.05522e-08	-0.005	0.0463	0.8991	29.347
Cataract	MCP1	rs115775194	C	T	0.00437632	0.000929373	2.49167e-06	0.0734	0.1147	0.521	22.1737
Cataract	MCP1	rs117443934	A	G	0.00435882	0.000910139	1.67537e-06	-0.1008	0.1115	0.3737	22.9363
Cataract	MCP1	rs117490607	T	G	0.00372083	0.000747202	6.37206e-07	0.0239	0.0804	0.9137	24.7973
Cataract	MCP1	rs13165556	T	C	-0.00118866	0.000254837	3.09663e-06	0.0011	0.0183	0.9462	21.7566
Cataract	MCP1	rs138595976	T	C	0.00524873	0.00106232	7.78269e-07	-0.0363	0.092	0.6934	24.4117
Cataract	MCP1	rs144002164	G	T	0.00579459	0.00120232	1.43976e-06	-0.0498	0.0548	0.3828	23.2277
Cataract	MCP1	rs145721232	T	C	0.00209224	0.0003695	1.49424e-08	-0.0538	0.0355	0.1492	32.0623
Cataract	MCP1	rs148049607	T	C	0.00742964	0.00152751	1.15149e-06	0.0754	0.0468	0.1117	23.6574
Cataract	MCP1	rs149323683	A	C	0.00785081	0.001561	4.92391e-07	0.1278	0.085	0.1146	25.2943
Cataract	MCP1	rs17429397	G	A	0.00222474	0.000477599	3.19146e-06	-0.0488	0.0478	0.3091	21.6986
Cataract	MCP1	rs1905729	T	C	-0.0010026	0.000216389	3.60006e-06	0.004	0.0158	0.7981	21.4677
Cataract	MCP1	rs2241235	C	T	0.0014485	0.000311437	3.30438e-06	-0.0021	0.0258	0.9417	21.632
Cataract	MCP1	rs4559153	T	C	0.00114779	0.000250037	4.42446e-06	0.0052	0.0192	0.8014	21.0725
Cataract	MCP1	rs4809847	T	G	-0.0015654	0.00034041	4.2552e-06	-0.0002	0.0258	0.999	21.1469
Cataract	MCP1	rs56851663	G	A	-0.0010432	0.00022169	2.5314e-06	0.0104	0.0165	0.527499	22.1433
Cataract	MCP1	rs6789330	T	C	0.00111641	0.000216155	2.4073e-07	-0.0346	0.0159	0.0297002	26.6758
Cataract	MCP1	rs76027714	G	A	0.00196556	0.00041049	1.68256e-06	-0.0367	0.03	0.2244	22.9281
Cataract	IL-12p70	rs112018646	A	G	0.00362167	0.000763814	2.12168e-06	-0.0582	0.0412	0.1483	22.4824
Cataract	IL-12p70	rs113254944	A	G	0.00406297	0.000750001	6.05522e-08	0.0011	0.0463	0.9995	29.347
Cataract	IL-12p70	rs115775194	C	T	0.00437632	0.000929373	2.49167e-06	0.0893	0.115	0.4548	22.1737
Cataract	IL-12p70	rs117443934	A	G	0.00435882	0.000910139	1.67537e-06	0.0155	0.1105	0.9204	22.9363
Cataract	IL-12p70	rs117490607	T	G	0.00372083	0.000747202	6.37206e-07	-0.011	0.08	0.7792	24.7973
Cataract	IL-12p70	rs13165556	T	C	-0.00118866	0.000254837	3.09663e-06	-0.02	0.0182	0.2721	21.7566
Cataract	IL-12p70	rs138595976	T	C	0.00524873	0.00106232	7.78269e-07	-0.0429	0.09	0.635	24.4117
Cataract	IL-12p70	rs144002164	G	T	0.00579459	0.00120232	1.43976e-06	0.1029	0.0547	0.0653401	23.2277
Cataract	IL-12p70	rs145721232	T	C	0.00209224	0.0003695	1.49424e-08	-0.0537	0.0355	0.143	32.0623
Cataract	IL-12p70	rs148049607	T	C	0.00742964	0.00152751	1.15149e-06	-0.0002	0.0471	0.9959	23.6574
Cataract	IL-12p70	rs149323683	A	C	0.00785081	0.001561	4.92391e-07	0.0296	0.0846	0.7375	25.2943
Cataract	IL-12p70	rs17429397	G	A	0.00222474	0.000477599	3.19146e-06	0.009	0.0477	0.8494	21.6986
Cataract	IL-12p70	rs1905729	T	C	-0.0010026	0.000216389	3.60006e-06	-0.0005	0.0158	0.9769	21.4677
Cataract	IL-12p70	rs2241235	C	T	0.0014485	0.000311437	3.30438e-06	-0.0332	0.0257	0.1886	21.632
Cataract	IL-12p70	rs4559153	T	C	0.00114779	0.000250037	4.42446e-06	0.0041	0.0192	0.8275	21.0725
Cataract	IL-12p70	rs4809847	T	G	-0.0015654	0.00034041	4.2552e-06	-0.02	0.0258	0.4383	21.1469
Cataract	IL-12p70	rs56851663	G	A	-0.0010432	0.00022169	2.5314e-06	0.0071	0.0165	0.6742	22.1433
Cataract	IL-12p70	rs6789330	T	C	0.00111641	0.000216155	2.4073e-07	-0.0532	0.0159	0.000849102	26.6758
Cataract	IL-12p70	rs76027714	G	A	0.00196556	0.00041049	1.68256e-06	0.0096	0.03	0.753701	22.9281
Cataract	IP-10	rs112018646	A	G	0.00362167	0.000763814	2.12168e-06	-0.0779	0.0605	0.2262	22.4824
Cataract	IP-10	rs113254944	A	G	0.00406297	0.000750001	6.05522e-08	0.1356	0.0695	0.0458902	29.347
Cataract	IP-10	rs115775194	C	T	0.00437632	0.000929373	2.49167e-06	0.3082	0.1749	0.0954289	22.1737
Cataract	IP-10	rs117443934	A	G	0.00435882	0.000910139	1.67537e-06	0.0801	0.1836	0.717599	22.9363
Cataract	IP-10	rs117490607	T	G	0.00372083	0.000747202	6.37206e-07	-0.0583	0.1279	0.4494	24.7973
Cataract	IP-10	rs13165556	T	C	-0.00118866	0.000254837	3.09663e-06	0.031	0.0273	0.2567	21.7566
Cataract	IP-10	rs144002164	G	T	0.00579459	0.00120232	1.43976e-06	-0.0225	0.0843	0.7693	23.2277
Cataract	IP-10	rs145721232	T	C	0.00209224	0.0003695	1.49424e-08	-0.0817	0.0515	0.113	32.0623
Cataract	IP-10	rs148049607	T	C	0.00742964	0.00152751	1.15149e-06	0.0924	0.0679	0.1699	23.6574
Cataract	IP-10	rs149323683	A	C	0.00785081	0.001561	4.92391e-07	0.0999	0.1251	0.4684	25.2943
Cataract	IP-10	rs17429397	G	A	0.00222474	0.000477599	3.19146e-06	-0.0167	0.0706	0.8133	21.6986
Cataract	IP-10	rs1905729	T	C	-0.0010026	0.000216389	3.60006e-06	0.0214	0.0235	0.3638	21.4677
Cataract	IP-10	rs2241235	C	T	0.0014485	0.000311437	3.30438e-06	-0.0169	0.0381	0.6503	21.632
Cataract	IP-10	rs4559153	T	C	0.00114779	0.000250037	4.42446e-06	-0.0161	0.0285	0.569399	21.0725
Cataract	IP-10	rs4809847	T	G	-0.0015654	0.00034041	4.2552e-06	-0.0359	0.0388	0.3633	21.1469
Cataract	IP-10	rs56851663	G	A	-0.0010432	0.00022169	2.5314e-06	0.0159	0.0246	0.5188	22.1433
Cataract	IP-10	rs6789330	T	C	0.00111641	0.000216155	2.4073e-07	0.0077	0.0236	0.753	26.6758
Cataract	IP-10	rs76027714	G	A	0.00196556	0.00041049	1.68256e-06	0.0556	0.0452	0.2176	22.9281
Cataract	IL-18	rs112018646	A	G	0.00362167	0.000763814	2.12168e-06	0.0147	0.0614	0.8371	22.4824
Cataract	IL-18	rs113254944	A	G	0.00406297	0.000750001	6.05522e-08	0.1455	0.069	0.0340103	29.347
Cataract	IL-18	rs115775194	C	T	0.00437632	0.000929373	2.49167e-06	-0.1698	0.1773	0.3274	22.1737
Cataract	IL-18	rs117443934	A	G	0.00435882	0.000910139	1.67537e-06	-0.1966	0.1899	0.3026	22.9363
Cataract	IL-18	rs117490607	T	G	0.00372083	0.000747202	6.37206e-07	0.0038	0.13	0.9911	24.7973
Cataract	IL-18	rs13165556	T	C	-0.00118866	0.000254837	3.09663e-06	-0.0077	0.0275	0.774701	21.7566
Cataract	IL-18	rs138595976	T	C	0.00524873	0.00106232	7.78269e-07	-0.2733	0.1693	0.1064	24.4117
Cataract	IL-18	rs144002164	G	T	0.00579459	0.00120232	1.43976e-06	0.0337	0.0844	0.6938	23.2277
Cataract	IL-18	rs145721232	T	C	0.00209224	0.0003695	1.49424e-08	-0.0702	0.0515	0.1771	32.0623
Cataract	IL-18	rs148049607	T	C	0.00742964	0.00152751	1.15149e-06	0.0506	0.0678	0.4406	23.6574
Cataract	IL-18	rs149323683	A	C	0.00785081	0.001561	4.92391e-07	-0.0205	0.1262	0.778501	25.2943
Cataract	IL-18	rs17429397	G	A	0.00222474	0.000477599	3.19146e-06	0.0059	0.0712	0.9374	21.6986
Cataract	IL-18	rs1905729	T	C	-0.0010026	0.000216389	3.60006e-06	0.0048	0.0237	0.8389	21.4677
Cataract	IL-18	rs2241235	C	T	0.0014485	0.000311437	3.30438e-06	-0.0473	0.0384	0.219	21.632
Cataract	IL-18	rs4559153	T	C	0.00114779	0.000250037	4.42446e-06	0.0106	0.0286	0.706801	21.0725
Cataract	IL-18	rs4809847	T	G	-0.0015654	0.00034041	4.2552e-06	-0.034	0.0391	0.3791	21.1469
Cataract	IL-18	rs56851663	G	A	-0.0010432	0.00022169	2.5314e-06	-0.0418	0.0248	0.0932202	22.1433
Cataract	IL-18	rs6789330	T	C	0.00111641	0.000216155	2.4073e-07	0.0175	0.0237	0.4609	26.6758
Cataract	IL-18	rs76027714	G	A	0.00196556	0.00041049	1.68256e-06	-0.027	0.0457	0.5562	22.9281
Cataract	IL-17	rs112018646	A	G	0.00362167	0.000763814	2.12168e-06	-0.0238	0.0427	0.573499	22.4824
Cataract	IL-17	rs113254944	A	G	0.00406297	0.000750001	6.05522e-08	-0.0332	0.0478	0.4706	29.347
Cataract	IL-17	rs115775194	C	T	0.00437632	0.000929373	2.49167e-06	0.0296	0.1178	0.8339	22.1737
Cataract	IL-17	rs117443934	A	G	0.00435882	0.000910139	1.67537e-06	-0.035	0.1189	0.7951	22.9363
Cataract	IL-17	rs117490607	T	G	0.00372083	0.000747202	6.37206e-07	0.0483	0.0845	0.583001	24.7973
Cataract	IL-17	rs13165556	T	C	-0.00118866	0.000254837	3.09663e-06	0.0027	0.0188	0.8829	21.7566
Cataract	IL-17	rs138595976	T	C	0.00524873	0.00106232	7.78269e-07	-0.0419	0.0944	0.669501	24.4117
Cataract	IL-17	rs144002164	G	T	0.00579459	0.00120232	1.43976e-06	0.0804	0.056	0.1458	23.2277
Cataract	IL-17	rs145721232	T	C	0.00209224	0.0003695	1.49424e-08	-0.0293	0.0365	0.4495	32.0623
Cataract	IL-17	rs148049607	T	C	0.00742964	0.00152751	1.15149e-06	0.0018	0.0485	0.9702	23.6574
Cataract	IL-17	rs149323683	A	C	0.00785081	0.001561	4.92391e-07	-0.0205	0.0858	0.8313	25.2943
Cataract	IL-17	rs17429397	G	A	0.00222474	0.000477599	3.19146e-06	0.0361	0.0495	0.4674	21.6986
Cataract	IL-17	rs1905729	T	C	-0.0010026	0.000216389	3.60006e-06	0.0105	0.0163	0.5224	21.4677
Cataract	IL-17	rs2241235	C	T	0.0014485	0.000311437	3.30438e-06	-0.0272	0.0266	0.3052	21.632
Cataract	IL-17	rs4559153	T	C	0.00114779	0.000250037	4.42446e-06	-0.0072	0.0199	0.723401	21.0725
Cataract	IL-17	rs4809847	T	G	-0.0015654	0.00034041	4.2552e-06	-0.0202	0.0267	0.4425	21.1469
Cataract	IL-17	rs56851663	G	A	-0.0010432	0.00022169	2.5314e-06	0.0081	0.017	0.6316	22.1433
Cataract	IL-17	rs6789330	T	C	0.00111641	0.000216155	2.4073e-07	-0.0256	0.0164	0.1178	26.6758
Cataract	IL-17	rs76027714	G	A	0.00196556	0.00041049	1.68256e-06	0.0042	0.031	0.9088	22.9281
Cataract	IL-13	rs112018646	A	G	0.00362167	0.000763814	2.12168e-06	-0.0411	0.0623	0.5015	22.4824
Cataract	IL-13	rs113254944	A	G	0.00406297	0.000750001	6.05522e-08	0.0699	0.0703	0.3448	29.347
Cataract	IL-13	rs115775194	C	T	0.00437632	0.000929373	2.49167e-06	0.2839	0.1767	0.1132	22.1737
Cataract	IL-13	rs117443934	A	G	0.00435882	0.000910139	1.67537e-06	-0.0867	0.1817	0.642	22.9363
Cataract	IL-13	rs117490607	T	G	0.00372083	0.000747202	6.37206e-07	-0.0833	0.13	0.4576	24.7973
Cataract	IL-13	rs13165556	T	C	-0.00118866	0.000254837	3.09663e-06	-0.04	0.0278	0.1508	21.7566
Cataract	IL-13	rs138595976	T	C	0.00524873	0.00106232	7.78269e-07	-0.0152	0.1391	0.9091	24.4117
Cataract	IL-13	rs144002164	G	T	0.00579459	0.00120232	1.43976e-06	0.0555	0.0851	0.5243	23.2277
Cataract	IL-13	rs145721232	T	C	0.00209224	0.0003695	1.49424e-08	-0.1754	0.052	0.000772396	32.0623
Cataract	IL-13	rs148049607	T	C	0.00742964	0.00152751	1.15149e-06	0.0528	0.0688	0.4494	23.6574
Cataract	IL-13	rs149323683	A	C	0.00785081	0.001561	4.92391e-07	0.0906	0.1274	0.5031	25.2943
Cataract	IL-13	rs17429397	G	A	0.00222474	0.000477599	3.19146e-06	0.0212	0.0719	0.758	21.6986
Cataract	IL-13	rs1905729	T	C	-0.0010026	0.000216389	3.60006e-06	0.024	0.024	0.3171	21.4677
Cataract	IL-13	rs2241235	C	T	0.0014485	0.000311437	3.30438e-06	-0.0325	0.0389	0.3833	21.632
Cataract	IL-13	rs4559153	T	C	0.00114779	0.000250037	4.42446e-06	0.0094	0.029	0.741	21.0725
Cataract	IL-13	rs4809847	T	G	-0.0015654	0.00034041	4.2552e-06	-0.0068	0.0394	0.8592	21.1469
Cataract	IL-13	rs56851663	G	A	-0.0010432	0.00022169	2.5314e-06	0.0016	0.025	0.9512	22.1433
Cataract	IL-13	rs6789330	T	C	0.00111641	0.000216155	2.4073e-07	-0.0728	0.0239	0.00239502	26.6758
Cataract	IL-13	rs76027714	G	A	0.00196556	0.00041049	1.68256e-06	-0.0095	0.0463	0.8353	22.9281
Cataract	IL-10	rs112018646	A	G	0.00362167	0.000763814	2.12168e-06	-0.0447	0.0425	0.2958	22.4824
Cataract	IL-10	rs113254944	A	G	0.00406297	0.000750001	6.05522e-08	0.0047	0.0484	0.9453	29.347
Cataract	IL-10	rs115775194	C	T	0.00437632	0.000929373	2.49167e-06	0.1655	0.1243	0.2011	22.1737
Cataract	IL-10	rs117443934	A	G	0.00435882	0.000910139	1.67537e-06	-0.048	0.1162	0.69	22.9363
Cataract	IL-10	rs117490607	T	G	0.00372083	0.000747202	6.37206e-07	-0.0325	0.1273	0.6945	24.7973
Cataract	IL-10	rs13165556	T	C	-0.00118866	0.000254837	3.09663e-06	-0.0073	0.0189	0.6984	21.7566
Cataract	IL-10	rs138595976	T	C	0.00524873	0.00106232	7.78269e-07	0.0003	0.0941	0.9687	24.4117
Cataract	IL-10	rs144002164	G	T	0.00579459	0.00120232	1.43976e-06	0.0829	0.0561	0.1438	23.2277
Cataract	IL-10	rs145721232	T	C	0.00209224	0.0003695	1.49424e-08	-0.0707	0.0365	0.0606806	32.0623
Cataract	IL-10	rs148049607	T	C	0.00742964	0.00152751	1.15149e-06	0.002	0.0485	0.962	23.6574
Cataract	IL-10	rs149323683	A	C	0.00785081	0.001561	4.92391e-07	-0.0427	0.0872	0.6052	25.2943
Cataract	IL-10	rs17429397	G	A	0.00222474	0.000477599	3.19146e-06	0.0085	0.0494	0.8677	21.6986
Cataract	IL-10	rs1905729	T	C	-0.0010026	0.000216389	3.60006e-06	0.0119	0.0164	0.467599	21.4677
Cataract	IL-10	rs2241235	C	T	0.0014485	0.000311437	3.30438e-06	-0.0299	0.0267	0.2542	21.632
Cataract	IL-10	rs4559153	T	C	0.00114779	0.000250037	4.42446e-06	0.0122	0.02	0.5287	21.0725
Cataract	IL-10	rs4809847	T	G	-0.0015654	0.00034041	4.2552e-06	-0.0319	0.0267	0.2348	21.1469
Cataract	IL-10	rs56851663	G	A	-0.0010432	0.00022169	2.5314e-06	0.0117	0.0171	0.4957	22.1433
Cataract	IL-10	rs6789330	T	C	0.00111641	0.000216155	2.4073e-07	-0.037	0.0164	0.0253	26.6758
Cataract	IL-10	rs76027714	G	A	0.00196556	0.00041049	1.68256e-06	-0.0111	0.031	0.7172	22.9281
Cataract	IL-8	rs112018646	A	G	0.00362167	0.000763814	2.12168e-06	-0.0508	0.0626	0.4286	22.4824
Cataract	IL-8	rs113254944	A	G	0.00406297	0.000750001	6.05522e-08	0.0291	0.0694	0.663599	29.347
Cataract	IL-8	rs115775194	C	T	0.00437632	0.000929373	2.49167e-06	0.0722	0.1773	0.732799	22.1737
Cataract	IL-8	rs117443934	A	G	0.00435882	0.000910139	1.67537e-06	0.0538	0.1893	0.777	22.9363
Cataract	IL-8	rs117490607	T	G	0.00372083	0.000747202	6.37206e-07	-0.1338	0.1344	0.299	24.7973
Cataract	IL-8	rs13165556	T	C	-0.00118866	0.000254837	3.09663e-06	-0.0142	0.0279	0.604399	21.7566
Cataract	IL-8	rs138595976	T	C	0.00524873	0.00106232	7.78269e-07	-0.2199	0.134	0.1049	24.4117
Cataract	IL-8	rs144002164	G	T	0.00579459	0.00120232	1.43976e-06	0.1386	0.0852	0.102	23.2277
Cataract	IL-8	rs145721232	T	C	0.00209224	0.0003695	1.49424e-08	-0.0976	0.0517	0.0588695	32.0623
Cataract	IL-8	rs148049607	T	C	0.00742964	0.00152751	1.15149e-06	-0.0639	0.0685	0.331	23.6574
Cataract	IL-8	rs149323683	A	C	0.00785081	0.001561	4.92391e-07	0.0678	0.1266	0.5968	25.2943
Cataract	IL-8	rs17429397	G	A	0.00222474	0.000477599	3.19146e-06	-0.0234	0.0716	0.744501	21.6986
Cataract	IL-8	rs1905729	T	C	-0.0010026	0.000216389	3.60006e-06	0.04	0.024	0.095801	21.4677
Cataract	IL-8	rs2241235	C	T	0.0014485	0.000311437	3.30438e-06	-0.0263	0.039	0.5011	21.632
Cataract	IL-8	rs4559153	T	C	0.00114779	0.000250037	4.42446e-06	0.0132	0.0292	0.6413	21.0725
Cataract	IL-8	rs4809847	T	G	-0.0015654	0.00034041	4.2552e-06	-0.0149	0.0396	0.7093	21.1469
Cataract	IL-8	rs56851663	G	A	-0.0010432	0.00022169	2.5314e-06	0.0136	0.025	0.5864	22.1433
Cataract	IL-8	rs6789330	T	C	0.00111641	0.000216155	2.4073e-07	-0.0128	0.0241	0.5904	26.6758
Cataract	IL-8	rs76027714	G	A	0.00196556	0.00041049	1.68256e-06	-0.0319	0.0465	0.4922	22.9281
Cataract	IL-6	rs112018646	A	G	0.00362167	0.000763814	2.12168e-06	0.0052	0.0414	0.9625	22.4824
Cataract	IL-6	rs113254944	A	G	0.00406297	0.000750001	6.05522e-08	0.0079	0.0464	0.907	29.347
Cataract	IL-6	rs115775194	C	T	0.00437632	0.000929373	2.49167e-06	0.0427	0.1154	0.7004	22.1737
Cataract	IL-6	rs117443934	A	G	0.00435882	0.000910139	1.67537e-06	-0.1003	0.1138	0.3695	22.9363
Cataract	IL-6	rs117490607	T	G	0.00372083	0.000747202	6.37206e-07	0.0665	0.0811	0.4716	24.7973
Cataract	IL-6	rs13165556	T	C	-0.00118866	0.000254837	3.09663e-06	-0.0025	0.0184	0.8853	21.7566
Cataract	IL-6	rs138595976	T	C	0.00524873	0.00106232	7.78269e-07	-0.0598	0.089	0.5112	24.4117
Cataract	IL-6	rs144002164	G	T	0.00579459	0.00120232	1.43976e-06	0.0773	0.0553	0.1659	23.2277
Cataract	IL-6	rs145721232	T	C	0.00209224	0.0003695	1.49424e-08	-0.0507	0.0355	0.1795	32.0623
Cataract	IL-6	rs148049607	T	C	0.00742964	0.00152751	1.15149e-06	0.0313	0.0473	0.5015	23.6574
Cataract	IL-6	rs149323683	A	C	0.00785081	0.001561	4.92391e-07	0.0445	0.0844	0.5884	25.2943
Cataract	IL-6	rs17429397	G	A	0.00222474	0.000477599	3.19146e-06	0.0036	0.0479	0.9305	21.6986
Cataract	IL-6	rs1905729	T	C	-0.0010026	0.000216389	3.60006e-06	0.0128	0.0159	0.4202	21.4677
Cataract	IL-6	rs2241235	C	T	0.0014485	0.000311437	3.30438e-06	-0.0336	0.0259	0.197	21.632
Cataract	IL-6	rs4559153	T	C	0.00114779	0.000250037	4.42446e-06	-0.0427	0.0194	0.0285601	21.0725
Cataract	IL-6	rs4809847	T	G	-0.0015654	0.00034041	4.2552e-06	-0.0182	0.0259	0.4881	21.1469
Cataract	IL-6	rs56851663	G	A	-0.0010432	0.00022169	2.5314e-06	0.0039	0.0165	0.8147	22.1433
Cataract	IL-6	rs6789330	T	C	0.00111641	0.000216155	2.4073e-07	-0.0198	0.016	0.2129	26.6758
Cataract	IL-6	rs76027714	G	A	0.00196556	0.00041049	1.68256e-06	-0.0031	0.0303	0.9173	22.9281
Cataract	IL-1ra	rs112018646	A	G	0.00362167	0.000763814	2.12168e-06	-0.1071	0.0613	0.0762904	22.4824
Cataract	IL-1ra	rs113254944	A	G	0.00406297	0.000750001	6.05522e-08	0.076	0.0693	0.3019	29.347
Cataract	IL-1ra	rs115775194	C	T	0.00437632	0.000929373	2.49167e-06	0.1969	0.1746	0.2704	22.1737
Cataract	IL-1ra	rs117443934	A	G	0.00435882	0.000910139	1.67537e-06	-0.2369	0.1772	0.1421	22.9363
Cataract	IL-1ra	rs117490607	T	G	0.00372083	0.000747202	6.37206e-07	0.1	0.1325	0.4825	24.7973
Cataract	IL-1ra	rs13165556	T	C	-0.00118866	0.000254837	3.09663e-06	-0.0105	0.0275	0.702399	21.7566
Cataract	IL-1ra	rs138595976	T	C	0.00524873	0.00106232	7.78269e-07	-0.0367	0.1338	0.793201	24.4117
Cataract	IL-1ra	rs144002164	G	T	0.00579459	0.00120232	1.43976e-06	0.0395	0.0845	0.6042	23.2277
Cataract	IL-1ra	rs145721232	T	C	0.00209224	0.0003695	1.49424e-08	-0.1127	0.0522	0.0306098	32.0623
Cataract	IL-1ra	rs148049607	T	C	0.00742964	0.00152751	1.15149e-06	0.0367	0.068	0.6093	23.6574
Cataract	IL-1ra	rs149323683	A	C	0.00785081	0.001561	4.92391e-07	0.0924	0.1254	0.4315	25.2943
Cataract	IL-1ra	rs17429397	G	A	0.00222474	0.000477599	3.19146e-06	0.0195	0.0712	0.783599	21.6986
Cataract	IL-1ra	rs1905729	T	C	-0.0010026	0.000216389	3.60006e-06	-0.0063	0.0237	0.7903	21.4677
Cataract	IL-1ra	rs2241235	C	T	0.0014485	0.000311437	3.30438e-06	-0.0301	0.0382	0.4317	21.632
Cataract	IL-1ra	rs4559153	T	C	0.00114779	0.000250037	4.42446e-06	-0.0149	0.0286	0.6073	21.0725
Cataract	IL-1ra	rs4809847	T	G	-0.0015654	0.00034041	4.2552e-06	-0.053	0.039	0.172	21.1469
Cataract	IL-1ra	rs56851663	G	A	-0.0010432	0.00022169	2.5314e-06	-0.016	0.0248	0.5131	22.1433
Cataract	IL-1ra	rs6789330	T	C	0.00111641	0.000216155	2.4073e-07	-0.0288	0.0238	0.2321	26.6758
Cataract	IL-1ra	rs76027714	G	A	0.00196556	0.00041049	1.68256e-06	0.006	0.0454	0.9008	22.9281
Cataract	IL-1b	rs112018646	A	G	0.00362167	0.000763814	2.12168e-06	-0.0453	0.0491	0.0939593	22.4824
Cataract	IL-1b	rs113254944	A	G	0.00406297	0.000750001	6.05522e-08	0.0389	0.0539	0.238	29.347
Cataract	IL-1b	rs115775194	C	T	0.00437632	0.000929373	2.49167e-06	0.1146	0.1379	0.4027	22.1737
Cataract	IL-1b	rs117443934	A	G	0.00435882	0.000910139	1.67537e-06	0.0083	0.1558	0.764499	22.9363
Cataract	IL-1b	rs117490607	T	G	0.00372083	0.000747202	6.37206e-07	0.0503	0.1083	0.378	24.7973
Cataract	IL-1b	rs13165556	T	C	-0.00118866	0.000254837	3.09663e-06	-0.0132	0.0218	0.9325	21.7566
Cataract	IL-1b	rs138595976	T	C	0.00524873	0.00106232	7.78269e-07	-0.1536	0.1071	0.0727797	24.4117
Cataract	IL-1b	rs144002164	G	T	0.00579459	0.00120232	1.43976e-06	-0.0156	0.067	0.5448	23.2277
Cataract	IL-1b	rs145721232	T	C	0.00209224	0.0003695	1.49424e-08	-0.0512	0.0412	0.1137	32.0623
Cataract	IL-1b	rs148049607	T	C	0.00742964	0.00152751	1.15149e-06	0.0067	0.0543	0.5049	23.6574
Cataract	IL-1b	rs149323683	A	C	0.00785081	0.001561	4.92391e-07	-0.0304	0.1018	0.4292	25.2943
Cataract	IL-1b	rs17429397	G	A	0.00222474	0.000477599	3.19146e-06	-0.0636	0.056	0.6062	21.6986
Cataract	IL-1b	rs1905729	T	C	-0.0010026	0.000216389	3.60006e-06	0.0296	0.0188	0.191	21.4677
Cataract	IL-1b	rs2241235	C	T	0.0014485	0.000311437	3.30438e-06	-0.038	0.0305	0.0696498	21.632
Cataract	IL-1b	rs4559153	T	C	0.00114779	0.000250037	4.42446e-06	-0.0207	0.0227	0.8908	21.0725
Cataract	IL-1b	rs4809847	T	G	-0.0015654	0.00034041	4.2552e-06	-0.0111	0.0309	0.9706	21.1469
Cataract	IL-1b	rs56851663	G	A	-0.0010432	0.00022169	2.5314e-06	-0.0099	0.0197	0.5695	22.1433
Cataract	IL-1b	rs6789330	T	C	0.00111641	0.000216155	2.4073e-07	-0.0092	0.0188	0.2326	26.6758
Cataract	IL-1b	rs76027714	G	A	0.00196556	0.00041049	1.68256e-06	0.0227	0.0361	0.8642	22.9281
Cataract	HGF	rs112018646	A	G	0.00362167	0.000763814	2.12168e-06	-0.0592	0.041	0.1362	22.4824
Cataract	HGF	rs113254944	A	G	0.00406297	0.000750001	6.05522e-08	0.0241	0.0465	0.587801	29.347
Cataract	HGF	rs115775194	C	T	0.00437632	0.000929373	2.49167e-06	0.0913	0.1153	0.475	22.1737
Cataract	HGF	rs117443934	A	G	0.00435882	0.000910139	1.67537e-06	-0.2535	0.1277	0.0552205	22.9363
Cataract	HGF	rs117490607	T	G	0.00372083	0.000747202	6.37206e-07	0.0296	0.0799	0.680899	24.7973
Cataract	HGF	rs13165556	T	C	-0.00118866	0.000254837	3.09663e-06	0.0086	0.0182	0.6339	21.7566
Cataract	HGF	rs138595976	T	C	0.00524873	0.00106232	7.78269e-07	-0.1716	0.0901	0.0617106	24.4117
Cataract	HGF	rs144002164	G	T	0.00579459	0.00120232	1.43976e-06	0.0048	0.0542	0.9283	23.2277
Cataract	HGF	rs145721232	T	C	0.00209224	0.0003695	1.49424e-08	-0.0036	0.0354	0.9146	32.0623
Cataract	HGF	rs148049607	T	C	0.00742964	0.00152751	1.15149e-06	0.0355	0.047	0.4485	23.6574
Cataract	HGF	rs149323683	A	C	0.00785081	0.001561	4.92391e-07	0.04	0.0841	0.639599	25.2943
Cataract	HGF	rs17429397	G	A	0.00222474	0.000477599	3.19146e-06	0.0312	0.0478	0.523	21.6986
Cataract	HGF	rs1905729	T	C	-0.0010026	0.000216389	3.60006e-06	-0.009	0.0158	0.573099	21.4677
Cataract	HGF	rs2241235	C	T	0.0014485	0.000311437	3.30438e-06	-0.0415	0.0257	0.0989305	21.632
Cataract	HGF	rs4559153	T	C	0.00114779	0.000250037	4.42446e-06	-0.0037	0.0192	0.8422	21.0725
Cataract	HGF	rs4809847	T	G	-0.0015654	0.00034041	4.2552e-06	0.0068	0.0258	0.7925	21.1469
Cataract	HGF	rs56851663	G	A	-0.0010432	0.00022169	2.5314e-06	0.008	0.0165	0.621901	22.1433
Cataract	HGF	rs6789330	T	C	0.00111641	0.000216155	2.4073e-07	-0.0135	0.0159	0.3924	26.6758
Cataract	HGF	rs76027714	G	A	0.00196556	0.00041049	1.68256e-06	-0.0431	0.03	0.1502	22.9281
Cataract	IL-9	rs112018646	A	G	0.00362167	0.000763814	2.12168e-06	-0.0617	0.0614	0.2435	22.4824
Cataract	IL-9	rs113254944	A	G	0.00406297	0.000750001	6.05522e-08	-0.0097	0.0691	0.8562	29.347
Cataract	IL-9	rs115775194	C	T	0.00437632	0.000929373	2.49167e-06	0.1925	0.1775	0.2745	22.1737
Cataract	IL-9	rs117443934	A	G	0.00435882	0.000910139	1.67537e-06	-0.1409	0.1795	0.4879	22.9363
Cataract	IL-9	rs117490607	T	G	0.00372083	0.000747202	6.37206e-07	0.0507	0.1323	0.635	24.7973
Cataract	IL-9	rs13165556	T	C	-0.00118866	0.000254837	3.09663e-06	-0.0129	0.0275	0.637901	21.7566
Cataract	IL-9	rs138595976	T	C	0.00524873	0.00106232	7.78269e-07	-0.0087	0.1301	0.9389	24.4117
Cataract	IL-9	rs144002164	G	T	0.00579459	0.00120232	1.43976e-06	0.0301	0.0842	0.6925	23.2277
Cataract	IL-9	rs145721232	T	C	0.00209224	0.0003695	1.49424e-08	-0.0829	0.052	0.1116	32.0623
Cataract	IL-9	rs148049607	T	C	0.00742964	0.00152751	1.15149e-06	0.0983	0.068	0.158	23.6574
Cataract	IL-9	rs149323683	A	C	0.00785081	0.001561	4.92391e-07	-0.0205	0.1257	0.8425	25.2943
Cataract	IL-9	rs17429397	G	A	0.00222474	0.000477599	3.19146e-06	0.0533	0.0716	0.456	21.6986
Cataract	IL-9	rs1905729	T	C	-0.0010026	0.000216389	3.60006e-06	0.0169	0.0238	0.4767	21.4677
Cataract	IL-9	rs2241235	C	T	0.0014485	0.000311437	3.30438e-06	-0.0203	0.0384	0.5581	21.632
Cataract	IL-9	rs4559153	T	C	0.00114779	0.000250037	4.42446e-06	0.0054	0.0286	0.8491	21.0725
Cataract	IL-9	rs4809847	T	G	-0.0015654	0.00034041	4.2552e-06	0.0124	0.039	0.7527	21.1469
Cataract	IL-9	rs56851663	G	A	-0.0010432	0.00022169	2.5314e-06	0.0073	0.0248	0.768999	22.1433
Cataract	IL-9	rs6789330	T	C	0.00111641	0.000216155	2.4073e-07	-0.047	0.0238	0.0474799	26.6758
Cataract	IL-9	rs76027714	G	A	0.00196556	0.00041049	1.68256e-06	-0.0201	0.0455	0.6577	22.9281
Cataract	IL-7	rs112018646	A	G	0.00362167	0.000763814	2.12168e-06	-0.0557	0.063	0.4094	22.4824
Cataract	IL-7	rs113254944	A	G	0.00406297	0.000750001	6.05522e-08	0.1464	0.0713	0.04096	29.347
Cataract	IL-7	rs115775194	C	T	0.00437632	0.000929373	2.49167e-06	0.1096	0.1739	0.5441	22.1737
Cataract	IL-7	rs117443934	A	G	0.00435882	0.000910139	1.67537e-06	0.1394	0.189	0.4492	22.9363
Cataract	IL-7	rs117490607	T	G	0.00372083	0.000747202	6.37206e-07	0.0049	0.141	0.9611	24.7973
Cataract	IL-7	rs13165556	T	C	-0.00118866	0.000254837	3.09663e-06	0.0026	0.0283	0.9267	21.7566
Cataract	IL-7	rs144002164	G	T	0.00579459	0.00120232	1.43976e-06	0.0491	0.0864	0.5726	23.2277
Cataract	IL-7	rs145721232	T	C	0.00209224	0.0003695	1.49424e-08	-0.1044	0.0532	0.0479303	32.0623
Cataract	IL-7	rs148049607	T	C	0.00742964	0.00152751	1.15149e-06	0.0771	0.0692	0.2597	23.6574
Cataract	IL-7	rs149323683	A	C	0.00785081	0.001561	4.92391e-07	-0.0392	0.128	0.766699	25.2943
Cataract	IL-7	rs17429397	G	A	0.00222474	0.000477599	3.19146e-06	0.0758	0.0734	0.3018	21.6986
Cataract	IL-7	rs1905729	T	C	-0.0010026	0.000216389	3.60006e-06	0.0465	0.0245	0.05767	21.4677
Cataract	IL-7	rs2241235	C	T	0.0014485	0.000311437	3.30438e-06	-0.0392	0.0397	0.3121	21.632
Cataract	IL-7	rs4559153	T	C	0.00114779	0.000250037	4.42446e-06	-0.0224	0.0296	0.4481	21.0725
Cataract	IL-7	rs4809847	T	G	-0.0015654	0.00034041	4.2552e-06	0.0495	0.0401	0.2179	21.1469
Cataract	IL-7	rs56851663	G	A	-0.0010432	0.00022169	2.5314e-06	-0.0483	0.0255	0.0573403	22.1433
Cataract	IL-7	rs6789330	T	C	0.00111641	0.000216155	2.4073e-07	-0.04	0.0244	0.1022	26.6758
Cataract	IL-7	rs76027714	G	A	0.00196556	0.00041049	1.68256e-06	0.0182	0.047	0.697199	22.9281
Cataract	IL-5	rs112018646	A	G	0.00362167	0.000763814	2.12168e-06	-0.0199	0.0641	0.7209	22.4824
Cataract	IL-5	rs113254944	A	G	0.00406297	0.000750001	6.05522e-08	0.1062	0.0719	0.1619	29.347
Cataract	IL-5	rs115775194	C	T	0.00437632	0.000929373	2.49167e-06	-0.0433	0.181	0.731301	22.1737
Cataract	IL-5	rs117443934	A	G	0.00435882	0.000910139	1.67537e-06	0.0553	0.1914	0.7327	22.9363
Cataract	IL-5	rs117490607	T	G	0.00372083	0.000747202	6.37206e-07	0.23	0.1411	0.149	24.7973
Cataract	IL-5	rs13165556	T	C	-0.00118866	0.000254837	3.09663e-06	-0.0057	0.0286	0.8466	21.7566
Cataract	IL-5	rs138595976	T	C	0.00524873	0.00106232	7.78269e-07	0.049	0.1369	0.6911	24.4117
Cataract	IL-5	rs144002164	G	T	0.00579459	0.00120232	1.43976e-06	0.0041	0.0886	0.9633	23.2277
Cataract	IL-5	rs145721232	T	C	0.00209224	0.0003695	1.49424e-08	-0.1324	0.0532	0.0138	32.0623
Cataract	IL-5	rs148049607	T	C	0.00742964	0.00152751	1.15149e-06	-0.0213	0.0708	0.728201	23.6574
Cataract	IL-5	rs149323683	A	C	0.00785081	0.001561	4.92391e-07	-0.0141	0.1323	0.8748	25.2943
Cataract	IL-5	rs17429397	G	A	0.00222474	0.000477599	3.19146e-06	0.0305	0.0726	0.664599	21.6986
Cataract	IL-5	rs1905729	T	C	-0.0010026	0.000216389	3.60006e-06	0.0332	0.0247	0.1795	21.4677
Cataract	IL-5	rs2241235	C	T	0.0014485	0.000311437	3.30438e-06	-0.0794	0.04	0.0427396	21.632
Cataract	IL-5	rs4559153	T	C	0.00114779	0.000250037	4.42446e-06	0.004	0.0299	0.8768	21.0725
Cataract	IL-5	rs4809847	T	G	-0.0015654	0.00034041	4.2552e-06	0.0489	0.0404	0.2271	21.1469
Cataract	IL-5	rs56851663	G	A	-0.0010432	0.00022169	2.5314e-06	-0.0109	0.0256	0.6698	22.1433
Cataract	IL-5	rs6789330	T	C	0.00111641	0.000216155	2.4073e-07	-0.0614	0.0246	0.0125199	26.6758
Cataract	IL-5	rs76027714	G	A	0.00196556	0.00041049	1.68256e-06	-0.0361	0.0475	0.4455	22.9281
Cataract	IL-4	rs112018646	A	G	0.00362167	0.000763814	2.12168e-06	0.0229	0.0415	0.561399	22.4824
Cataract	IL-4	rs113254944	A	G	0.00406297	0.000750001	6.05522e-08	-0.0047	0.0469	0.9123	29.347
Cataract	IL-4	rs115775194	C	T	0.00437632	0.000929373	2.49167e-06	0.0505	0.1161	0.6625	22.1737
Cataract	IL-4	rs117443934	A	G	0.00435882	0.000910139	1.67537e-06	-0.1095	0.115	0.3391	22.9363
Cataract	IL-4	rs117490607	T	G	0.00372083	0.000747202	6.37206e-07	0.051	0.0925	0.6016	24.7973
Cataract	IL-4	rs13165556	T	C	-0.00118866	0.000254837	3.09663e-06	0.0199	0.0185	0.2834	21.7566
Cataract	IL-4	rs138595976	T	C	0.00524873	0.00106232	7.78269e-07	-0.1275	0.0902	0.1604	24.4117
Cataract	IL-4	rs144002164	G	T	0.00579459	0.00120232	1.43976e-06	0.1093	0.0554	0.04854	23.2277
Cataract	IL-4	rs145721232	T	C	0.00209224	0.0003695	1.49424e-08	-0.0292	0.0357	0.459	32.0623
Cataract	IL-4	rs148049607	T	C	0.00742964	0.00152751	1.15149e-06	0.0199	0.0473	0.680801	23.6574
Cataract	IL-4	rs149323683	A	C	0.00785081	0.001561	4.92391e-07	-0.0564	0.0847	0.5319	25.2943
Cataract	IL-4	rs17429397	G	A	0.00222474	0.000477599	3.19146e-06	-0.0368	0.0482	0.4556	21.6986
Cataract	IL-4	rs1905729	T	C	-0.0010026	0.000216389	3.60006e-06	-0.0015	0.016	0.9195	21.4677
Cataract	IL-4	rs2241235	C	T	0.0014485	0.000311437	3.30438e-06	-0.0471	0.026	0.0669206	21.632
Cataract	IL-4	rs4559153	T	C	0.00114779	0.000250037	4.42446e-06	-0.0081	0.0195	0.684699	21.0725
Cataract	IL-4	rs4809847	T	G	-0.0015654	0.00034041	4.2552e-06	-0.0464	0.026	0.0755701	21.1469
Cataract	IL-4	rs56851663	G	A	-0.0010432	0.00022169	2.5314e-06	0.0087	0.0166	0.6004	22.1433
Cataract	IL-4	rs6789330	T	C	0.00111641	0.000216155	2.4073e-07	-0.0204	0.016	0.1991	26.6758
Cataract	IL-4	rs76027714	G	A	0.00196556	0.00041049	1.68256e-06	-0.0222	0.0305	0.4649	22.9281
Cataract	IL-2ra	rs112018646	A	G	0.00362167	0.000763814	2.12168e-06	0.0455	0.0606	0.4819	22.4824
Cataract	IL-2ra	rs113254944	A	G	0.00406297	0.000750001	6.05522e-08	0.0232	0.0688	0.7099	29.347
Cataract	IL-2ra	rs115775194	C	T	0.00437632	0.000929373	2.49167e-06	0.1429	0.1755	0.4085	22.1737
Cataract	IL-2ra	rs117443934	A	G	0.00435882	0.000910139	1.67537e-06	-0.1611	0.1835	0.4235	22.9363
Cataract	IL-2ra	rs117490607	T	G	0.00372083	0.000747202	6.37206e-07	-0.2104	0.1295	0.1399	24.7973
Cataract	IL-2ra	rs13165556	T	C	-0.00118866	0.000254837	3.09663e-06	-0.0409	0.0274	0.1357	21.7566
Cataract	IL-2ra	rs144002164	G	T	0.00579459	0.00120232	1.43976e-06	-0.093	0.0827	0.2549	23.2277
Cataract	IL-2ra	rs145721232	T	C	0.00209224	0.0003695	1.49424e-08	-0.0546	0.0512	0.2891	32.0623
Cataract	IL-2ra	rs148049607	T	C	0.00742964	0.00152751	1.15149e-06	0.0991	0.0675	0.1374	23.6574
Cataract	IL-2ra	rs149323683	A	C	0.00785081	0.001561	4.92391e-07	-0.0353	0.126	0.8269	25.2943
Cataract	IL-2ra	rs17429397	G	A	0.00222474	0.000477599	3.19146e-06	0.0997	0.0708	0.1585	21.6986
Cataract	IL-2ra	rs1905729	T	C	-0.0010026	0.000216389	3.60006e-06	-0.0109	0.0236	0.643701	21.4677
Cataract	IL-2ra	rs2241235	C	T	0.0014485	0.000311437	3.30438e-06	-0.0095	0.0382	0.8168	21.632
Cataract	IL-2ra	rs4559153	T	C	0.00114779	0.000250037	4.42446e-06	0.0063	0.0284	0.823	21.0725
Cataract	IL-2ra	rs4809847	T	G	-0.0015654	0.00034041	4.2552e-06	-0.0727	0.0388	0.0601201	21.1469
Cataract	IL-2ra	rs56851663	G	A	-0.0010432	0.00022169	2.5314e-06	0.0036	0.0246	0.8834	22.1433
Cataract	IL-2ra	rs6789330	T	C	0.00111641	0.000216155	2.4073e-07	-0.0061	0.0236	0.8115	26.6758
Cataract	IL-2ra	rs76027714	G	A	0.00196556	0.00041049	1.68256e-06	-0.0951	0.0451	0.0350502	22.9281
Cataract	IL-2	rs112018646	A	G	0.00362167	0.000763814	2.12168e-06	-0.0463	0.0625	0.3911	22.4824
Cataract	IL-2	rs113254944	A	G	0.00406297	0.000750001	6.05522e-08	0.1239	0.0715	0.0906692	29.347
Cataract	IL-2	rs115775194	C	T	0.00437632	0.000929373	2.49167e-06	0.0809	0.1749	0.644899	22.1737
Cataract	IL-2	rs117443934	A	G	0.00435882	0.000910139	1.67537e-06	-0.1747	0.1881	0.352	22.9363
Cataract	IL-2	rs117490607	T	G	0.00372083	0.000747202	6.37206e-07	0.1023	0.1385	0.4957	24.7973
Cataract	IL-2	rs13165556	T	C	-0.00118866	0.000254837	3.09663e-06	0.0243	0.0281	0.3897	21.7566
Cataract	IL-2	rs144002164	G	T	0.00579459	0.00120232	1.43976e-06	-0.0371	0.0871	0.6836	23.2277
Cataract	IL-2	rs145721232	T	C	0.00209224	0.0003695	1.49424e-08	-0.0589	0.053	0.2671	32.0623
Cataract	IL-2	rs148049607	T	C	0.00742964	0.00152751	1.15149e-06	0.0237	0.0688	0.741	23.6574
Cataract	IL-2	rs149323683	A	C	0.00785081	0.001561	4.92391e-07	0.0018	0.1286	0.9853	25.2943
Cataract	IL-2	rs17429397	G	A	0.00222474	0.000477599	3.19146e-06	-0.0253	0.0726	0.726599	21.6986
Cataract	IL-2	rs1905729	T	C	-0.0010026	0.000216389	3.60006e-06	0.0015	0.0242	0.9513	21.4677
Cataract	IL-2	rs2241235	C	T	0.0014485	0.000311437	3.30438e-06	-0.0045	0.0392	0.9124	21.632
Cataract	IL-2	rs4559153	T	C	0.00114779	0.000250037	4.42446e-06	-0.0311	0.0292	0.2875	21.0725
Cataract	IL-2	rs4809847	T	G	-0.0015654	0.00034041	4.2552e-06	-0.0679	0.0398	0.0879893	21.1469
Cataract	IL-2	rs56851663	G	A	-0.0010432	0.00022169	2.5314e-06	-0.0074	0.0252	0.7676	22.1433
Cataract	IL-2	rs6789330	T	C	0.00111641	0.000216155	2.4073e-07	-0.0258	0.0242	0.289	26.6758
Cataract	IL-2	rs76027714	G	A	0.00196556	0.00041049	1.68256e-06	-0.0378	0.0466	0.4169	22.9281
Cataract	IFNg	rs112018646	A	G	0.00362167	0.000763814	2.12168e-06	-0.0172	0.0426	0.648	22.4824
Cataract	IFNg	rs113254944	A	G	0.00406297	0.000750001	6.05522e-08	0.0119	0.0483	0.8416	29.347
Cataract	IFNg	rs115775194	C	T	0.00437632	0.000929373	2.49167e-06	0.0398	0.1209	0.764499	22.1737
Cataract	IFNg	rs117443934	A	G	0.00435882	0.000910139	1.67537e-06	-0.0732	0.1165	0.4681	22.9363
Cataract	IFNg	rs117490607	T	G	0.00372083	0.000747202	6.37206e-07	0.0605	0.0846	0.5112	24.7973
Cataract	IFNg	rs13165556	T	C	-0.00118866	0.000254837	3.09663e-06	-0.0096	0.0189	0.6076	21.7566
Cataract	IFNg	rs138595976	T	C	0.00524873	0.00106232	7.78269e-07	-0.1178	0.0932	0.2063	24.4117
Cataract	IFNg	rs144002164	G	T	0.00579459	0.00120232	1.43976e-06	0.0682	0.0563	0.239	23.2277
Cataract	IFNg	rs145721232	T	C	0.00209224	0.0003695	1.49424e-08	-0.0721	0.0366	0.0560402	32.0623
Cataract	IFNg	rs148049607	T	C	0.00742964	0.00152751	1.15149e-06	0.0621	0.0484	0.2137	23.6574
Cataract	IFNg	rs149323683	A	C	0.00785081	0.001561	4.92391e-07	-0.0035	0.0861	0.9789	25.2943
Cataract	IFNg	rs17429397	G	A	0.00222474	0.000477599	3.19146e-06	-0.0395	0.0494	0.4234	21.6986
Cataract	IFNg	rs1905729	T	C	-0.0010026	0.000216389	3.60006e-06	0.018	0.0164	0.2726	21.4677
Cataract	IFNg	rs2241235	C	T	0.0014485	0.000311437	3.30438e-06	-0.0413	0.0266	0.1123	21.632
Cataract	IFNg	rs4559153	T	C	0.00114779	0.000250037	4.42446e-06	-0.024	0.02	0.2368	21.0725
Cataract	IFNg	rs4809847	T	G	-0.0015654	0.00034041	4.2552e-06	-0.008	0.0268	0.768199	21.1469
Cataract	IFNg	rs56851663	G	A	-0.0010432	0.00022169	2.5314e-06	0.0012	0.0171	0.9479	22.1433
Cataract	IFNg	rs6789330	T	C	0.00111641	0.000216155	2.4073e-07	-0.0162	0.0165	0.3315	26.6758
Cataract	IFNg	rs76027714	G	A	0.00196556	0.00041049	1.68256e-06	0.0022	0.0312	0.9634	22.9281
Cataract	GRPa	rs112018646	A	G	0.00362167	0.000763814	2.12168e-06	-0.0219	0.0625	0.8155	22.4824
Cataract	GRPa	rs113254944	A	G	0.00406297	0.000750001	6.05522e-08	0.0572	0.0704	0.4065	29.347
Cataract	GRPa	rs115775194	C	T	0.00437632	0.000929373	2.49167e-06	-0.0502	0.1755	0.7141	22.1737
Cataract	GRPa	rs117443934	A	G	0.00435882	0.000910139	1.67537e-06	-0.2849	0.1872	0.1348	22.9363
Cataract	GRPa	rs117490607	T	G	0.00372083	0.000747202	6.37206e-07	-0.197	0.1306	0.1571	24.7973
Cataract	GRPa	rs13165556	T	C	-0.00118866	0.000254837	3.09663e-06	0.0105	0.028	0.7069	21.7566
Cataract	GRPa	rs138595976	T	C	0.00524873	0.00106232	7.78269e-07	-0.0337	0.1296	0.7783	24.4117
Cataract	GRPa	rs144002164	G	T	0.00579459	0.00120232	1.43976e-06	-0.0577	0.0866	0.5033	23.2277
Cataract	GRPa	rs145721232	T	C	0.00209224	0.0003695	1.49424e-08	-0.0746	0.0523	0.1559	32.0623
Cataract	GRPa	rs148049607	T	C	0.00742964	0.00152751	1.15149e-06	-0.143	0.0703	0.0384601	23.6574
Cataract	GRPa	rs149323683	A	C	0.00785081	0.001561	4.92391e-07	0.1089	0.126	0.4086	25.2943
Cataract	GRPa	rs17429397	G	A	0.00222474	0.000477599	3.19146e-06	0.089	0.0717	0.2149	21.6986
Cataract	GRPa	rs1905729	T	C	-0.0010026	0.000216389	3.60006e-06	-0.0181	0.0241	0.450199	21.4677
Cataract	GRPa	rs2241235	C	T	0.0014485	0.000311437	3.30438e-06	-0.0266	0.0391	0.4802	21.632
Cataract	GRPa	rs4559153	T	C	0.00114779	0.000250037	4.42446e-06	0.0683	0.0292	0.0193402	21.0725
Cataract	GRPa	rs4809847	T	G	-0.0015654	0.00034041	4.2552e-06	-0.019	0.0399	0.631499	21.1469
Cataract	GRPa	rs56851663	G	A	-0.0010432	0.00022169	2.5314e-06	0.0113	0.0252	0.6536	22.1433
Cataract	GRPa	rs6789330	T	C	0.00111641	0.000216155	2.4073e-07	0.0074	0.0242	0.753	26.6758
Cataract	GRPa	rs76027714	G	A	0.00196556	0.00041049	1.68256e-06	0.0329	0.0463	0.4712	22.9281
Cataract	GCSF	rs112018646	A	G	0.00362167	0.000763814	2.12168e-06	0.0385	0.0422	0.3243	22.4824
Cataract	GCSF	rs113254944	A	G	0.00406297	0.000750001	6.05522e-08	-0.0629	0.0469	0.1722	29.347
Cataract	GCSF	rs115775194	C	T	0.00437632	0.000929373	2.49167e-06	0.0837	0.1164	0.4784	22.1737
Cataract	GCSF	rs117443934	A	G	0.00435882	0.000910139	1.67537e-06	0.02	0.1153	0.8593	22.9363
Cataract	GCSF	rs117490607	T	G	0.00372083	0.000747202	6.37206e-07	0.0884	0.0938	0.301	24.7973
Cataract	GCSF	rs13165556	T	C	-0.00118866	0.000254837	3.09663e-06	-0.0015	0.0186	0.935	21.7566
Cataract	GCSF	rs138595976	T	C	0.00524873	0.00106232	7.78269e-07	0.0555	0.091	0.5315	24.4117
Cataract	GCSF	rs144002164	G	T	0.00579459	0.00120232	1.43976e-06	0.1042	0.0561	0.0601395	23.2277
Cataract	GCSF	rs145721232	T	C	0.00209224	0.0003695	1.49424e-08	-0.035	0.0363	0.3648	32.0623
Cataract	GCSF	rs148049607	T	C	0.00742964	0.00152751	1.15149e-06	0.0197	0.0476	0.713199	23.6574
Cataract	GCSF	rs149323683	A	C	0.00785081	0.001561	4.92391e-07	0.021	0.0853	0.769501	25.2943
Cataract	GCSF	rs17429397	G	A	0.00222474	0.000477599	3.19146e-06	-0.046	0.049	0.347	21.6986
Cataract	GCSF	rs1905729	T	C	-0.0010026	0.000216389	3.60006e-06	0.0076	0.0161	0.6393	21.4677
Cataract	GCSF	rs2241235	C	T	0.0014485	0.000311437	3.30438e-06	-0.0312	0.0263	0.2303	21.632
Cataract	GCSF	rs4559153	T	C	0.00114779	0.000250037	4.42446e-06	-0.0191	0.0196	0.3266	21.0725
Cataract	GCSF	rs4809847	T	G	-0.0015654	0.00034041	4.2552e-06	-0.0095	0.0263	0.7185	21.1469
Cataract	GCSF	rs56851663	G	A	-0.0010432	0.00022169	2.5314e-06	0.0184	0.0168	0.2706	22.1433
Cataract	GCSF	rs6789330	T	C	0.00111641	0.000216155	2.4073e-07	-0.0368	0.0162	0.0241002	26.6758
Cataract	GCSF	rs76027714	G	A	0.00196556	0.00041049	1.68256e-06	-0.008	0.0307	0.789	22.9281
Cataract	FGFBasic	rs112018646	A	G	0.00362167	0.000763814	2.12168e-06	-0.0648	0.0429	0.1206	22.4824
Cataract	FGFBasic	rs113254944	A	G	0.00406297	0.000750001	6.05522e-08	-0.0309	0.0485	0.502	29.347
Cataract	FGFBasic	rs115775194	C	T	0.00437632	0.000929373	2.49167e-06	0.1096	0.1202	0.3841	22.1737
Cataract	FGFBasic	rs117443934	A	G	0.00435882	0.000910139	1.67537e-06	-0.1301	0.1151	0.2612	22.9363
Cataract	FGFBasic	rs117490607	T	G	0.00372083	0.000747202	6.37206e-07	0.083	0.0847	0.3458	24.7973
Cataract	FGFBasic	rs13165556	T	C	-0.00118866	0.000254837	3.09663e-06	-0.0129	0.019	0.497299	21.7566
Cataract	FGFBasic	rs138595976	T	C	0.00524873	0.00106232	7.78269e-07	-0.0096	0.0932	0.9103	24.4117
Cataract	FGFBasic	rs144002164	G	T	0.00579459	0.00120232	1.43976e-06	0.0316	0.0565	0.564999	23.2277
Cataract	FGFBasic	rs145721232	T	C	0.00209224	0.0003695	1.49424e-08	-0.039	0.0371	0.3252	32.0623
Cataract	FGFBasic	rs148049607	T	C	0.00742964	0.00152751	1.15149e-06	0.0384	0.0483	0.4475	23.6574
Cataract	FGFBasic	rs149323683	A	C	0.00785081	0.001561	4.92391e-07	-0.0156	0.0859	0.8902	25.2943
Cataract	FGFBasic	rs17429397	G	A	0.00222474	0.000477599	3.19146e-06	0.0255	0.0502	0.582101	21.6986
Cataract	FGFBasic	rs1905729	T	C	-0.0010026	0.000216389	3.60006e-06	0.0098	0.0165	0.551099	21.4677
Cataract	FGFBasic	rs2241235	C	T	0.0014485	0.000311437	3.30438e-06	-0.023	0.0268	0.379	21.632
Cataract	FGFBasic	rs4559153	T	C	0.00114779	0.000250037	4.42446e-06	-0.0091	0.0201	0.6585	21.0725
Cataract	FGFBasic	rs4809847	T	G	-0.0015654	0.00034041	4.2552e-06	-0.0502	0.027	0.0618401	21.1469
Cataract	FGFBasic	rs56851663	G	A	-0.0010432	0.00022169	2.5314e-06	0.0135	0.0172	0.4333	22.1433
Cataract	FGFBasic	rs6789330	T	C	0.00111641	0.000216155	2.4073e-07	-0.0348	0.0166	0.03653	26.6758
Cataract	FGFBasic	rs76027714	G	A	0.00196556	0.00041049	1.68256e-06	-0.0001	0.0311	0.9977	22.9281
Cataract	Eotaxin	rs112018646	A	G	0.00362167	0.000763814	2.12168e-06	-0.0491	0.0416	0.2379	22.4824
Cataract	Eotaxin	rs113254944	A	G	0.00406297	0.000750001	6.05522e-08	0.0039	0.047	0.9334	29.347
Cataract	Eotaxin	rs115775194	C	T	0.00437632	0.000929373	2.49167e-06	0.0135	0.1168	0.9051	22.1737
Cataract	Eotaxin	rs117443934	A	G	0.00435882	0.000910139	1.67537e-06	-0.0048	0.1142	0.9671	22.9363
Cataract	Eotaxin	rs117490607	T	G	0.00372083	0.000747202	6.37206e-07	0.0738	0.0822	0.4368	24.7973
Cataract	Eotaxin	rs138595976	T	C	0.00524873	0.00106232	7.78269e-07	0.0105	0.0896	0.9115	24.4117
Cataract	Eotaxin	rs144002164	G	T	0.00579459	0.00120232	1.43976e-06	0.0336	0.0553	0.5376	23.2277
Cataract	Eotaxin	rs145721232	T	C	0.00209224	0.0003695	1.49424e-08	-0.0911	0.0359	0.0112401	32.0623
Cataract	Eotaxin	rs148049607	T	C	0.00742964	0.00152751	1.15149e-06	-0.0071	0.0473	0.8662	23.6574
Cataract	Eotaxin	rs149323683	A	C	0.00785081	0.001561	4.92391e-07	0.1475	0.0845	0.0645298	25.2943
Cataract	Eotaxin	rs17429397	G	A	0.00222474	0.000477599	3.19146e-06	-0.0355	0.0483	0.477	21.6986
Cataract	Eotaxin	rs1905729	T	C	-0.0010026	0.000216389	3.60006e-06	0.0057	0.0159	0.7225	21.4677
Cataract	Eotaxin	rs2241235	C	T	0.0014485	0.000311437	3.30438e-06	-0.0116	0.0259	0.645	21.632
Cataract	Eotaxin	rs4559153	T	C	0.00114779	0.000250037	4.42446e-06	-0.0033	0.0194	0.8807	21.0725
Cataract	Eotaxin	rs4809847	T	G	-0.0015654	0.00034041	4.2552e-06	0.0161	0.0259	0.5373	21.1469
Cataract	Eotaxin	rs56851663	G	A	-0.0010432	0.00022169	2.5314e-06	-0.0002	0.0166	0.9877	22.1433
Cataract	Eotaxin	rs6789330	T	C	0.00111641	0.000216155	2.4073e-07	-0.0068	0.016	0.676401	26.6758
Cataract	Eotaxin	rs76027714	G	A	0.00196556	0.00041049	1.68256e-06	0.0058	0.0302	0.8501	22.9281
Macular degeneration	CTACK	rs10801555	G	A	-0.0054324	0.000565837	7.9e-22	0.0023	0.0236	0.9215	92.1724
Macular degeneration	CTACK	rs3750846	C	T	0.00765453	0.000669822	3e-30	0.0132	0.0271	0.6242	130.593
Macular degeneration	CTACK	rs72779489	C	A	-0.00362752	0.000776189	3e-06	-0.0524	0.0404	0.1939	21.8416
Macular degeneration	bNGF	rs10801555	G	A	-0.0054324	0.000565837	7.9e-22	0.0472	0.024	0.0498506	92.1724
Macular degeneration	bNGF	rs3750846	C	T	0.00765453	0.000669822	3e-30	-0.0106	0.0274	0.6915	130.593
Macular degeneration	bNGF	rs72779489	C	A	-0.00362752	0.000776189	3e-06	-0.0306	0.0409	0.4585	21.8416
Macular degeneration	VEGF	rs10801555	G	A	-0.0054324	0.000565837	7.9e-22	-0.0171	0.017	0.3166	92.1724
Macular degeneration	VEGF	rs3750846	C	T	0.00765453	0.000669822	3e-30	-0.0103	0.0196	0.593999	130.593
Macular degeneration	VEGF	rs72779489	C	A	-0.00362752	0.000776189	3e-06	0.0036	0.029	0.8894	21.8416
Macular degeneration	MMIF	rs10801555	G	A	-0.0054324	0.000565837	7.9e-22	-0.0327	0.024	0.1742	92.1724
Macular degeneration	MMIF	rs3750846	C	T	0.00765453	0.000669822	3e-30	-0.0265	0.0278	0.3482	130.593
Macular degeneration	MMIF	rs72779489	C	A	-0.00362752	0.000776189	3e-06	0.036	0.0413	0.38	21.8416
Macular degeneration	TRAIL	rs10801555	G	A	-0.0054324	0.000565837	7.9e-22	-0.0442	0.0158	0.00522396	92.1724
Macular degeneration	TRAIL	rs3750846	C	T	0.00765453	0.000669822	3e-30	0.0016	0.0182	0.9354	130.593
Macular degeneration	TRAIL	rs72779489	C	A	-0.00362752	0.000776189	3e-06	-0.0379	0.0272	0.1603	21.8416
Macular degeneration	TNF-b	rs10801555	G	A	-0.0054324	0.000565837	7.9e-22	0.0666	0.0363	0.0644407	92.1724
Macular degeneration	TNF-b	rs3750846	C	T	0.00765453	0.000669822	3e-30	0.0314	0.0414	0.4644	130.593
Macular degeneration	TNF-b	rs72779489	C	A	-0.00362752	0.000776189	3e-06	0.0021	0.0629	0.976	21.8416
Macular degeneration	TNF-a	rs10801555	G	A	-0.0054324	0.000565837	7.9e-22	0.0085	0.0243	0.7415	92.1724
Macular degeneration	TNF-a	rs3750846	C	T	0.00765453	0.000669822	3e-30	-0.0233	0.0276	0.3995	130.593
Macular degeneration	TNF-a	rs72779489	C	A	-0.00362752	0.000776189	3e-06	-0.0219	0.0414	0.5983	21.8416
Macular degeneration	SDF1a	rs10801555	G	A	-0.0054324	0.000565837	7.9e-22	0.0296	0.0163	0.0397201	92.1724
Macular degeneration	SDF1a	rs3750846	C	T	0.00765453	0.000669822	3e-30	0.0019	0.0188	0.770801	130.593
Macular degeneration	SDF1a	rs72779489	C	A	-0.00362752	0.000776189	3e-06	-0.0202	0.0279	0.660999	21.8416
Macular degeneration	SCGFb	rs10801555	G	A	-0.0054324	0.000565837	7.9e-22	0.0088	0.0235	0.6917	92.1724
Macular degeneration	SCGFb	rs3750846	C	T	0.00765453	0.000669822	3e-30	-0.0084	0.0269	0.7488	130.593
Macular degeneration	SCGFb	rs72779489	C	A	-0.00362752	0.000776189	3e-06	-0.0191	0.0403	0.6208	21.8416
Macular degeneration	SCF	rs10801555	G	A	-0.0054324	0.000565837	7.9e-22	-0.0188	0.0157	0.2339	92.1724
Macular degeneration	SCF	rs3750846	C	T	0.00765453	0.000669822	3e-30	-0.0207	0.0182	0.2567	130.593
Macular degeneration	SCF	rs72779489	C	A	-0.00362752	0.000776189	3e-06	-0.006	0.027	0.8313	21.8416
Macular degeneration	IL-16	rs10801555	G	A	-0.0054324	0.000565837	7.9e-22	-0.0401	0.0241	0.094639	92.1724
Macular degeneration	IL-16	rs3750846	C	T	0.00765453	0.000669822	3e-30	-0.0212	0.0275	0.4387	130.593
Macular degeneration	IL-16	rs72779489	C	A	-0.00362752	0.000776189	3e-06	-0.0256	0.0412	0.5294	21.8416
Macular degeneration	RANTES	rs10801555	G	A	-0.0054324	0.000565837	7.9e-22	0.0217	0.0244	0.37	92.1724
Macular degeneration	RANTES	rs3750846	C	T	0.00765453	0.000669822	3e-30	-0.0025	0.0279	0.9365	130.593
Macular degeneration	RANTES	rs72779489	C	A	-0.00362752	0.000776189	3e-06	0.0234	0.0416	0.569399	21.8416
Macular degeneration	PDGFbb	rs10801555	G	A	-0.0054324	0.000565837	7.9e-22	0.0052	0.0158	0.744699	92.1724
Macular degeneration	PDGFbb	rs3750846	C	T	0.00765453	0.000669822	3e-30	-0.0331	0.0182	0.0693905	130.593
Macular degeneration	PDGFbb	rs72779489	C	A	-0.00362752	0.000776189	3e-06	0.0293	0.027	0.273	21.8416
Macular degeneration	MIP1b	rs10801555	G	A	-0.0054324	0.000565837	7.9e-22	-0.027	0.0158	0.0882104	92.1724
Macular degeneration	MIP1b	rs3750846	C	T	0.00765453	0.000669822	3e-30	-0.0307	0.0182	0.0938599	130.593
Macular degeneration	MIP1b	rs72779489	C	A	-0.00362752	0.000776189	3e-06	-0.002	0.0271	0.9339	21.8416
Macular degeneration	MIP1a	rs10801555	G	A	-0.0054324	0.000565837	7.9e-22	-0.0145	0.024	0.5365	92.1724
Macular degeneration	MIP1a	rs3750846	C	T	0.00765453	0.000669822	3e-30	0.0209	0.0274	0.4437	130.593
Macular degeneration	MIP1a	rs72779489	C	A	-0.00362752	0.000776189	3e-06	0.0305	0.0411	0.452101	21.8416
Macular degeneration	MIG	rs10801555	G	A	-0.0054324	0.000565837	7.9e-22	-0.0505	0.0234	0.0309699	92.1724
Macular degeneration	MIG	rs3750846	C	T	0.00765453	0.000669822	3e-30	0.0075	0.0268	0.7807	130.593
Macular degeneration	MIG	rs72779489	C	A	-0.00362752	0.000776189	3e-06	-0.0446	0.0404	0.2715	21.8416
Macular degeneration	MCSF	rs10801555	G	A	-0.0054324	0.000565837	7.9e-22	0.0052	0.0286	0.8531	92.1724
Macular degeneration	MCSF	rs3750846	C	T	0.00765453	0.000669822	3e-30	0.0012	0.0326	0.9694	130.593
Macular degeneration	MCSF	rs72779489	C	A	-0.00362752	0.000776189	3e-06	-0.1273	0.0496	0.0100201	21.8416
Macular degeneration	MCP3	rs10801555	G	A	-0.0054324	0.000565837	7.9e-22	-0.0029	0.0434	0.948	92.1724
Macular degeneration	MCP3	rs3750846	C	T	0.00765453	0.000669822	3e-30	-0.0119	0.0491	0.8193	130.593
Macular degeneration	MCP3	rs72779489	C	A	-0.00362752	0.000776189	3e-06	0.0031	0.0777	0.9796	21.8416
Macular degeneration	MCP1	rs10801555	G	A	-0.0054324	0.000565837	7.9e-22	-0.0174	0.0158	0.2742	92.1724
Macular degeneration	MCP1	rs3750846	C	T	0.00765453	0.000669822	3e-30	-0.02	0.0182	0.2658	130.593
Macular degeneration	MCP1	rs72779489	C	A	-0.00362752	0.000776189	3e-06	-0.0046	0.027	0.8557	21.8416
Macular degeneration	IL-12p70	rs10801555	G	A	-0.0054324	0.000565837	7.9e-22	-0.0157	0.0158	0.3194	92.1724
Macular degeneration	IL-12p70	rs3750846	C	T	0.00765453	0.000669822	3e-30	0.0018	0.0182	0.9244	130.593
Macular degeneration	IL-12p70	rs72779489	C	A	-0.00362752	0.000776189	3e-06	0.014	0.0271	0.5962	21.8416
Macular degeneration	IP-10	rs10801555	G	A	-0.0054324	0.000565837	7.9e-22	-0.0318	0.0235	0.179	92.1724
Macular degeneration	IP-10	rs3750846	C	T	0.00765453	0.000669822	3e-30	-0.0336	0.0269	0.2089	130.593
Macular degeneration	IP-10	rs72779489	C	A	-0.00362752	0.000776189	3e-06	-0.0012	0.0404	0.9682	21.8416
Macular degeneration	IL-18	rs10801555	G	A	-0.0054324	0.000565837	7.9e-22	-0.0613	0.0236	0.009244	92.1724
Macular degeneration	IL-18	rs13211318	C	A	0.00412487	0.00090199	4.8e-06	0.0396	0.0683	0.561699	20.913
Macular degeneration	IL-18	rs3750846	C	T	0.00765453	0.000669822	3e-30	-0.0112	0.027	0.6775	130.593
Macular degeneration	IL-18	rs72779489	C	A	-0.00362752	0.000776189	3e-06	0.005	0.0405	0.8971	21.8416
Macular degeneration	IL-17	rs10801555	G	A	-0.0054324	0.000565837	7.9e-22	-0.0021	0.0163	0.902	92.1724
Macular degeneration	IL-17	rs3750846	C	T	0.00765453	0.000669822	3e-30	-0.002	0.0188	0.916	130.593
Macular degeneration	IL-17	rs72779489	C	A	-0.00362752	0.000776189	3e-06	0.0292	0.0278	0.2886	21.8416
Macular degeneration	IL-13	rs10801555	G	A	-0.0054324	0.000565837	7.9e-22	-0.0423	0.0239	0.0748497	92.1724
Macular degeneration	IL-13	rs3750846	C	T	0.00765453	0.000669822	3e-30	0.0018	0.0272	0.9468	130.593
Macular degeneration	IL-13	rs72779489	C	A	-0.00362752	0.000776189	3e-06	-0.0055	0.0411	0.9025	21.8416
Macular degeneration	IL-10	rs10801555	G	A	-0.0054324	0.000565837	7.9e-22	0.0002	0.0163	0.9922	92.1724
Macular degeneration	IL-10	rs3750846	C	T	0.00765453	0.000669822	3e-30	-0.0017	0.0189	0.9343	130.593
Macular degeneration	IL-10	rs72779489	C	A	-0.00362752	0.000776189	3e-06	0.0119	0.0281	0.654201	21.8416
Macular degeneration	IL-8	rs10801555	G	A	-0.0054324	0.000565837	7.9e-22	-0.0114	0.024	0.6282	92.1724
Macular degeneration	IL-8	rs3750846	C	T	0.00765453	0.000669822	3e-30	-0.0082	0.0273	0.7651	130.593
Macular degeneration	IL-8	rs72779489	C	A	-0.00362752	0.000776189	3e-06	-0.0064	0.041	0.8794	21.8416
Macular degeneration	IL-6	rs10801555	G	A	-0.0054324	0.000565837	7.9e-22	-0.0067	0.0159	0.6631	92.1724
Macular degeneration	IL-6	rs3750846	C	T	0.00765453	0.000669822	3e-30	-0.0105	0.0183	0.5713	130.593
Macular degeneration	IL-6	rs72779489	C	A	-0.00362752	0.000776189	3e-06	0.0118	0.0271	0.659699	21.8416
Macular degeneration	IL-1ra	rs10801555	G	A	-0.0054324	0.000565837	7.9e-22	0.001	0.0236	0.9813	92.1724
Macular degeneration	IL-1ra	rs3750846	C	T	0.00765453	0.000669822	3e-30	-0.0275	0.027	0.3082	130.593
Macular degeneration	IL-1ra	rs72779489	C	A	-0.00362752	0.000776189	3e-06	0.0545	0.0405	0.1651	21.8416
Macular degeneration	IL-1b	rs10801555	G	A	-0.0054324	0.000565837	7.9e-22	0.0151	0.0187	0.3764	92.1724
Macular degeneration	IL-1b	rs13211318	C	A	0.00412487	0.00090199	4.8e-06	0.0016	0.0575	0.3813	20.913
Macular degeneration	IL-1b	rs3750846	C	T	0.00765453	0.000669822	3e-30	-0.0102	0.0214	0.5009	130.593
Macular degeneration	IL-1b	rs72779489	C	A	-0.00362752	0.000776189	3e-06	-0.0641	0.0321	0.6673	21.8416
Macular degeneration	HGF	rs10801555	G	A	-0.0054324	0.000565837	7.9e-22	-0.0288	0.0158	0.0707897	92.1724
Macular degeneration	HGF	rs3750846	C	T	0.00765453	0.000669822	3e-30	0.0057	0.0182	0.7604	130.593
Macular degeneration	HGF	rs72779489	C	A	-0.00362752	0.000776189	3e-06	0.033	0.0269	0.2154	21.8416
Macular degeneration	IL-9	rs10801555	G	A	-0.0054324	0.000565837	7.9e-22	-0.0096	0.0237	0.6806	92.1724
Macular degeneration	IL-9	rs3750846	C	T	0.00765453	0.000669822	3e-30	-0.0106	0.027	0.6949	130.593
Macular degeneration	IL-9	rs72779489	C	A	-0.00362752	0.000776189	3e-06	0.0537	0.0404	0.1811	21.8416
Macular degeneration	IL-7	rs10801555	G	A	-0.0054324	0.000565837	7.9e-22	-0.0315	0.0244	0.1893	92.1724
Macular degeneration	IL-7	rs3750846	C	T	0.00765453	0.000669822	3e-30	-0.0099	0.0277	0.7264	130.593
Macular degeneration	IL-7	rs72779489	C	A	-0.00362752	0.000776189	3e-06	-0.0329	0.0414	0.4362	21.8416
Macular degeneration	IL-5	rs10801555	G	A	-0.0054324	0.000565837	7.9e-22	-0.0229	0.0246	0.3434	92.1724
Macular degeneration	IL-5	rs3750846	C	T	0.00765453	0.000669822	3e-30	-0.0122	0.028	0.6611	130.593
Macular degeneration	IL-5	rs72779489	C	A	-0.00362752	0.000776189	3e-06	-0.0583	0.0424	0.1783	21.8416
Macular degeneration	IL-4	rs10801555	G	A	-0.0054324	0.000565837	7.9e-22	0.013	0.016	0.4209	92.1724
Macular degeneration	IL-4	rs3750846	C	T	0.00765453	0.000669822	3e-30	-0.0124	0.0184	0.4974	130.593
Macular degeneration	IL-4	rs72779489	C	A	-0.00362752	0.000776189	3e-06	-0.0044	0.0272	0.8803	21.8416
Macular degeneration	IL-2ra	rs10801555	G	A	-0.0054324	0.000565837	7.9e-22	-0.0426	0.0235	0.0685204	92.1724
Macular degeneration	IL-2ra	rs3750846	C	T	0.00765453	0.000669822	3e-30	-0.0252	0.0269	0.3465	130.593
Macular degeneration	IL-2ra	rs72779489	C	A	-0.00362752	0.000776189	3e-06	-0.0728	0.0404	0.0705797	21.8416
Macular degeneration	IL-2	rs10801555	G	A	-0.0054324	0.000565837	7.9e-22	0.0056	0.0242	0.8319	92.1724
Macular degeneration	IL-2	rs3750846	C	T	0.00765453	0.000669822	3e-30	-0.0266	0.0276	0.3334	130.593
Macular degeneration	IL-2	rs72779489	C	A	-0.00362752	0.000776189	3e-06	0.0479	0.0414	0.24	21.8416
Macular degeneration	IFNg	rs10801555	G	A	-0.0054324	0.000565837	7.9e-22	-0.0155	0.0164	0.3401	92.1724
Macular degeneration	IFNg	rs3750846	C	T	0.00765453	0.000669822	3e-30	-0.0086	0.0188	0.6458	130.593
Macular degeneration	IFNg	rs72779489	C	A	-0.00362752	0.000776189	3e-06	-0.0002	0.0279	0.9977	21.8416
Macular degeneration	GRPa	rs10801555	G	A	-0.0054324	0.000565837	7.9e-22	-0.0305	0.024	0.2038	92.1724
Macular degeneration	GRPa	rs3750846	C	T	0.00765453	0.000669822	3e-30	-0.0018	0.0275	0.951	130.593
Macular degeneration	GRPa	rs72779489	C	A	-0.00362752	0.000776189	3e-06	0.0454	0.0412	0.274	21.8416
Macular degeneration	GCSF	rs10801555	G	A	-0.0054324	0.000565837	7.9e-22	0.0162	0.0161	0.323	92.1724
Macular degeneration	GCSF	rs3750846	C	T	0.00765453	0.000669822	3e-30	-0.0281	0.0186	0.1305	130.593
Macular degeneration	GCSF	rs72779489	C	A	-0.00362752	0.000776189	3e-06	-0.0052	0.0274	0.8516	21.8416
Macular degeneration	FGFBasic	rs10801555	G	A	-0.0054324	0.000565837	7.9e-22	-0.0184	0.0165	0.2638	92.1724
Macular degeneration	FGFBasic	rs3750846	C	T	0.00765453	0.000669822	3e-30	-0.0013	0.019	0.9368	130.593
Macular degeneration	FGFBasic	rs72779489	C	A	-0.00362752	0.000776189	3e-06	0.0376	0.0282	0.18	21.8416
Macular degeneration	Eotaxin	rs10801555	G	A	-0.0054324	0.000565837	7.9e-22	-0.0275	0.0159	0.0850394	92.1724
Macular degeneration	Eotaxin	rs3750846	C	T	0.00765453	0.000669822	3e-30	-0.0038	0.0183	0.8352	130.593
Macular degeneration	Eotaxin	rs72779489	C	A	-0.00362752	0.000776189	3e-06	0.0654	0.0272	0.0158099	21.8416
Note: SNP: Single-nucleotide polymorphisms; Beta: Estimate coefficient; SE: Standard error; CTACK: Cutaneous T-cell attracting chemokine; bNGF: Beta-nerve growth factor; VEGF: Vascular endothelial growth factor; MMIF: Macrophage migration inhibitory factor; TRAIL: TNF-related apoptosis-inducing ligand; TNF-b: Tumor necrosis factor beta; TNF-a: Tumor necrosis factor alpha; SDF1a: Stromal-cell-deri…

## Sheet: Supplementary Table 7
Supplementary Table 7. The causal estimates of 41 circulating inflammatory cytokines on blinding eye diseases obtained by four MR methods.
Exposure	Outcome	SNP(n)	Method	P-value	OR(95%CI)
CTACK	Glaucoma	9	IVW	0.289282	0.9996 (0.9989-1.0003)
CTACK	Glaucoma	9	MR Egger	0.713188	0.9997 (0.9983-1.0011)
CTACK	Glaucoma	9	Weighted median	0.528637	0.9997 (0.9987-1.0007)
CTACK	Glaucoma	9	Weighted mode	0.985243	1.0000 (0.9988-1.0012)
bNGF	Glaucoma	8	IVW	0.737109	0.9998 (0.9989-1.0008)
bNGF	Glaucoma	8	MR Egger	0.347898	1.0022 (0.9980-1.0063)
bNGF	Glaucoma	8	Weighted median	0.598734	0.9996 (0.9983-1.0010)
bNGF	Glaucoma	8	Weighted mode	0.499563	0.9993 (0.9975-1.0012)
VEGF	Glaucoma	10	IVW	0.0799512	1.0005 (0.9999-1.0012)
VEGF	Glaucoma	10	MR Egger	0.779154	1.0002 (0.9991-1.0012)
VEGF	Glaucoma	10	Weighted median	0.433922	1.0003 (0.9996-1.0009)
VEGF	Glaucoma	10	Weighted mode	0.402637	1.0003 (0.9997-1.0009)
MMIF	Glaucoma	5	IVW	0.485142	1.0008 (0.9985-1.0031)
MMIF	Glaucoma	5	MR Egger	0.874223	0.9996 (0.9955-1.0038)
MMIF	Glaucoma	5	Weighted median	0.430822	1.0007 (0.9989-1.0026)
MMIF	Glaucoma	5	Weighted mode	0.64391	1.0010 (0.9972-1.0048)
TRAIL	Glaucoma	16	IVW	0.193306	1.0003 (0.9998-1.0008)
TRAIL	Glaucoma	16	MR Egger	0.63197	1.0002 (0.9995-1.0008)
TRAIL	Glaucoma	16	Weighted median	0.292597	1.0004 (0.9997-1.0010)
TRAIL	Glaucoma	16	Weighted mode	0.792466	1.0001 (0.9994-1.0008)
TNF-b	Glaucoma	4	IVW	0.547718	0.9998 (0.9992-1.0004)
TNF-b	Glaucoma	4	MR Egger	0.518482	0.9997 (0.9989-1.0005)
TNF-b	Glaucoma	4	Weighted median	0.445358	0.9998 (0.9991-1.0004)
TNF-b	Glaucoma	4	Weighted mode	0.413057	0.9997 (0.9990-1.0004)
TNF-a	Glaucoma	5	IVW	0.451199	1.0005 (0.9992-1.0018)
TNF-a	Glaucoma	5	MR Egger	0.561537	1.0008 (0.9984-1.0031)
TNF-a	Glaucoma	5	Weighted median	0.0964568	1.0011 (0.9998-1.0025)
TNF-a	Glaucoma	5	Weighted mode	0.161957	1.0015 (0.9998-1.0032)
SDF1a	Glaucoma	9	IVW	0.894136	1.0001 (0.9987-1.0015)
SDF1a	Glaucoma	9	MR Egger	0.464755	0.9990 (0.9963-1.0016)
SDF1a	Glaucoma	9	Weighted median	0.778658	0.9997 (0.9979-1.0016)
SDF1a	Glaucoma	9	Weighted mode	0.761801	0.9997 (0.9975-1.0018)
SCGFb	Glaucoma	14	IVW	0.293583	1.0003 (0.9997-1.0009)
SCGFb	Glaucoma	14	MR Egger	0.378237	1.0005 (0.9994-1.0016)
SCGFb	Glaucoma	14	Weighted median	0.641156	1.0002 (0.9994-1.0010)
SCGFb	Glaucoma	14	Weighted mode	0.664249	1.0003 (0.9991-1.0014)
SCF	Glaucoma	8	IVW	0.693782	1.0003 (0.9988-1.0018)
SCF	Glaucoma	8	MR Egger	0.246424	1.0020 (0.9990-1.0050)
SCF	Glaucoma	8	Weighted median	0.245461	1.0009 (0.9994-1.0025)
SCF	Glaucoma	8	Weighted mode	0.219918	1.0014 (0.9994-1.0035)
IL-16	Glaucoma	10	IVW	0.879561	0.9999 (0.9992-1.0007)
IL-16	Glaucoma	10	MR Egger	0.418751	1.0005 (0.9993-1.0017)
IL-16	Glaucoma	10	Weighted median	0.405082	1.0003 (0.9996-1.0010)
IL-16	Glaucoma	10	Weighted mode	0.408987	1.0003 (0.9996-1.0010)
RANTES	Glaucoma	9	IVW	0.799555	0.9999 (0.9990-1.0008)
RANTES	Glaucoma	9	MR Egger	0.576408	0.9993 (0.9970-1.0016)
RANTES	Glaucoma	9	Weighted median	0.934427	1.0000 (0.9988-1.0011)
RANTES	Glaucoma	9	Weighted mode	0.661848	1.0004 (0.9987-1.0022)
PDGFbb	Glaucoma	13	IVW	0.964071	1.0000 (0.9989-1.0011)
PDGFbb	Glaucoma	13	MR Egger	0.348095	0.9990 (0.9970-1.0010)
PDGFbb	Glaucoma	13	Weighted median	0.444812	0.9996 (0.9986-1.0006)
PDGFbb	Glaucoma	13	Weighted mode	0.350573	0.9995 (0.9985-1.0005)
MIP1b	Glaucoma	17	IVW	0.857627	0.9999 (0.9994-1.0005)
MIP1b	Glaucoma	17	MR Egger	0.760351	0.9999 (0.9990-1.0007)
MIP1b	Glaucoma	17	Weighted median	0.964541	1.0000 (0.9993-1.0007)
MIP1b	Glaucoma	17	Weighted mode	0.866925	1.0001 (0.9994-1.0007)
MIP1a	Glaucoma	9	IVW	0.26904	1.0005 (0.9996-1.0015)
MIP1a	Glaucoma	9	MR Egger	0.281346	0.9984 (0.9958-1.0011)
MIP1a	Glaucoma	9	Weighted median	0.302116	1.0007 (0.9994-1.0019)
MIP1a	Glaucoma	9	Weighted mode	0.388333	1.0010 (0.9989-1.0030)
MIG	Glaucoma	14	IVW	0.00850151	1.0009 (1.0002-1.0015)
MIG	Glaucoma	14	MR Egger	0.0359261	1.0016 (1.0003-1.0030)
MIG	Glaucoma	14	Weighted median	0.00851947	1.0012 (1.0003-1.0021)
MIG	Glaucoma	14	Weighted mode	0.0763372	1.0014 (1.0000-1.0027)
MCSF	Glaucoma	8	IVW	0.140238	0.9995 (0.9989-1.0002)
MCSF	Glaucoma	8	MR Egger	0.627817	0.9997 (0.9986-1.0008)
MCSF	Glaucoma	8	Weighted median	0.0948213	0.9993 (0.9984-1.0001)
MCSF	Glaucoma	8	Weighted mode	0.176436	0.9991 (0.9978-1.0003)
MCP3	Glaucoma	3	IVW	0.4981	1.0003 (0.9993-1.0013)
MCP3	Glaucoma	3	MR Egger	0.496246	1.0019 (0.9983-1.0055)
MCP3	Glaucoma	3	Weighted median	0.419738	1.0005 (0.9993-1.0017)
MCP3	Glaucoma	3	Weighted mode	0.380455	1.0009 (0.9993-1.0025)
MCP1	Glaucoma	13	IVW	0.0873517	0.9992 (0.9984-1.0001)
MCP1	Glaucoma	13	MR Egger	0.358789	1.0009 (0.9990-1.0028)
MCP1	Glaucoma	13	Weighted median	0.276729	0.9993 (0.9981-1.0006)
MCP1	Glaucoma	13	Weighted mode	0.439406	0.9994 (0.9980-1.0009)
IL-12p70	Glaucoma	9	IVW	0.669046	1.0002 (0.9994-1.0009)
IL-12p70	Glaucoma	9	MR Egger	0.880065	0.9999 (0.9988-1.0011)
IL-12p70	Glaucoma	9	Weighted median	0.492876	1.0003 (0.9995-1.0011)
IL-12p70	Glaucoma	9	Weighted mode	0.484234	1.0003 (0.9995-1.0011)
IP-10	Glaucoma	10	IVW	0.371675	0.9996 (0.9988-1.0004)
IP-10	Glaucoma	10	MR Egger	0.49695	1.0006 (0.9990-1.0021)
IP-10	Glaucoma	10	Weighted median	0.943711	1.0000 (0.9989-1.0012)
IP-10	Glaucoma	10	Weighted mode	0.681631	1.0003 (0.9988-1.0018)
IL-18	Glaucoma	15	IVW	0.611989	1.0001 (0.9996-1.0007)
IL-18	Glaucoma	15	MR Egger	0.233532	1.0007 (0.9996-1.0017)
IL-18	Glaucoma	15	Weighted median	0.519319	1.0002 (0.9995-1.0010)
IL-18	Glaucoma	15	Weighted mode	0.440583	1.0004 (0.9994-1.0015)
IL-17	Glaucoma	10	IVW	0.184252	0.9989 (0.9972-1.0005)
IL-17	Glaucoma	10	MR Egger	0.298095	0.9980 (0.9945-1.0015)
IL-17	Glaucoma	10	Weighted median	0.124546	0.9987 (0.9970-1.0004)
IL-17	Glaucoma	10	Weighted mode	0.505942	0.9991 (0.9967-1.0016)
IL-13	Glaucoma	9	IVW	0.489636	1.0002 (0.9996-1.0009)
IL-13	Glaucoma	9	MR Egger	0.95748	1.0000 (0.9988-1.0012)
IL-13	Glaucoma	9	Weighted median	0.402354	1.0003 (0.9996-1.0010)
IL-13	Glaucoma	9	Weighted mode	0.434134	1.0003 (0.9996-1.0010)
IL-10	Glaucoma	10	IVW	0.716311	1.0002 (0.9993-1.0010)
IL-10	Glaucoma	10	MR Egger	0.614231	1.0005 (0.9987-1.0023)
IL-10	Glaucoma	10	Weighted median	0.438486	1.0004 (0.9994-1.0014)
IL-10	Glaucoma	10	Weighted mode	0.47951	1.0004 (0.9993-1.0015)
IL-8	Glaucoma	4	IVW	0.726165	0.9998 (0.9988-1.0008)
IL-8	Glaucoma	4	MR Egger	0.645618	1.0005 (0.9987-1.0022)
IL-8	Glaucoma	4	Weighted median	0.92587	0.9999 (0.9988-1.0011)
IL-8	Glaucoma	4	Weighted mode	0.782466	1.0002 (0.9989-1.0015)
IL-6	Glaucoma	3	IVW	0.484929	0.9993 (0.9972-1.0013)
IL-6	Glaucoma	3	MR Egger	0.343154	0.9967 (0.9928-1.0006)
IL-6	Glaucoma	3	Weighted median	0.694475	0.9996 (0.9973-1.0018)
IL-6	Glaucoma	3	Weighted mode	0.9091	1.0002 (0.9970-1.0034)
IL-1ra	Glaucoma	7	IVW	0.962461	1.0000 (0.9990-1.0010)
IL-1ra	Glaucoma	7	MR Egger	0.35943	1.0014 (0.9986-1.0042)
IL-1ra	Glaucoma	7	Weighted median	0.658273	0.9997 (0.9983-1.0011)
IL-1ra	Glaucoma	7	Weighted mode	0.499395	0.9991 (0.9967-1.0015)
IL-1b	Glaucoma	5	IVW	0.108438	0.9989 (0.9976-1.0002)
IL-1b	Glaucoma	5	MR Egger	0.648817	1.0008 (0.9978-1.0037)
IL-1b	Glaucoma	5	Weighted median	0.28455	0.9989 (0.9969-1.0009)
IL-1b	Glaucoma	5	Weighted mode	0.289383	0.9989 (0.9971-1.0007)
HGF	Glaucoma	7	IVW	0.765084	1.0002 (0.9990-1.0014)
HGF	Glaucoma	7	MR Egger	0.195931	1.0021 (0.9993-1.0049)
HGF	Glaucoma	7	Weighted median	0.479011	1.0006 (0.9989-1.0023)
HGF	Glaucoma	7	Weighted mode	0.379587	1.0009 (0.9990-1.0028)
IL-9	Glaucoma	6	IVW	0.940894	1.0001 (0.9983-1.0018)
IL-9	Glaucoma	6	MR Egger	0.761292	1.0008 (0.9961-1.0055)
IL-9	Glaucoma	6	Weighted median	0.662732	1.0003 (0.9988-1.0019)
IL-9	Glaucoma	6	Weighted mode	0.575674	1.0005 (0.9988-1.0023)
IL-7	Glaucoma	10	IVW	0.577963	1.0002 (0.9996-1.0008)
IL-7	Glaucoma	10	MR Egger	0.625822	1.0004 (0.9989-1.0019)
IL-7	Glaucoma	10	Weighted median	0.578396	1.0002 (0.9994-1.0010)
IL-7	Glaucoma	10	Weighted mode	0.613201	1.0002 (0.9993-1.0011)
IL-5	Glaucoma	5	IVW	0.922615	1.0001 (0.9989-1.0012)
IL-5	Glaucoma	5	MR Egger	0.671952	1.0007 (0.9977-1.0038)
IL-5	Glaucoma	5	Weighted median	0.982668	1.0000 (0.9986-1.0014)
IL-5	Glaucoma	5	Weighted mode	0.784428	1.0003 (0.9985-1.0020)
IL-4	Glaucoma	9	IVW	0.48749	1.0005 (0.9991-1.0019)
IL-4	Glaucoma	9	MR Egger	0.554203	0.9993 (0.9970-1.0016)
IL-4	Glaucoma	9	Weighted median	0.872952	1.0001 (0.9986-1.0016)
IL-4	Glaucoma	9	Weighted mode	0.719666	0.9997 (0.9978-1.0015)
IL-2ra	Glaucoma	7	IVW	0.535798	1.0003 (0.9995-1.0010)
IL-2ra	Glaucoma	7	MR Egger	0.24377	0.9993 (0.9982-1.0003)
IL-2ra	Glaucoma	7	Weighted median	0.813597	0.9999 (0.9991-1.0007)
IL-2ra	Glaucoma	7	Weighted mode	0.469906	0.9997 (0.9988-1.0005)
IL-2	Glaucoma	9	IVW	0.756937	1.0001 (0.9993-1.0009)
IL-2	Glaucoma	9	MR Egger	0.472582	1.0006 (0.9991-1.0021)
IL-2	Glaucoma	9	Weighted median	0.6815	1.0002 (0.9991-1.0014)
IL-2	Glaucoma	9	Weighted mode	0.528385	1.0005 (0.9991-1.0019)
IFNg	Glaucoma	9	IVW	0.713823	0.9998 (0.9986-1.0010)
IFNg	Glaucoma	9	MR Egger	0.827522	0.9998 (0.9976-1.0019)
IFNg	Glaucoma	9	Weighted median	0.861136	0.9999 (0.9984-1.0014)
IFNg	Glaucoma	9	Weighted mode	0.626564	0.9995 (0.9978-1.0013)
GRPa	Glaucoma	10	IVW	0.765793	0.9999 (0.9994-1.0004)
GRPa	Glaucoma	10	MR Egger	0.549517	1.0004 (0.9992-1.0015)
GRPa	Glaucoma	10	Weighted median	0.482709	0.9998 (0.9991-1.0004)
GRPa	Glaucoma	10	Weighted mode	0.391495	0.9996 (0.9987-1.0005)
GCSF	Glaucoma	8	IVW	0.560625	0.9997 (0.9985-1.0008)
GCSF	Glaucoma	8	MR Egger	0.999255	1.0000 (0.9983-1.0017)
GCSF	Glaucoma	8	Weighted median	0.770864	0.9998 (0.9984-1.0012)
GCSF	Glaucoma	8	Weighted mode	0.850158	0.9998 (0.9982-1.0015)
FGFBasic	Glaucoma	4	IVW	0.850953	0.9998 (0.9978-1.0018)
FGFBasic	Glaucoma	4	MR Egger	0.92063	0.9994 (0.9895-1.0094)
FGFBasic	Glaucoma	4	Weighted median	0.721056	0.9996 (0.9971-1.0020)
FGFBasic	Glaucoma	4	Weighted mode	0.586979	0.9990 (0.9958-1.0022)
Eotaxin	Glaucoma	15	IVW	0.710235	0.9998 (0.9990-1.0006)
Eotaxin	Glaucoma	15	MR Egger	0.912268	0.9999 (0.9979-1.0019)
Eotaxin	Glaucoma	15	Weighted median	0.971193	1.0000 (0.9989-1.0011)
Eotaxin	Glaucoma	15	Weighted mode	0.815162	0.9998 (0.9986-1.0011)
CTACK	Cataract	9	IVW	0.878991	1.0001 (0.9991-1.0010)
CTACK	Cataract	9	MR Egger	0.947711	0.9999 (0.9981-1.0018)
CTACK	Cataract	9	Weighted median	0.97817	1.0000 (0.9987-1.0013)
CTACK	Cataract	9	Weighted mode	0.197864	1.0012 (0.9995-1.0028)
bNGF	Cataract	7	IVW	0.341174	0.9994 (0.9980-1.0007)
bNGF	Cataract	7	MR Egger	0.481957	0.9974 (0.9908-1.0041)
bNGF	Cataract	7	Weighted median	0.65836	0.9996 (0.9979-1.0013)
bNGF	Cataract	7	Weighted mode	0.757691	0.9996 (0.9971-1.0021)
VEGF	Cataract	10	IVW	0.161315	1.0005 (0.9998-1.0013)
VEGF	Cataract	10	MR Egger	0.256982	1.0008 (0.9995-1.0020)
VEGF	Cataract	10	Weighted median	0.175846	1.0006 (0.9997-1.0014)
VEGF	Cataract	10	Weighted mode	0.204958	1.0006 (0.9997-1.0014)
MMIF	Cataract	6	IVW	0.461512	1.0005 (0.9991-1.0019)
MMIF	Cataract	6	MR Egger	0.692213	1.0005 (0.9981-1.0030)
MMIF	Cataract	6	Weighted median	0.537806	1.0006 (0.9987-1.0025)
MMIF	Cataract	6	Weighted mode	0.63648	1.0006 (0.9982-1.0030)
TRAIL	Cataract	16	IVW	0.422052	0.9997 (0.9990-1.0004)
TRAIL	Cataract	16	MR Egger	0.801581	1.0001 (0.9993-1.0009)
TRAIL	Cataract	16	Weighted median	0.84846	0.9999 (0.9990-1.0008)
TRAIL	Cataract	16	Weighted mode	0.617521	1.0002 (0.9993-1.0012)
TNF-b	Cataract	4	IVW	0.205059	1.0005 (0.9997-1.0013)
TNF-b	Cataract	4	MR Egger	0.516841	1.0005 (0.9993-1.0016)
TNF-b	Cataract	4	Weighted median	0.296289	1.0005 (0.9996-1.0014)
TNF-b	Cataract	4	Weighted mode	0.340714	1.0005 (0.9996-1.0014)
TNF-a	Cataract	5	IVW	0.382963	1.0006 (0.9993-1.0018)
TNF-a	Cataract	5	MR Egger	0.370298	1.0011 (0.9991-1.0031)
TNF-a	Cataract	5	Weighted median	0.417566	1.0007 (0.9991-1.0022)
TNF-a	Cataract	5	Weighted mode	0.451741	1.0008 (0.9990-1.0026)
SDF1a	Cataract	8	IVW	0.272731	1.0011 (0.9991-1.0030)
SDF1a	Cataract	8	MR Egger	0.689138	1.0008 (0.9970-1.0046)
SDF1a	Cataract	8	Weighted median	0.328807	1.0013 (0.9987-1.0040)
SDF1a	Cataract	8	Weighted mode	0.381431	1.0015 (0.9984-1.0045)
SCGFb	Cataract	14	IVW	0.270223	1.0004 (0.9997-1.0012)
SCGFb	Cataract	14	MR Egger	0.420548	1.0006 (0.9992-1.0020)
SCGFb	Cataract	14	Weighted median	0.216322	1.0007 (0.9996-1.0017)
SCGFb	Cataract	14	Weighted mode	0.302182	1.0007 (0.9995-1.0019)
SCF	Cataract	8	IVW	0.433752	1.0006 (0.9991-1.0021)
SCF	Cataract	8	MR Egger	0.656734	0.9992 (0.9961-1.0024)
SCF	Cataract	8	Weighted median	0.336776	1.0010 (0.9990-1.0030)
SCF	Cataract	8	Weighted mode	0.458842	1.0012 (0.9982-1.0041)
IL-16	Cataract	9	IVW	0.0961682	1.0006 (0.9999-1.0014)
IL-16	Cataract	9	MR Egger	0.126811	1.0011 (0.9999-1.0023)
IL-16	Cataract	9	Weighted median	0.0511783	1.0009 (1.0000-1.0018)
IL-16	Cataract	9	Weighted mode	0.0910656	1.0009 (1.0000-1.0018)
RANTES	Cataract	9	IVW	0.594806	0.9997 (0.9984-1.0009)
RANTES	Cataract	9	MR Egger	0.38189	1.0015 (0.9983-1.0047)
RANTES	Cataract	9	Weighted median	0.726874	0.9997 (0.9982-1.0013)
RANTES	Cataract	9	Weighted mode	0.769216	0.9996 (0.9971-1.0021)
PDGFbb	Cataract	13	IVW	0.0430271	0.9990 (0.9980-1.0000)
PDGFbb	Cataract	13	MR Egger	0.183093	0.9986 (0.9967-1.0005)
PDGFbb	Cataract	13	Weighted median	0.111959	0.9989 (0.9976-1.0002)
PDGFbb	Cataract	13	Weighted mode	0.243829	0.9991 (0.9977-1.0005)
MIP1b	Cataract	17	IVW	0.155301	1.0005 (0.9998-1.0012)
MIP1b	Cataract	17	MR Egger	0.581678	1.0003 (0.9993-1.0013)
MIP1b	Cataract	17	Weighted median	0.677882	1.0002 (0.9993-1.0010)
MIP1b	Cataract	17	Weighted mode	0.616051	1.0002 (0.9994-1.0010)
MIP1a	Cataract	7	IVW	0.293593	1.0008 (0.9993-1.0022)
MIP1a	Cataract	7	MR Egger	0.84032	1.0005 (0.9960-1.0050)
MIP1a	Cataract	7	Weighted median	0.624634	1.0005 (0.9986-1.0024)
MIP1a	Cataract	7	Weighted mode	0.918883	1.0001 (0.9974-1.0029)
MIG	Cataract	12	IVW	0.719462	1.0002 (0.9992-1.0011)
MIG	Cataract	12	MR Egger	0.993642	1.0000 (0.9982-1.0018)
MIG	Cataract	12	Weighted median	0.953429	1.0000 (0.9987-1.0014)
MIG	Cataract	12	Weighted mode	0.510665	0.9993 (0.9974-1.0013)
MCSF	Cataract	8	IVW	0.29639	1.0004 (0.9996-1.0013)
MCSF	Cataract	8	MR Egger	0.477421	1.0006 (0.9990-1.0022)
MCSF	Cataract	8	Weighted median	0.283084	1.0006 (0.9995-1.0017)
MCSF	Cataract	8	Weighted mode	0.301616	1.0008 (0.9994-1.0023)
MCP3	Cataract	3	IVW	0.769351	0.9996 (0.9973-1.0020)
MCP3	Cataract	3	MR Egger	0.670096	0.9969 (0.9863-1.0076)
MCP3	Cataract	3	Weighted median	0.547812	0.9995 (0.9977-1.0012)
MCP3	Cataract	3	Weighted mode	0.461223	0.9985 (0.9951-1.0018)
MCP1	Cataract	12	IVW	0.837801	0.9999 (0.9987-1.0010)
MCP1	Cataract	12	MR Egger	0.185991	0.9982 (0.9957-1.0007)
MCP1	Cataract	12	Weighted median	0.972366	1.0000 (0.9985-1.0015)
MCP1	Cataract	12	Weighted mode	0.921132	0.9999 (0.9982-1.0016)
IL-12p70	Cataract	9	IVW	0.061826	1.0010 (0.9999-1.0021)
IL-12p70	Cataract	9	MR Egger	0.91358	1.0001 (0.9985-1.0017)
IL-12p70	Cataract	9	Weighted median	0.111114	1.0009 (0.9998-1.0019)
IL-12p70	Cataract	9	Weighted mode	0.173415	1.0008 (0.9997-1.0019)
IP-10	Cataract	10	IVW	0.29986	1.0006 (0.9995-1.0017)
IP-10	Cataract	10	MR Egger	0.0497914	1.0024 (1.0004-1.0045)
IP-10	Cataract	10	Weighted median	0.216411	1.0010 (0.9994-1.0025)
IP-10	Cataract	10	Weighted mode	0.253258	1.0015 (0.9991-1.0038)
IL-18	Cataract	15	IVW	0.37117	1.0003 (0.9996-1.0010)
IL-18	Cataract	15	MR Egger	0.0279561	1.0017 (1.0003-1.0030)
IL-18	Cataract	15	Weighted median	0.420016	1.0004 (0.9994-1.0014)
IL-18	Cataract	15	Weighted mode	0.392167	1.0005 (0.9994-1.0016)
IL-17	Cataract	9	IVW	0.973162	1.0000 (0.9985-1.0015)
IL-17	Cataract	9	MR Egger	0.977635	1.0000 (0.9969-1.0031)
IL-17	Cataract	9	Weighted median	0.544626	0.9994 (0.9974-1.0014)
IL-17	Cataract	9	Weighted mode	0.616707	0.9993 (0.9966-1.0020)
IL-13	Cataract	9	IVW	0.231819	1.0006 (0.9996-1.0016)
IL-13	Cataract	9	MR Egger	0.969257	1.0000 (0.9983-1.0018)
IL-13	Cataract	9	Weighted median	0.129401	1.0007 (0.9998-1.0016)
IL-13	Cataract	9	Weighted mode	0.267201	1.0006 (0.9996-1.0017)
IL-10	Cataract	10	IVW	0.0477195	1.0012 (1.0000-1.0024)
IL-10	Cataract	10	MR Egger	0.654982	1.0006 (0.9981-1.0031)
IL-10	Cataract	10	Weighted median	0.138438	1.0011 (0.9997-1.0025)
IL-10	Cataract	10	Weighted mode	0.158618	1.0011 (0.9997-1.0025)
IL-8	Cataract	4	IVW	0.555132	1.0005 (0.9988-1.0022)
IL-8	Cataract	4	MR Egger	0.821756	0.9996 (0.9965-1.0027)
IL-8	Cataract	4	Weighted median	0.943481	0.9999 (0.9983-1.0016)
IL-8	Cataract	4	Weighted mode	0.907741	0.9999 (0.9983-1.0015)
IL-6	Cataract	4	IVW	0.00826949	1.0029 (1.0007-1.0050)
IL-6	Cataract	4	MR Egger	0.730344	1.0008 (0.9968-1.0048)
IL-6	Cataract	4	Weighted median	0.0251195	1.0032 (1.0004-1.0061)
IL-6	Cataract	4	Weighted mode	0.157615	1.0034 (0.9998-1.0069)
IL-1ra	Cataract	6	IVW	0.0339311	1.0015 (1.0001-1.0030)
IL-1ra	Cataract	6	MR Egger	0.353374	1.0021 (0.9982-1.0061)
IL-1ra	Cataract	6	Weighted median	0.106543	1.0015 (0.9997-1.0033)
IL-1ra	Cataract	6	Weighted mode	0.271566	1.0014 (0.9992-1.0037)
IL-1b	Cataract	4	IVW	0.721286	0.9995 (0.9968-1.0022)
IL-1b	Cataract	4	MR Egger	0.924006	0.9997 (0.9946-1.0049)
IL-1b	Cataract	4	Weighted median	0.730577	0.9994 (0.9962-1.0026)
IL-1b	Cataract	4	Weighted mode	0.532691	0.9983 (0.9935-1.0031)
HGF	Cataract	7	IVW	0.199904	1.0010 (0.9995-1.0026)
HGF	Cataract	7	MR Egger	0.0687302	1.0043 (1.0007-1.0080)
HGF	Cataract	7	Weighted median	0.1371	1.0015 (0.9995-1.0035)
HGF	Cataract	7	Weighted mode	0.179806	1.0018 (0.9995-1.0042)
IL-9	Cataract	5	IVW	0.885813	1.0001 (0.9986-1.0016)
IL-9	Cataract	5	MR Egger	0.723268	0.9993 (0.9957-1.0029)
IL-9	Cataract	5	Weighted median	0.959203	1.0000 (0.9983-1.0018)
IL-9	Cataract	5	Weighted mode	0.851319	0.9998 (0.9976-1.0020)
IL-7	Cataract	9	IVW	0.120576	1.0007 (0.9998-1.0015)
IL-7	Cataract	9	MR Egger	0.369284	1.0010 (0.9989-1.0031)
IL-7	Cataract	9	Weighted median	0.0680587	1.0010 (0.9999-1.0021)
IL-7	Cataract	9	Weighted mode	0.133761	1.0011 (0.9998-1.0024)
IL-5	Cataract	5	IVW	0.456351	1.0008 (0.9987-1.0029)
IL-5	Cataract	5	MR Egger	0.144075	0.9960 (0.9920-1.0000)
IL-5	Cataract	5	Weighted median	0.868568	1.0002 (0.9980-1.0023)
IL-5	Cataract	5	Weighted mode	0.693998	0.9992 (0.9956-1.0028)
IL-4	Cataract	9	IVW	0.65363	0.9996 (0.9980-1.0012)
IL-4	Cataract	9	MR Egger	0.806209	0.9996 (0.9968-1.0025)
IL-4	Cataract	9	Weighted median	0.552278	0.9994 (0.9974-1.0014)
IL-4	Cataract	9	Weighted mode	0.537512	0.9994 (0.9975-1.0013)
IL-2ra	Cataract	6	IVW	0.84679	0.9999 (0.9990-1.0008)
IL-2ra	Cataract	6	MR Egger	0.720798	1.0003 (0.9989-1.0017)
IL-2ra	Cataract	6	Weighted median	0.902707	1.0001 (0.9991-1.0011)
IL-2ra	Cataract	6	Weighted mode	0.865137	1.0001 (0.9989-1.0013)
IL-2	Cataract	9	IVW	0.445053	1.0004 (0.9993-1.0015)
IL-2	Cataract	9	MR Egger	0.672847	1.0005 (0.9984-1.0026)
IL-2	Cataract	9	Weighted median	0.349138	1.0007 (0.9992-1.0023)
IL-2	Cataract	9	Weighted mode	0.391174	1.0008 (0.9991-1.0026)
IFNg	Cataract	8	IVW	0.255434	1.0009 (0.9993-1.0026)
IFNg	Cataract	8	MR Egger	0.348709	1.0015 (0.9986-1.0044)
IFNg	Cataract	8	Weighted median	0.570088	1.0006 (0.9985-1.0027)
IFNg	Cataract	8	Weighted mode	0.614179	1.0007 (0.9981-1.0034)
GRPa	Cataract	10	IVW	0.949322	1.0000 (0.9993-1.0007)
GRPa	Cataract	10	MR Egger	0.54884	0.9995 (0.9980-1.0010)
GRPa	Cataract	10	Weighted median	0.954293	1.0000 (0.9992-1.0008)
GRPa	Cataract	10	Weighted mode	0.970639	1.0000 (0.9991-1.0009)
GCSF	Cataract	8	IVW	0.947182	1.0000 (0.9986-1.0015)
GCSF	Cataract	8	MR Egger	0.272936	1.0014 (0.9991-1.0037)
GCSF	Cataract	8	Weighted median	0.540662	1.0006 (0.9987-1.0026)
GCSF	Cataract	8	Weighted mode	0.393487	1.0009 (0.9989-1.0030)
FGFBasic	Cataract	5	IVW	0.650837	1.0008 (0.9974-1.0042)
FGFBasic	Cataract	5	MR Egger	0.720558	0.9966 (0.9800-1.0136)
FGFBasic	Cataract	5	Weighted median	0.397887	1.0015 (0.9981-1.0049)
FGFBasic	Cataract	5	Weighted mode	0.284773	1.0030 (0.9982-1.0079)
Eotaxin	Cataract	14	IVW	0.843958	1.0001 (0.9990-1.0012)
Eotaxin	Cataract	14	MR Egger	0.103568	0.9976 (0.9949-1.0003)
Eotaxin	Cataract	14	Weighted median	0.916198	0.9999 (0.9985-1.0014)
Eotaxin	Cataract	14	Weighted mode	0.573058	0.9995 (0.9978-1.0012)
CTACK	Macular degeneration	3	IVW	0.619276	0.9977 (0.9886-1.0068)
CTACK	Macular degeneration	3	MR Egger	0.742762	1.0293 (0.9016-1.1752)
CTACK	Macular degeneration	3	Weighted median	0.576251	1.0022 (0.9945-1.0099)
CTACK	Macular degeneration	3	Weighted mode	0.654413	1.0025 (0.9932-1.0119)
bNGF	Macular degeneration	5	IVW	0.989713	1.0000 (0.9961-1.0040)
bNGF	Macular degeneration	5	MR Egger	0.512573	0.9910 (0.9676-1.0150)
bNGF	Macular degeneration	5	Weighted median	0.853955	1.0004 (0.9960-1.0049)
bNGF	Macular degeneration	5	Weighted mode	0.895692	1.0005 (0.9941-1.0068)
VEGF	Macular degeneration	7	IVW	0.979617	1.0000 (0.9981-1.0020)
VEGF	Macular degeneration	7	MR Egger	0.66497	1.0008 (0.9976-1.0040)
VEGF	Macular degeneration	7	Weighted median	0.753381	1.0003 (0.9982-1.0025)
VEGF	Macular degeneration	7	Weighted mode	0.746817	1.0004 (0.9981-1.0027)
MMIF	Macular degeneration	1	Wald ratio	0.723383	1.0017 (0.9922-1.0114)
TRAIL	Macular degeneration	4	IVW	0.633309	1.0017 (0.9948-1.0086)
TRAIL	Macular degeneration	4	MR Egger	0.376902	0.9765 (0.9369-1.0178)
TRAIL	Macular degeneration	4	Weighted median	0.327791	1.0041 (0.9959-1.0123)
TRAIL	Macular degeneration	4	Weighted mode	0.450762	1.0049 (0.9926-1.0173)
TNF-b	Macular degeneration	2	Wald ratio	0.398051	0.9981 (0.9936-1.0026)
TNF-a	Macular degeneration	2	Wald ratio	0.468036	1.0044 (0.9925-1.0165)
SDF1a	Macular degeneration	6	IVW	0.84592	0.9993 (0.9921-1.0065)
SDF1a	Macular degeneration	6	MR Egger	0.9399	0.9983 (0.9588-1.0395)
SDF1a	Macular degeneration	6	Weighted median	0.738242	0.9985 (0.9895-1.0075)
SDF1a	Macular degeneration	6	Weighted mode	0.42654	0.9935 (0.9788-1.0083)
SCGFb	Macular degeneration	6	IVW	0.43152	0.9983 (0.9940-1.0026)
SCGFb	Macular degeneration	6	MR Egger	0.63572	0.9945 (0.9737-1.0157)
SCGFb	Macular degeneration	6	Weighted median	0.69725	0.9991 (0.9944-1.0037)
SCGFb	Macular degeneration	6	Weighted mode	0.846149	1.0006 (0.9949-1.0064)
SCF	Macular degeneration	4	IVW	0.994656	0.9999 (0.9941-1.0058)
SCF	Macular degeneration	4	MR Egger	0.278683	0.9760 (0.9448-1.0081)
SCF	Macular degeneration	4	Weighted median	0.616164	0.9981 (0.9909-1.0054)
SCF	Macular degeneration	4	Weighted mode	0.654671	0.9980 (0.9903-1.0058)
IL-16	Macular degeneration	4	IVW	0.562491	1.0018 (0.9957-1.0079)
IL-16	Macular degeneration	4	MR Egger	0.593822	1.0115 (0.9760-1.0483)
IL-16	Macular degeneration	4	Weighted median	0.515169	1.0017 (0.9967-1.0066)
IL-16	Macular degeneration	4	Weighted mode	0.685624	1.0018 (0.9938-1.0099)
RANTES	Macular degeneration	3	IVW	0.862495	1.0004 (0.9955-1.0054)
RANTES	Macular degeneration	3	MR Egger	0.833054	0.9958 (0.9658-1.0268)
RANTES	Macular degeneration	3	Weighted median	0.829119	0.9993 (0.9931-1.0055)
RANTES	Macular degeneration	3	Weighted mode	0.806852	0.9990 (0.9919-1.0061)
PDGFbb	Macular degeneration	9	IVW	0.413337	1.0014 (0.9980-1.0048)
PDGFbb	Macular degeneration	9	MR Egger	0.816507	1.0008 (0.9940-1.0077)
PDGFbb	Macular degeneration	9	Weighted median	0.537585	1.0011 (0.9976-1.0046)
PDGFbb	Macular degeneration	9	Weighted mode	0.539358	1.0011 (0.9977-1.0045)
MIP1b	Macular degeneration	6	IVW	0.459213	1.0010 (0.9984-1.0036)
MIP1b	Macular degeneration	6	MR Egger	0.666514	1.0008 (0.9973-1.0044)
MIP1b	Macular degeneration	6	Weighted median	0.676321	1.0006 (0.9979-1.0033)
MIP1b	Macular degeneration	6	Weighted mode	0.718385	1.0005 (0.9977-1.0034)
MIP1a	Macular degeneration	3	IVW	0.548274	0.9982 (0.9923-1.0041)
MIP1a	Macular degeneration	3	MR Egger	0.648143	0.9531 (0.8183-1.1102)
MIP1a	Macular degeneration	3	Weighted median	0.500855	0.9975 (0.9904-1.0047)
MIP1a	Macular degeneration	3	Weighted mode	0.528782	0.9970 (0.9893-1.0048)
MIG	Macular degeneration	4	IVW	0.000860756	1.0076 (1.0031-1.0122)
MIG	Macular degeneration	4	MR Egger	0.624439	1.0064 (0.9846-1.0287)
MIG	Macular degeneration	4	Weighted median	0.00417688	1.0081 (1.0025-1.0137)
MIG	Macular degeneration	4	Weighted mode	0.0830439	1.0086 (1.0020-1.0152)
MCSF	Macular degeneration	2	Wald ratio	0.75203	1.0008 (0.9960-1.0056)
MCP3	Macular degeneration	2	Wald ratio	0.655226	1.0009 (0.9971-1.0047)
MCP1	Macular degeneration	7	IVW	0.66184	1.0012 (0.9960-1.0064)
MCP1	Macular degeneration	7	MR Egger	0.530553	0.9956 (0.9829-1.0084)
MCP1	Macular degeneration	7	Weighted median	0.889716	1.0003 (0.9959-1.0047)
MCP1	Macular degeneration	7	Weighted mode	0.962009	0.9999 (0.9955-1.0043)
IL-12p70	Macular degeneration	6	IVW	0.752623	1.0004 (0.9978-1.0030)
IL-12p70	Macular degeneration	6	MR Egger	0.416306	1.0019 (0.9978-1.0061)
IL-12p70	Macular degeneration	6	Weighted median	0.539372	1.0009 (0.9981-1.0037)
IL-12p70	Macular degeneration	6	Weighted mode	0.545162	1.0010 (0.9981-1.0039)
IP-10	Macular degeneration	4	IVW	0.25518	1.0028 (0.9980-1.0076)
IP-10	Macular degeneration	4	MR Egger	0.832293	1.0057 (0.9599-1.0537)
IP-10	Macular degeneration	4	Weighted median	0.306634	1.0029 (0.9974-1.0083)
IP-10	Macular degeneration	4	Weighted mode	0.420254	1.0037 (0.9960-1.0114)
IL-18	Macular degeneration	7	IVW	0.655966	0.9994 (0.9968-1.0020)
IL-18	Macular degeneration	7	MR Egger	0.825001	1.0009 (0.9933-1.0085)
IL-18	Macular degeneration	7	Weighted median	0.716513	1.0006 (0.9975-1.0036)
IL-18	Macular degeneration	7	Weighted mode	0.828501	1.0004 (0.9966-1.0043)
IL-17	Macular degeneration	4	IVW	0.230727	0.9962 (0.9899-1.0024)
IL-17	Macular degeneration	4	MR Egger	0.674061	0.9559 (0.7974-1.1459)
IL-17	Macular degeneration	4	Weighted median	0.398403	0.9968 (0.9895-1.0042)
IL-17	Macular degeneration	4	Weighted mode	0.633387	0.9976 (0.9886-1.0066)
IL-13	Macular degeneration	5	IVW	0.679825	1.0005 (0.9982-1.0028)
IL-13	Macular degeneration	5	MR Egger	0.75785	1.0007 (0.9964-1.0051)
IL-13	Macular degeneration	5	Weighted median	0.673795	1.0005 (0.9980-1.0031)
IL-13	Macular degeneration	5	Weighted mode	0.648674	1.0006 (0.9981-1.0031)
IL-10	Macular degeneration	9	IVW	0.543609	1.0009 (0.9980-1.0038)
IL-10	Macular degeneration	9	MR Egger	0.495147	1.0022 (0.9962-1.0082)
IL-10	Macular degeneration	9	Weighted median	0.492489	1.0012 (0.9977-1.0047)
IL-10	Macular degeneration	9	Weighted mode	0.553707	1.0012 (0.9974-1.0051)
IL-8	Macular degeneration	3	IVW	0.742305	0.9991 (0.9937-1.0045)
IL-8	Macular degeneration	3	MR Egger	0.943688	1.0108 (0.7968-1.2823)
IL-8	Macular degeneration	3	Weighted median	0.997138	1.0000 (0.9934-1.0066)
IL-8	Macular degeneration	3	Weighted mode	0.947522	1.0003 (0.9929-1.0077)
IL-6	Macular degeneration	2	Wald ratio	0.910072	1.0005 (0.9917-1.0094)
IL-1ra	Macular degeneration	3	IVW	0.92281	1.0004 (0.9933-1.0075)
IL-1ra	Macular degeneration	3	MR Egger	0.300911	1.0288 (0.9999-1.0585)
IL-1ra	Macular degeneration	3	Weighted median	0.789635	0.9991 (0.9924-1.0058)
IL-1ra	Macular degeneration	3	Weighted mode	0.552422	0.9963 (0.9861-1.0066)
IL-1b	Macular degeneration	2	Wald ratio	0.686248	1.0022 (0.9915-1.0131)
HGF	Macular degeneration	3	IVW	0.0105914	0.9912 (0.9844-0.9979)
HGF	Macular degeneration	3	MR Egger	0.46162	0.9842 (0.9574-1.0118)
HGF	Macular degeneration	3	Weighted median	0.0560876	0.9922 (0.9842-1.0002)
HGF	Macular degeneration	3	Weighted mode	0.325672	0.9933 (0.9831-1.0035)
IL-9	Macular degeneration	1	Wald ratio	0.696296	0.9980 (0.9883-1.0079)
IL-7	Macular degeneration	4	IVW	0.754007	1.0005 (0.9976-1.0034)
IL-7	Macular degeneration	4	MR Egger	0.52857	1.0034 (0.9947-1.0121)
IL-7	Macular degeneration	4	Weighted median	0.611621	1.0008 (0.9977-1.0039)
IL-7	Macular degeneration	4	Weighted mode	0.622244	1.0010 (0.9975-1.0044)
IL-5	Macular degeneration	2	Wald ratio	0.271988	1.0032 (0.9975-1.0090)
IL-4	Macular degeneration	3	IVW	0.358747	0.9965 (0.9891-1.0040)
IL-4	Macular degeneration	3	MR Egger	0.566877	0.9835 (0.9446-1.0240)
IL-4	Macular degeneration	3	Weighted median	0.35207	0.9957 (0.9868-1.0047)
IL-4	Macular degeneration	3	Weighted mode	0.447234	0.9951 (0.9849-1.0054)
IL-2ra	Macular degeneration	2	Wald ratio	0.645209	1.0018 (0.9942-1.0094)
IL-2	Macular degeneration	6	IVW	0.187585	0.9962 (0.9906-1.0019)
IL-2	Macular degeneration	6	MR Egger	0.675275	1.0080 (0.9739-1.0432)
IL-2	Macular degeneration	6	Weighted median	0.626168	0.9986 (0.9928-1.0044)
IL-2	Macular degeneration	6	Weighted mode	0.83566	1.0008 (0.9933-1.0084)
IFNg	Macular degeneration	3	IVW	0.31779	0.9959 (0.9879-1.0040)
IFNg	Macular degeneration	3	MR Egger	0.821848	0.9828 (0.8734-1.1060)
IFNg	Macular degeneration	3	Weighted median	0.561109	0.9970 (0.9871-1.0071)
IFNg	Macular degeneration	3	Weighted mode	0.688928	0.9974 (0.9864-1.0085)
GRPa	Macular degeneration	4	IVW	0.543514	1.0011 (0.9975-1.0047)
GRPa	Macular degeneration	4	MR Egger	0.40119	1.0049 (0.9958-1.0141)
GRPa	Macular degeneration	4	Weighted median	0.263185	1.0014 (0.9989-1.0039)
GRPa	Macular degeneration	4	Weighted mode	0.393537	1.0013 (0.9988-1.0038)
GCSF	Macular degeneration	4	IVW	0.971336	1.0001 (0.9924-1.0080)
GCSF	Macular degeneration	4	MR Egger	0.446579	1.0604 (0.9383-1.1985)
GCSF	Macular degeneration	4	Weighted median	0.615107	0.9978 (0.9892-1.0064)
GCSF	Macular degeneration	4	Weighted mode	0.538216	0.9955 (0.9828-1.0083)
FGFBasic	Macular degeneration	3	IVW	0.569741	0.9977 (0.9898-1.0056)
FGFBasic	Macular degeneration	3	MR Egger	0.86463	1.0050 (0.9606-1.0515)
FGFBasic	Macular degeneration	3	Weighted median	0.618828	0.9977 (0.9889-1.0067)
FGFBasic	Macular degeneration	3	Weighted mode	0.726975	0.9978 (0.9874-1.0084)
Eotaxin	Macular degeneration	12	IVW	0.278765	1.0018 (0.9985-1.0051)
Eotaxin	Macular degeneration	12	MR Egger	0.662227	0.9968 (0.9828-1.0109)
Eotaxin	Macular degeneration	12	Weighted median	0.848396	1.0005 (0.9958-1.0051)
Eotaxin	Macular degeneration	12	Weighted mode	0.911317	1.0003 (0.9944-1.0063)
Note: SNP (n): The number of single-nucleotide polymorphisms; IVW: Inverse variance weighted; CTACK: Cutaneous T-cell attracting chemokine; bNGF: Beta-nerve growth factor; VEGF: Vascular endothelial growth factor; MMIF: Macrophage migration inhibitory factor; TRAIL: TNF-related apoptosis-inducing ligand; TNF-b: Tumor necrosis factor beta; TNF-a: Tumor necrosis factor alpha; SDF1a: Stromal-cell-de…

## Sheet: Supplementary Table 8
Supplementary Table 8. The causal estimates of three blinding eye diseases on 41 circulating inflammatory cytokines obtained by four MR methods.
Exposure	Outcome	SNP(n)	Method	P-value	OR(95%CI)
Glaucoma	CTACK	20	IVW	0.51713	1.69E-02 (7.38E-08-3.88E+03)
Glaucoma	CTACK	20	MR Egger	0.566647	2.22E-05 (5.26E-21-9.38E+10)
Glaucoma	CTACK	20	Weighted median	0.818238	1.35E-01 (5.27E-09-3.47E+06)
Glaucoma	CTACK	20	Weighted mode	0.953958	2.35E+00 (9.17E-13-6.00E+12)
Glaucoma	bNGF	20	IVW	0.741669	1.44E+01 (1.85E-06-1.13E+08)
Glaucoma	bNGF	20	MR Egger	0.720244	6.85E+03 (1.48E-17-3.18E+24)
Glaucoma	bNGF	20	Weighted median	0.747677	1.91E+01 (3.01E-07-1.21E+09)
Glaucoma	bNGF	20	Weighted mode	0.813592	2.54E+01 (7.82E-11-8.22E+12)
Glaucoma	VEGF	20	IVW	0.911847	1.65E+00 (2.29E-04-1.19E+04)
Glaucoma	VEGF	20	MR Egger	0.460149	4.42E-05 (2.17E-16-8.99E+06)
Glaucoma	VEGF	20	Weighted median	0.851908	3.36E+00 (1.00E-05-1.12E+06)
Glaucoma	VEGF	20	Weighted mode	0.268593	2.75E+05 (1.21E-04-6.24E+14)
Glaucoma	MMIF	20	IVW	0.581133	4.15E+01 (7.42E-05-2.32E+07)
Glaucoma	MMIF	20	MR Egger	0.991977	1.23E+00 (6.95E-18-2.18E+17)
Glaucoma	MMIF	20	Weighted median	0.914701	3.84E-01 (9.63E-09-1.53E+07)
Glaucoma	MMIF	20	Weighted mode	0.929141	2.84E-01 (3.57E-13-2.25E+11)
Glaucoma	TRAIL	19	IVW	0.0819484	6.01E-04 (1.41E-07-2.56E+00)
Glaucoma	TRAIL	19	MR Egger	0.0202818	2.13E-14 (7.26E-25-6.24E-04)
Glaucoma	TRAIL	19	Weighted median	0.177411	2.46E-04 (1.40E-09-4.32E+01)
Glaucoma	TRAIL	19	Weighted mode	0.329176	7.34E-05 (6.13E-13-8.81E+03)
Glaucoma	TNF-b	15	IVW	0.764044	2.41E+01 (2.30E-08-2.52E+10)
Glaucoma	TNF-b	15	MR Egger	0.247506	3.19E-24 (2.95E-62-3.45E+14)
Glaucoma	TNF-b	15	Weighted median	0.707148	2.87E+02 (4.31E-11-1.91E+15)
Glaucoma	TNF-b	15	Weighted mode	0.714537	4.21E+03 (3.94E-16-4.49E+22)
Glaucoma	TNF-a	20	IVW	0.172945	1.36E+04 (1.54E-02-1.20E+10)
Glaucoma	TNF-a	20	MR Egger	0.829827	1.11E-02 (3.12E-20-3.99E+15)
Glaucoma	TNF-a	20	Weighted median	0.948618	1.79E+00 (3.62E-08-8.87E+07)
Glaucoma	TNF-a	20	Weighted mode	0.527388	1.16E-04 (1.23E-16-1.10E+08)
Glaucoma	SDF1a	21	IVW	0.855387	2.46E+00 (1.53E-04-3.95E+04)
Glaucoma	SDF1a	21	MR Egger	0.499561	5.17E-05 (3.21E-17-8.31E+07)
Glaucoma	SDF1a	21	Weighted median	0.168811	6.18E+03 (2.46E-02-1.55E+09)
Glaucoma	SDF1a	21	Weighted mode	0.23571	2.55E+05 (5.48E-04-1.18E+14)
Glaucoma	SCGFb	20	IVW	0.916794	5.20E-01 (2.49E-06-1.09E+05)
Glaucoma	SCGFb	20	MR Egger	0.7552	3.07E-03 (8.55E-19-1.10E+13)
Glaucoma	SCGFb	20	Weighted median	0.994842	1.06E+00 (3.58E-08-3.13E+07)
Glaucoma	SCGFb	20	Weighted mode	0.924511	2.61E-01 (3.23E-13-2.11E+11)
Glaucoma	SCF	20	IVW	0.294435	7.92E-03 (9.34E-07-6.71E+01)
Glaucoma	SCF	20	MR Egger	0.792542	2.51E-02 (4.46E-14-1.41E+10)
Glaucoma	SCF	20	Weighted median	0.750882	1.39E-01 (7.28E-07-2.67E+04)
Glaucoma	SCF	20	Weighted mode	0.814859	8.64E-02 (1.43E-10-5.21E+07)
Glaucoma	IL-16	20	IVW	0.696774	4.70E-02 (9.88E-09-2.24E+05)
Glaucoma	IL-16	20	MR Egger	0.483932	5.77E-08 (8.12E-28-4.10E+12)
Glaucoma	IL-16	20	Weighted median	0.509749	1.79E-03 (1.21E-11-2.64E+05)
Glaucoma	IL-16	20	Weighted mode	0.537016	1.81E-05 (2.95E-20-1.11E+10)
Glaucoma	RANTES	20	IVW	0.960735	1.38E+00 (4.19E-06-4.52E+05)
Glaucoma	RANTES	20	MR Egger	0.687052	4.40E-04 (3.78E-20-5.13E+12)
Glaucoma	RANTES	20	Weighted median	0.884094	2.60E-01 (3.51E-09-1.92E+07)
Glaucoma	RANTES	20	Weighted mode	0.949249	2.69E+00 (2.45E-13-2.95E+13)
Glaucoma	PDGFbb	20	IVW	0.0677811	2.11E+03 (5.71E-01-7.80E+06)
Glaucoma	PDGFbb	20	MR Egger	0.346538	1.35E+05 (5.36E-06-3.38E+15)
Glaucoma	PDGFbb	20	Weighted median	0.837471	3.32E+00 (3.51E-05-3.13E+05)
Glaucoma	PDGFbb	20	Weighted mode	0.873408	1.88E-01 (2.84E-10-1.24E+08)
Glaucoma	MIP1b	21	IVW	0.288734	1.42E+02 (1.50E-02-1.33E+06)
Glaucoma	MIP1b	21	MR Egger	0.65823	4.91E+02 (9.01E-10-2.68E+14)
Glaucoma	MIP1b	21	Weighted median	0.252916	1.10E+03 (6.72E-03-1.80E+08)
Glaucoma	MIP1b	21	Weighted mode	0.4907	4.50E+02 (1.76E-05-1.15E+10)
Glaucoma	MIP1a	20	IVW	0.765537	6.74E+00 (2.41E-05-1.89E+06)
Glaucoma	MIP1a	20	MR Egger	0.861302	3.61E-02 (3.99E-18-3.26E+14)
Glaucoma	MIP1a	20	Weighted median	0.746942	5.98E-02 (2.22E-09-1.61E+06)
Glaucoma	MIP1a	20	Weighted mode	0.77128	2.29E-02 (2.92E-13-1.80E+09)
Glaucoma	MIG	20	IVW	0.821526	1.64E-01 (2.53E-08-1.07E+06)
Glaucoma	MIG	20	MR Egger	0.533866	3.27E+06 (2.42E-14-4.41E+26)
Glaucoma	MIG	20	Weighted median	0.526485	3.53E+02 (4.60E-06-2.72E+10)
Glaucoma	MIG	20	Weighted mode	0.612979	7.40E+03 (1.33E-11-4.13E+18)
Glaucoma	MCSF	19	IVW	0.221723	8.25E-05 (2.32E-11-2.93E+02)
Glaucoma	MCSF	19	MR Egger	0.116553	2.11E-17 (3.62E-37-1.23E+03)
Glaucoma	MCSF	19	Weighted median	0.314899	2.56E-05 (2.82E-14-2.31E+04)
Glaucoma	MCSF	19	Weighted mode	0.781006	6.45E-03 (3.97E-18-1.05E+13)
Glaucoma	MCP3	17	IVW	0.981177	1.38E+00 (3.26E-12-5.84E+11)
Glaucoma	MCP3	17	MR Egger	0.780065	2.76E-06 (1.31E-44-5.82E+32)
Glaucoma	MCP3	17	Weighted median	0.411185	8.30E+05 (6.34E-09-1.09E+20)
Glaucoma	MCP3	17	Weighted mode	0.420377	1.70E+09 (2.27E-13-1.27E+31)
Glaucoma	MCP1	20	IVW	0.852848	4.46E-01 (8.82E-05-2.26E+03)
Glaucoma	MCP1	20	MR Egger	0.864013	1.05E-01 (9.00E-13-1.21E+10)
Glaucoma	MCP1	20	Weighted median	0.713589	1.16E-01 (1.19E-06-1.14E+04)
Glaucoma	MCP1	20	Weighted mode	0.813412	1.17E-01 (2.76E-09-4.96E+06)
Glaucoma	IL-12p70	21	IVW	0.606319	1.16E-01 (3.18E-05-4.22E+02)
Glaucoma	IL-12p70	21	MR Egger	0.291589	2.13E-06 (1.20E-16-3.77E+04)
Glaucoma	IL-12p70	21	Weighted median	0.660959	8.67E-02 (1.55E-06-4.84E+03)
Glaucoma	IL-12p70	21	Weighted mode	0.645712	1.64E-02 (5.26E-10-5.12E+05)
Glaucoma	IP-10	20	IVW	0.69106	1.58E+01 (1.94E-05-1.28E+07)
Glaucoma	IP-10	20	MR Egger	0.423088	2.00E+07 (6.99E-11-5.72E+24)
Glaucoma	IP-10	20	Weighted median	0.672187	5.07E+01 (6.41E-07-4.02E+09)
Glaucoma	IP-10	20	Weighted mode	0.624371	2.14E+03 (1.65E-10-2.77E+16)
Glaucoma	IL-18	21	IVW	0.579742	2.02E-02 (2.03E-08-2.01E+04)
Glaucoma	IL-18	21	MR Egger	0.649591	1.35E+04 (3.90E-14-4.68E+21)
Glaucoma	IL-18	21	Weighted median	0.42253	7.09E-04 (1.43E-11-3.52E+04)
Glaucoma	IL-18	21	Weighted mode	0.478702	4.40E-05 (6.55E-17-2.96E+07)
Glaucoma	IL-17	20	IVW	0.181867	3.23E+02 (6.69E-02-1.56E+06)
Glaucoma	IL-17	20	MR Egger	0.779176	2.76E-02 (5.02E-13-1.51E+09)
Glaucoma	IL-17	20	Weighted median	0.334445	3.46E+02 (2.42E-03-4.93E+07)
Glaucoma	IL-17	20	Weighted mode	0.520524	3.66E+02 (7.75E-06-1.73E+10)
Glaucoma	IL-13	21	IVW	0.931428	1.77E+00 (4.18E-06-7.47E+05)
Glaucoma	IL-13	21	MR Egger	0.677229	2.95E-04 (1.28E-20-6.84E+12)
Glaucoma	IL-13	21	Weighted median	0.546719	4.11E-03 (7.13E-11-2.37E+05)
Glaucoma	IL-13	21	Weighted mode	0.495393	3.50E-05 (9.29E-18-1.32E+08)
Glaucoma	IL-10	20	IVW	0.502759	5.45E-02 (1.10E-05-2.71E+02)
Glaucoma	IL-10	20	MR Egger	0.203084	5.51E-08 (9.33E-19-3.25E+03)
Glaucoma	IL-10	20	Weighted median	0.269965	1.47E-03 (1.36E-08-1.59E+02)
Glaucoma	IL-10	20	Weighted mode	0.293362	3.52E-05 (2.96E-13-4.20E+03)
Glaucoma	IL-8	20	IVW	0.258282	1.35E+03 (5.04E-03-3.64E+08)
Glaucoma	IL-8	20	MR Egger	0.387627	6.94E-08 (9.86E-24-4.88E+08)
Glaucoma	IL-8	20	Weighted median	0.782912	1.04E+01 (6.05E-07-1.79E+08)
Glaucoma	IL-8	20	Weighted mode	0.760822	1.01E-02 (2.20E-15-4.65E+10)
Glaucoma	IL-6	21	IVW	0.166602	3.35E+02 (8.86E-02-1.26E+06)
Glaucoma	IL-6	21	MR Egger	0.560134	1.30E+03 (6.65E-08-2.54E+13)
Glaucoma	IL-6	21	Weighted median	0.286494	4.90E+02 (5.53E-03-4.35E+07)
Glaucoma	IL-6	21	Weighted mode	0.58164	1.65E+02 (2.88E-06-9.43E+09)
Glaucoma	IL-1ra	19	IVW	0.359149	3.85E+02 (1.14E-03-1.30E+08)
Glaucoma	IL-1ra	19	MR Egger	0.686173	5.35E-04 (1.34E-19-2.14E+12)
Glaucoma	IL-1ra	19	Weighted median	0.297241	1.35E+04 (2.31E-04-7.89E+11)
Glaucoma	IL-1ra	19	Weighted mode	0.294297	1.02E+08 (3.01E-07-3.42E+22)
Glaucoma	IL-1b	21	IVW	0.333421	4.14E-03 (6.13E-08-2.79E+02)
Glaucoma	IL-1b	21	MR Egger	0.174727	1.10E-10 (1.56E-24-7.69E+03)
Glaucoma	IL-1b	21	Weighted median	0.462101	4.05E-03 (1.70E-09-9.65E+03)
Glaucoma	IL-1b	21	Weighted mode	0.730701	1.64E-02 (1.55E-12-1.73E+08)
Glaucoma	HGF	20	IVW	0.149464	4.18E+02 (1.14E-01-1.53E+06)
Glaucoma	HGF	20	MR Egger	0.396521	3.93E+04 (1.69E-06-9.15E+14)
Glaucoma	HGF	20	Weighted median	0.113795	9.53E+03 (1.11E-01-8.14E+08)
Glaucoma	HGF	20	Weighted mode	0.253615	1.21E+05 (4.18E-04-3.51E+13)
Glaucoma	IL-9	20	IVW	0.56162	4.00E+01 (1.56E-04-1.03E+07)
Glaucoma	IL-9	20	MR Egger	0.350968	2.18E-08 (4.51E-24-1.05E+08)
Glaucoma	IL-9	20	Weighted median	0.793782	9.84E-02 (2.77E-09-3.50E+06)
Glaucoma	IL-9	20	Weighted mode	0.652115	9.03E-04 (8.50E-17-9.60E+09)
Glaucoma	IL-7	21	IVW	0.198778	2.58E-04 (8.64E-10-7.68E+01)
Glaucoma	IL-7	21	MR Egger	0.200338	2.72E-11 (6.69E-27-1.11E+05)
Glaucoma	IL-7	21	Weighted median	0.51274	2.82E-03 (6.53E-11-1.22E+05)
Glaucoma	IL-7	21	Weighted mode	0.755157	9.70E-03 (3.21E-15-2.93E+10)
Glaucoma	IL-5	20	IVW	0.959694	7.19E-01 (2.01E-06-2.58E+05)
Glaucoma	IL-5	20	MR Egger	0.743376	5.58E+02 (3.57E-14-8.74E+18)
Glaucoma	IL-5	20	Weighted median	0.645477	1.76E-02 (5.90E-10-5.25E+05)
Glaucoma	IL-5	20	Weighted mode	0.566365	6.27E-04 (1.10E-14-3.58E+07)
Glaucoma	IL-4	20	IVW	0.862926	2.08E+00 (5.14E-04-8.41E+03)
Glaucoma	IL-4	20	MR Egger	0.763031	2.29E-02 (7.20E-13-7.28E+08)
Glaucoma	IL-4	20	Weighted median	0.972009	8.23E-01 (1.57E-05-4.33E+04)
Glaucoma	IL-4	20	Weighted mode	0.838758	1.64E-01 (5.84E-09-4.63E+06)
Glaucoma	IL-2ra	20	IVW	0.0644814	5.53E-06 (1.48E-11-2.07E+00)
Glaucoma	IL-2ra	20	MR Egger	0.630281	6.78E-05 (1.39E-21-3.30E+12)
Glaucoma	IL-2ra	20	Weighted median	0.0373754	5.06E-09 (7.80E-17-3.28E-01)
Glaucoma	IL-2ra	20	Weighted mode	0.199852	1.01E-10 (1.77E-25-5.70E+04)
Glaucoma	IL-2	21	IVW	0.478103	2.03E+02 (8.52E-05-4.85E+08)
Glaucoma	IL-2	21	MR Egger	0.707827	2.62E-04 (9.32E-23-7.38E+14)
Glaucoma	IL-2	21	Weighted median	0.39874	1.92E+03 (4.55E-05-8.08E+10)
Glaucoma	IL-2	21	Weighted mode	0.616404	9.13E+02 (3.62E-09-2.30E+14)
Glaucoma	IFNg	20	IVW	0.462065	2.45E+01 (4.87E-03-1.23E+05)
Glaucoma	IFNg	20	MR Egger	0.808086	4.38E-02 (6.86E-13-2.79E+09)
Glaucoma	IFNg	20	Weighted median	0.185722	2.96E+03 (2.14E-02-4.11E+08)
Glaucoma	IFNg	20	Weighted mode	0.30732	5.15E+04 (8.09E-05-3.28E+13)
Glaucoma	GRPa	20	IVW	0.38558	2.54E-03 (3.48E-09-1.85E+03)
Glaucoma	GRPa	20	MR Egger	0.042271	1.74E-18 (2.06E-34-1.46E-02)
Glaucoma	GRPa	20	Weighted median	0.413123	5.95E-04 (1.12E-11-3.16E+04)
Glaucoma	GRPa	20	Weighted mode	0.520065	1.54E-04 (6.12E-16-3.88E+07)
Glaucoma	GCSF	20	IVW	0.86897	4.21E-01 (1.46E-05-1.21E+04)
Glaucoma	GCSF	20	MR Egger	0.697514	2.11E-03 (1.10E-16-4.03E+10)
Glaucoma	GCSF	20	Weighted median	0.832307	3.81E+00 (1.59E-05-9.14E+05)
Glaucoma	GCSF	20	Weighted mode	0.757774	2.62E+01 (3.41E-08-2.02E+10)
Glaucoma	FGFBasic	20	IVW	0.30688	9.83E+01 (1.48E-02-6.52E+05)
Glaucoma	FGFBasic	20	MR Egger	0.593159	1.48E+03 (5.58E-09-3.93E+14)
Glaucoma	FGFBasic	20	Weighted median	0.239151	1.81E+03 (6.82E-03-4.79E+08)
Glaucoma	FGFBasic	20	Weighted mode	0.406302	3.59E+03 (2.24E-05-5.76E+11)
Glaucoma	Eotaxin	20	IVW	0.442843	2.56E+01 (6.48E-03-1.01E+05)
Glaucoma	Eotaxin	20	MR Egger	0.388703	1.94E-05 (6.79E-16-5.54E+05)
Glaucoma	Eotaxin	20	Weighted median	0.761541	1.70E-01 (1.86E-06-1.56E+04)
Glaucoma	Eotaxin	20	Weighted mode	0.778172	8.37E-02 (3.42E-09-2.05E+06)
[truncated: 329 more rows]

## Sheet: Supplementary Table 9
Supplementary Table 9. The statistical power of IVW analysis results
[truncated: 248 more rows]
